# Supplementary material for: Influence of perinatal ampicillin exposure on maternal fecal microbial and metabolic profiles
Source: bioRxiv. 2025 Jun 30:2025.06.30.662372. Preprint. [Version 1] doi: 10.1101/2025.06.30.662372 (PMC12236745; doi:10.1101/2025.06.30.662372)
Supplement: Supplement 1 [file media-1.xlsx]

## Sheet: Table S1
OGU	rab.all	rab.win.FALSE	rab.win.TRUE	diff.btw	diff.win	effect	overlap	we.ep	we.eBH	wi.ep	wi.eBH	Kingdom	Phylum	Class	Order	Family	Genus	Species
G004792675	6.45278	7.11464	-0.172845	-7.28938	2.04463	-3.20706	0.000122	4.6e-05	0.0020466	2.45e-06	6.84e-05	d__Bacteria	p__Bacteroidota	c__Bacteroidia	o__Bacteroidales	f__Muribaculaceae	g__Muribaculum	s__Muribaculum intestinale
G003762745	6.94324	7.39096	-0.0807857	-7.19272	2.68992	-2.63482	0.000122	0.000181	0.00505176	2.45e-06	6.84e-05	d__Bacteria	p__Bacteroidota	c__Bacteroidia	o__Bacteroidales	f__Muribaculaceae	g__Paramuribaculum	s__Paramuribaculum intestinale
G004102775	11.5423	12.6353	3.77194	-9.26964	3.99583	-2.49675	0.000122	5.45e-05	0.00331196	2.45e-06	6.84e-05	d__Bacteria	p__Bacteroidota	c__Bacteroidia	o__Bacteroidales	f__Muribaculaceae	g__CAG-485	s__CAG-485 sp002362485
G011959565	6.22033	7.35299	0.270243	-6.93948	2.75156	-2.40123	0.000122	0.0001	0.00440015	2.45e-06	6.84e-05	d__Bacteria	p__Bacteroidota	c__Bacteroidia	o__Bacteroidales	f__Muribaculaceae	g__CAG-873	s__CAG-873 sp011959565
G000177075	0.667129	1.31324	-3.643	-5.09935	2.34125	-2.17397	0.00866908	0.00114258	0.0135199	2.2e-05	0.000299	d__Bacteria	p__Bacteroidota	c__Bacteroidia	o__Bacteroidales	f__Bacteroidaceae	g__Prevotella	s__Prevotella buccalis
G900542815	0.296588	0.949239	-3.58021	-4.72934	2.11813	-2.15614	0.0104197	0.00106858	0.0125451	3.4e-05	0.000432	d__Bacteria	p__Bacteroidota	c__Bacteroidia	o__Bacteroidales	f__Muribaculaceae	g__Paramuribaculum	s__Paramuribaculum sp000431155
G004102785	6.79649	8.38267	2.96457	-5.31908	2.56976	-1.96109	0.000122	0.000539	0.0104396	2.45e-06	6.84e-05	d__Bacteria	p__Bacteroidota	c__Bacteroidia	o__Bacteroidales	f__Muribaculaceae	g__UBA7173	s__UBA7173 sp002491305
G001701255	0.198896	0.59407	-4.03567	-4.8052	2.38201	-1.87224	0.0190657	0.00183729	0.0160616	7.1e-05	0.000782	d__Bacteria	p__Bacteroidota	c__Bacteroidia	o__Bacteroidales	f__Muribaculaceae	g__CAG-1031	s__CAG-1031 sp000431215
G004792655	0.114088	0.813596	-4.62976	-5.29238	2.69337	-1.86355	0.0225317	0.00121403	0.0153017	0.000219	0.0013809	d__Bacteria	p__Bacteroidota	c__Bacteroidia	o__Bacteroidales	f__Bacteroidaceae	g__Prevotella	s__Prevotella sp004792655
G900551515	0.427871	1.22111	-4.85692	-6.07254	3.18718	-1.84148	0.0104197	0.000787	0.0129962	3.26e-05	0.000412	d__Bacteria	p__Bacteroidota	c__Bacteroidia	o__Bacteroidales	f__Muribaculaceae	g__Paramuribaculum	s__Paramuribaculum sp900551515
G900540205	0.211788	0.801418	-4.09231	-5.08859	2.93361	-1.61478	0.0104197	0.00173607	0.0181151	6.08e-05	0.000636	d__Bacteria	p__Bacteroidota	c__Bacteroidia	o__Bacteroidales	f__Muribaculaceae	g__UBA7173	s__UBA7173 sp900540205
G004803915	6.5214	6.99412	2.7185	-4.72199	2.80911	-1.56375	0.000122	0.0015485	0.0206241	2.47e-06	6.87e-05	d__Bacteria	p__Bacteroidota	c__Bacteroidia	o__Bacteroidales	f__Muribaculaceae	g__Duncaniella	s__Duncaniella dubosii
G004102805	6.75637	7.5569	1.93123	-5.25708	2.76695	-1.53679	0.00175355	0.00159995	0.0201382	3.14e-06	8.1e-05	d__Bacteria	p__Bacteroidota	c__Bacteroidia	o__Bacteroidales	f__Muribaculaceae	g__UBA7173	s__UBA7173 sp004102805
G011960185	5.75159	7.068	2.80145	-4.03491	2.48391	-1.53239	0.0173629	0.00234567	0.0205382	9.85e-06	0.000198	d__Bacteria	p__Bacteroidota	c__Bacteroidia	o__Bacteroidales	f__Bacteroidaceae	g__Alloprevotella	s__Alloprevotella sp002933955
G003762875	7.01721	7.62491	2.44922	-5.24379	3.16282	-1.50324	0.000122	0.00184786	0.0219001	2.81e-06	7.5e-05	d__Bacteria	p__Bacteroidota	c__Bacteroidia	o__Bacteroidales	f__Muribaculaceae	g__Duncaniella	s__Duncaniella sp001689575
G004553485	-1.22331	-0.486009	-3.84252	-3.62762	2.53414	-1.43911	0.0434035	0.00251368	0.0215715	0.000355	0.00277135	d__Bacteria	p__Bacteroidota	c__Bacteroidia	o__Bacteroidales	f__Muribaculaceae	g__CAG-873	s__CAG-873 sp004553485
G000311925	0.429101	1.17851	-1.81653	-3.08001	2.24907	-1.40847	0.0104197	0.00450335	0.0320389	4.55e-05	0.000517	d__Bacteria	p__Bacteroidota	c__Bacteroidia	o__Bacteroidales	f__Rikenellaceae	g__Alistipes	s__Alistipes communis
G000431455	5.21312	6.34206	-1.20816	-7.68283	5.41813	-1.37497	0.036396	0.00230362	0.0254938	3.87e-05	0.000606	d__Bacteria	p__Proteobacteria	c__Gammaproteobacteria	o__Burkholderiales	f__Burkholderiaceae	g__Parasutterella	s__Parasutterella excrementihominis
G000205025	5.66655	6.76473	-0.892401	-7.7213	5.07547	-1.30712	0.032987	0.00255318	0.0266487	3.59e-05	0.000573	d__Bacteria	p__Proteobacteria	c__Gammaproteobacteria	o__Burkholderiales	f__Burkholderiaceae	g__Parasutterella	s__Parasutterella excrementihominis
G011959405	5.79404	6.48788	1.90473	-4.61924	3.285	-1.30383	0.032987	0.00239984	0.0258527	2.62e-05	0.000437	d__Bacteria	p__Bacteroidota	c__Bacteroidia	o__Bacteroidales	f__Muribaculaceae	g__UBA3263	s__UBA3263 sp001689615
G000980495	2.30317	3.3926	-0.543438	-3.82545	2.72351	-1.29156	0.0503478	0.00306013	0.0253894	7.32e-05	0.000998	d__Bacteria	p__Proteobacteria	c__Gammaproteobacteria	o__Burkholderiales	f__Burkholderiaceae	g__Parasutterella	s__Parasutterella gallistercoris
G900021155	0.887425	1.78485	-1.22241	-3.03852	2.49417	-1.2862	0.013867	0.00585677	0.0374113	4.07e-05	0.000486	d__Bacteria	p__Bacteroidota	c__Bacteroidia	o__Bacteroidales	f__Rikenellaceae	g__Alistipes	s__Alistipes excrementavium
G000434815	2.08008	3.21976	-2.2608	-5.12714	3.758	-1.23259	0.0503478	0.00375773	0.0303098	7.41e-05	0.00101639	d__Bacteria	p__Proteobacteria	c__Gammaproteobacteria	o__Burkholderiales	f__Burkholderiaceae	g__Parasutterella	s__Parasutterella gallistercoris
G000285455	1.31297	2.28365	-1.02616	-3.41778	3.04528	-1.14051	0.0173629	0.0055483	0.0380911	1.95e-05	0.000336	d__Bacteria	p__Bacteroidota	c__Bacteroidia	o__Bacteroidales	f__Rikenellaceae	g__Alistipes	s__Alistipes timonensis
G009774865	0.187327	1.03527	-1.25901	-2.26613	1.88142	-1.10608	0.0675914	0.0113856	0.0566169	0.000802	0.00570093	d__Bacteria	p__Bacteroidota	c__Bacteroidia	o__Bacteroidales	f__Rikenellaceae	g__Alistipes	s__Alistipes sp002362235
G004803695	6.73696	7.20887	2.49126	-4.67017	4.09962	-1.01819	0.133681	0.00773279	0.0497077	0.00258166	0.0172023	d__Bacteria	p__Bacteroidota	c__Bacteroidia	o__Bacteroidales	f__Muribaculaceae	g__Muribaculum	s__Muribaculum gordoncarteri
G003762715	7.50798	7.96654	3.04952	-4.67187	3.5788	-1.00297	0.151042	0.00924682	0.0545494	0.00614904	0.0317355	d__Bacteria	p__Bacteroidota	c__Bacteroidia	o__Bacteroidales	f__Muribaculaceae	g__Paramuribaculum	s__Paramuribaculum sp001689565
G011958345	8.63829	9.89223	3.96425	-6.16961	6.68023	-0.979035	0.161458	0.00971623	0.0563826	0.00434905	0.0251854	d__Bacteria	p__Firmicutes_A	c__Clostridia	o__Lachnospirales	f__Lachnospiraceae	g__Acetatifactor	g__Acetatifactor_s__
G000762865	-2.57369	0.259604	-4.53789	-3.86045	4.21395	-0.962624	0.142361	0.00778915	0.0427732	0.00779539	0.0327077	d__Bacteria	p__Bacteroidota	c__Bacteroidia	o__Bacteroidales	f__Bacteroidaceae	g__Prevotella	s__Prevotella sp001553265
G000312145	2.81019	3.70747	1.82324	-1.99046	1.84488	-0.956472	0.0831893	0.031704	0.113861	0.000649	0.00591523	d__Bacteria	p__Bacteroidota	c__Bacteroidia	o__Bacteroidales	f__Rikenellaceae	g__Alistipes	s__Alistipes senegalensis
G000403215	7.26621	8.43239	4.95422	-4.49684	5.17299	-0.956078	0.119584	0.00814662	0.050313	0.00184502	0.0134433	d__Bacteria	p__Firmicutes_A	c__Clostridia	o__Lachnospirales	f__Lachnospiraceae	g__COE1	s__COE1 sp000403215
G000613345	-2.43632	-0.0733953	-4.28109	-3.53875	3.65848	-0.91741	0.145834	0.0104226	0.054796	0.0060701	0.0284743	d__Bacteria	p__Bacteroidota	c__Bacteroidia	o__Bacteroidales	f__Bacteroidaceae	g__Prevotella	s__Prevotella disiens
G004557245	-1.26289	-0.688896	-2.43455	-1.92291	1.96309	-0.81813	0.0987871	0.0265986	0.0949116	0.00315146	0.0153551	d__Bacteria	p__Firmicutes_A	c__Clostridia	o__Christensenellales	f__CAG-138	g__SFEL01	s__SFEL01 sp004557245
G009917455	7.37149	8.30043	4.47808	-3.70386	5.48963	-0.79704	0.164645	0.0186005	0.0836411	0.00527849	0.0286595	d__Bacteria	p__Firmicutes_A	c__Clostridia	o__Lachnospirales	f__Lachnospiraceae	g__CAG-95	s__CAG-95 sp009917455
G000746875	-7.32103	-8.59038	-1.70103	8.98714	10.513	0.809756	0.147314	0.01776	0.0776244	0.0130577	0.0436834	d__Bacteria	p__Firmicutes	c__Bacilli	o__Paenibacillales	f__Paenibacillaceae	g__Paenibacillus_A	s__Paenibacillus_A macerans
G003479885	0.45581	0.0241693	1.53227	1.27503	1.25022	0.927721	0.149047	0.138443	0.228557	0.0077068	0.034868	d__Bacteria	p__Firmicutes_A	c__Clostridia	o__Lachnospirales	f__Lachnospiraceae	g__Oliverpabstia	s__Oliverpabstia intestinalis
G000455265	-7.29839	-8.57615	-1.88765	6.78063	6.56408	0.94163	0.140381	0.0187921	0.0695099	0.011685	0.0413486	d__Bacteria	p__Firmicutes	c__Bacilli	o__Paenibacillales	f__Paenibacillaceae	g__Paenibacillus_A	s__Paenibacillus_A antibioticophila
G000270185	-5.7233	-7.16604	1.38215	7.45073	6.95156	0.950393	0.149306	0.0159104	0.0657882	0.00814175	0.0355272	d__Bacteria	p__Firmicutes	c__Bacilli	o__Lactobacillales	f__Enterococcaceae	g__Melissococcus	s__Melissococcus plutonius
G000407505	-5.92868	-7.37661	1.86055	7.79976	7.36662	0.951225	0.170139	0.0151606	0.0654232	0.0121204	0.0470179	d__Bacteria	p__Firmicutes	c__Bacilli	o__Lactobacillales	f__Enterococcaceae	g__Enterococcus_B	s__Enterococcus_B phoeniculicola
G002140975	-6.05074	-7.53079	2.31831	8.57064	7.79458	0.951295	0.142361	0.0105081	0.0547849	0.00789149	0.0351281	d__Bacteria	p__Firmicutes	c__Bacilli	o__Lactobacillales	f__Enterococcaceae	g__Enterococcus	s__Enterococcus sp002140975
G004561445	2.94782	2.15933	4.54957	2.25798	2.08394	0.959862	0.157712	0.128421	0.2352	0.00576711	0.0300838	d__Bacteria	p__Patescibacteria	c__Saccharimonadia	o__Saccharimonadales	f__Nanosyncoccaceae	g__UBA2834	s__UBA2834 sp004561445
G000236805	-7.45644	-8.76548	-2.0848	6.60578	6.43624	0.96131	0.152778	0.0167728	0.0661182	0.0140839	0.0497498	d__Bacteria	p__Firmicutes	c__Bacilli	o__Paenibacillales	f__Paenibacillaceae	g__Paenibacillus	s__Paenibacillus peoriae
G001432245	-6.92116	-8.39539	-3.54439	5.16218	4.96999	0.97966	0.123264	0.00959224	0.0429178	0.0045306	0.0198837	d__Bacteria	p__Firmicutes	c__Bacilli	o__Staphylococcales	f__Staphylococcaceae	g__Staphylococcus	s__Staphylococcus equorum
G000174395	-5.19524	-6.33366	2.72147	7.99397	7.43442	0.980746	0.155979	0.0123384	0.0587702	0.00884626	0.0370961	d__Bacteria	p__Firmicutes	c__Bacilli	o__Lactobacillales	f__Enterococcaceae	g__Enterococcus_B	s__Enterococcus_B faecium
G000191545	-1.55962	-2.41911	0.123964	2.55152	2.21488	1.00646	0.138648	0.0566493	0.126292	0.0076742	0.0323585	d__Bacteria	p__Firmicutes	c__Bacilli	o__Lactobacillales	f__Lactobacillaceae	g__Lactobacillus	s__Lactobacillus amylovorus
G000706685	-3.93364	-5.32297	-1.0158	4.60928	4.19883	1.00742	0.109375	0.0117765	0.0464581	0.00236709	0.0143335	d__Bacteria	p__Firmicutes	c__Bacilli	o__Staphylococcales	f__Staphylococcaceae	g__Staphylococcus	s__Staphylococcus xylosus
G000787385	-7.14679	-8.37936	-1.66011	8.86643	7.7981	1.01201	0.155979	0.0135011	0.0620595	0.0139089	0.0495533	d__Bacteria	p__Firmicutes	c__Bacilli	o__Paenibacillales	f__Paenibacillaceae	g__Paenibacillus	s__Paenibacillus cookii
G001050095	-6.41385	-7.71429	1.48872	8.16633	7.50538	1.01451	0.161458	0.0115238	0.0557134	0.00989244	0.0393355	d__Bacteria	p__Firmicutes	c__Bacilli	o__Lactobacillales	f__Enterococcaceae	g__Enterococcus_C	s__Enterococcus_C songbeiensis
G001267865	-5.12977	-6.19444	2.38562	7.72667	7.20743	1.01459	0.140381	0.0116396	0.0591659	0.00992196	0.0407019	d__Bacteria	p__Firmicutes	c__Bacilli	o__Lactobacillales	f__Enterococcaceae	g__Enterococcus_B	s__Enterococcus_B durans
G900142265	2.17119	1.66686	2.97165	1.34388	1.25982	1.0286	0.117851	0.00205279	0.0237144	0.00207844	0.014018	d__Bacteria	p__Firmicutes_A	c__Clostridia	o__Lachnospirales	f__Anaerotignaceae	g__Anaerotignum	s__Anaerotignum lactatifermentans
G000016825	-5.72318	-6.86175	-3.02853	4.39932	4.23017	1.07562	0.0849223	0.00760868	0.0369575	0.00180636	0.00961731	d__Bacteria	p__Firmicutes	c__Bacilli	o__Lactobacillales	f__Lactobacillaceae	g__Limosilactobacillus	s__Limosilactobacillus reuteri
G000406925	-4.63227	-5.36299	2.12172	6.39196	5.78411	1.07836	0.143848	0.00900823	0.0524623	0.00760028	0.0316775	d__Bacteria	p__Firmicutes	c__Bacilli	o__Lactobacillales	f__Enterococcaceae	g__Enterococcus_E	s__Enterococcus_E columbae
G000157355	-5.49006	-6.9491	1.85099	8.02917	6.83159	1.07994	0.12305	0.00866156	0.0434225	0.00268974	0.0160197	d__Bacteria	p__Firmicutes	c__Bacilli	o__Lactobacillales	f__Enterococcaceae	g__Enterococcus_D	s__Enterococcus_D casseliflavus
G004570995	-3.97645	-4.78094	1.48269	5.5055	4.79865	1.09839	0.0849223	0.00591396	0.0419345	0.00142864	0.00899931	d__Bacteria	p__Firmicutes	c__Bacilli	o__Lactobacillales	f__Enterococcaceae	g__Enterococcus_D	s__Enterococcus_D gallinarum
G000022885	-4.44675	-6.02155	-1.11896	5.51211	4.84256	1.12219	0.097054	0.00547775	0.0282865	0.0019194	0.0111771	d__Bacteria	p__Proteobacteria	c__Gammaproteobacteria	o__Enterobacterales	f__Enterobacteriaceae	g__Edwardsiella	s__Edwardsiella ictaluri
G000248095	-5.74194	-6.68334	-2.22924	4.35263	3.81842	1.14633	0.0902781	0.00596385	0.0338385	0.0036424	0.0161633	d__Bacteria	p__Firmicutes	c__Bacilli	o__Lactobacillales	f__Lactobacillaceae	g__Limosilactobacillus	s__Limosilactobacillus mucosae
G003438995	-1.63343	-2.21964	2.52767	4.82269	2.84647	1.16374	0.131716	0.0169085	0.0748782	0.00291802	0.0185075	d__Bacteria	p__Bacteroidota	c__Bacteroidia	o__Bacteroidales	f__Bacteroidaceae	g__OM05-12	s__OM05-12 sp003438995

## Sheet: Table S2
OGU	rab.all	rab.win.FALSE	rab.win.TRUE	diff.btw	diff.win	effect	overlap	we.ep	we.eBH	wi.ep	wi.eBH	Kingdom	Phylum	Class	Order	Family	Genus	Species
G004102805	7.19086	10.5455	3.51143	-7.03322	0.98366	-7.08792	0.000137	3.81e-08	7.41e-06	0.000155	0.000418	d__Bacteria	p__Bacteroidota	c__Bacteroidia	o__Bacteroidales	f__Muribaculaceae	g__UBA7173	s__UBA7173 sp004102805
G004792675	5.43309	9.38765	0.223876	-9.16723	1.3247	-7.00463	0.000137	1.84e-08	4.54e-06	0.000155	0.000418	d__Bacteria	p__Bacteroidota	c__Bacteroidia	o__Bacteroidales	f__Muribaculaceae	g__Muribaculum	s__Muribaculum intestinale
G003762875	5.03495	8.9664	-1.02536	-10.0835	1.82869	-5.52288	0.000137	1.95e-05	9.48e-05	0.000155	0.000418	d__Bacteria	p__Bacteroidota	c__Bacteroidia	o__Bacteroidales	f__Muribaculaceae	g__Duncaniella	s__Duncaniella sp001689575
G011959565	5.66735	8.06708	2.15516	-5.89209	1.44466	-4.0215	0.000137	9.76e-07	1.36e-05	0.000155	0.000418	d__Bacteria	p__Bacteroidota	c__Bacteroidia	o__Bacteroidales	f__Muribaculaceae	g__CAG-873	s__CAG-873 sp011959565
G004803915	5.46195	7.6421	2.23419	-5.27875	1.41152	-3.82827	0.000137	4.67e-06	3.38e-05	0.000155	0.000418	d__Bacteria	p__Bacteroidota	c__Bacteroidia	o__Bacteroidales	f__Muribaculaceae	g__Duncaniella	s__Duncaniella dubosii
G003762715	4.75442	6.73664	1.56322	-5.06004	1.44331	-3.54156	0.000137	3.07e-06	2.49e-05	0.000155	0.000418	d__Bacteria	p__Bacteroidota	c__Bacteroidia	o__Bacteroidales	f__Muribaculaceae	g__Paramuribaculum	s__Paramuribaculum sp001689565
G902167945	0.723838	2.15016	-2.21745	-4.31126	1.23743	-3.42943	0.000137	0.000841	0.00167088	0.000155	0.000418	d__Bacteria	p__Firmicutes_A	c__Clostridia	o__Lachnospirales	f__Lachnospiraceae	g__Blautia_A	s__Blautia_A massiliensis
G004102775	8.09618	10.09	5.62291	-4.4952	1.33386	-3.42031	0.000137	1.78e-06	1.75e-05	0.000155	0.000418	d__Bacteria	p__Bacteroidota	c__Bacteroidia	o__Bacteroidales	f__Muribaculaceae	g__CAG-485	s__CAG-485 sp002362485
G000403335	6.04053	7.74826	1.4798	-6.23577	1.73159	-3.29219	0.000137	2.94e-05	0.000166	0.000155	0.000418	d__Bacteria	p__Firmicutes_A	c__Clostridia	o__Lachnospirales	f__Lachnospiraceae	g__COE1	s__COE1 sp000403335
G000403395	6.17003	8.19176	0.822962	-7.3224	1.99417	-3.27467	0.000137	3.86e-05	0.000207	0.000155	0.000418	d__Bacteria	p__Firmicutes_A	c__Clostridia	o__Oscillospirales	f__Ruminococcaceae	g__Anaerotruncus	s__Anaerotruncus sp000403395
G004557455	0.159109	1.67032	-5.9079	-7.69387	2.59346	-3.16855	0.000137	0.000368	0.00105123	0.000155	0.000418	d__Bacteria	p__Verrucomicrobiota	c__Verrucomicrobiae	o__Verrucomicrobiales	f__Akkermansiaceae	g__Akkermansia	s__Akkermansia muciniphila_D
G900542815	0.815299	3.01056	-5.60667	-8.70585	2.92417	-3.12975	0.000137	0.000182	0.000641	0.000155	0.000418	d__Bacteria	p__Bacteroidota	c__Bacteroidia	o__Bacteroidales	f__Muribaculaceae	g__Paramuribaculum	s__Paramuribaculum sp000431155
G902364485	-0.0572333	1.22826	-3.06586	-4.50106	1.64648	-2.95337	0.000137	0.00153193	0.00328684	0.000155	0.000418	d__Bacteria	p__Firmicutes_A	c__Clostridia	o__Oscillospirales	f__Butyricicoccaceae	g__Pseudobutyricicoccus	s__Pseudobutyricicoccus sp003477405
G000403495	6.07263	9.37709	2.5359	-6.54821	2.22535	-2.89432	0.000137	8.71e-07	1.3e-05	0.000155	0.000418	d__Bacteria	p__Firmicutes_A	c__Clostridia	o__Lachnospirales	f__Lachnospiraceae	g__CAG-95	s__CAG-95 sp000403495
G001701255	0.553676	2.3971	-5.66467	-8.03121	2.81077	-2.89284	0.000137	0.000378	0.00107648	0.000155	0.000418	d__Bacteria	p__Bacteroidota	c__Bacteroidia	o__Bacteroidales	f__Muribaculaceae	g__CAG-1031	s__CAG-1031 sp000431215
G900540205	0.182247	1.54459	-5.72107	-7.26964	2.74759	-2.82109	0.000137	0.000416	0.00119232	0.000155	0.000418	d__Bacteria	p__Bacteroidota	c__Bacteroidia	o__Bacteroidales	f__Muribaculaceae	g__UBA7173	s__UBA7173 sp900540205
G009911305	5.23029	6.66241	1.73137	-5.1243	1.88051	-2.77972	0.000137	0.000288	0.00104112	0.000155	0.000418	d__Bacteria	p__Firmicutes_A	c__Clostridia	o__Lachnospirales	f__Lachnospiraceae	g__Clostridium_Q	s__Clostridium_Q sp009911305
G003612525	4.29796	6.0035	1.15363	-4.87572	1.77985	-2.749	0.000137	0.000205	0.000765	0.000155	0.000418	d__Bacteria	p__Firmicutes_A	c__Clostridia	o__Lachnospirales	f__Lachnospiraceae	g__C-53	s__C-53 sp003612525
G000158075	0.00615805	1.21265	-2.93207	-4.16905	1.5005	-2.733	0.000137	0.00131284	0.0026757	0.000155	0.000418	d__Bacteria	p__Firmicutes_A	c__Clostridia	o__Lachnospirales	f__Lachnospiraceae	g__Enterocloster	s__Enterocloster asparagiformis
G003858485	0.0421957	1.28881	-3.02945	-4.33937	1.65742	-2.72742	0.000137	0.00115644	0.00278821	0.000155	0.000418	d__Bacteria	p__Firmicutes_A	c__Clostridia	o__Lachnospirales	f__Vallitaleaceae	g__W11650	s__W11650 sp003858485
G004102785	7.95869	9.36432	5.81281	-3.40793	1.2501	-2.72288	0.000137	3.11e-05	0.000174	0.000155	0.000418	d__Bacteria	p__Bacteroidota	c__Bacteroidia	o__Bacteroidales	f__Muribaculaceae	g__UBA7173	s__UBA7173 sp002491305
G003611955	4.42536	6.8017	1.1835	-5.3731	1.92659	-2.71319	0.000137	5.26e-05	0.000252	0.000155	0.000418	d__Bacteria	p__Firmicutes_A	c__Clostridia	o__Lachnospirales	f__Lachnospiraceae	g__1XD8-76	s__1XD8-76 sp003611955
G000403435	7.34452	9.53793	1.62625	-7.24324	2.33281	-2.70207	0.000137	8.41e-05	0.000404	0.000155	0.000418	d__Bacteria	p__Firmicutes_A	c__Clostridia	o__Oscillospirales	f__Oscillospiraceae	g__Dysosmobacter	s__Dysosmobacter sp000403435
G900169495	2.13899	4.14451	-1.90366	-6.07779	2.30548	-2.67289	0.000137	0.000287	0.000714	0.000155	0.000418	d__Bacteria	p__Firmicutes_A	c__Clostridia	o__Oscillospirales	f__Ruminococcaceae	g__Harryflintia	s__Harryflintia acetispora
G000364225	5.58091	7.28015	2.35596	-4.93155	1.87653	-2.66519	0.000137	7.42e-05	0.000358	0.000155	0.000418	d__Bacteria	p__Firmicutes_A	c__Clostridia	o__Lachnospirales	f__Lachnospiraceae	g__Eubacterium_J	s__Eubacterium_J plexicaudatum
G011959465	5.43134	7.49142	1.79573	-5.71361	2.1903	-2.65666	0.000137	0.000163	0.000646	0.000155	0.000418	d__Bacteria	p__Firmicutes_A	c__Clostridia	o__Lachnospirales	f__Lachnospiraceae	g__Merdisoma	s__Merdisoma sp011959465
G011958165	2.48747	4.14844	-0.477345	-4.50729	1.75194	-2.6311	0.000137	0.00107912	0.00243494	0.000155	0.000418	d__Bacteria	p__Firmicutes_A	c__Clostridia	o__Lachnospirales	o__Lachnospirales_f__	o__Lachnospirales_f___g__	o__Lachnospirales_f___g___s__
G003612565	5.55835	7.88133	0.983273	-7.32762	2.61308	-2.62955	0.000137	6.21e-05	0.000269	0.000155	0.000418	d__Bacteria	p__Firmicutes_A	c__Clostridia	o__Lachnospirales	f__Lachnospiraceae	g__1XD42-69	s__1XD42-69 sp003612565
G900545965	-0.597237	0.866513	-4.22024	-5.0804	1.94613	-2.59021	0.000137	0.000849	0.0020476	0.000155	0.000418	d__Bacteria	p__Firmicutes_A	c__Clostridia	o__Oscillospirales	f__Oscillospiraceae	g__Limivicinus	s__Limivicinus sp002320035
G003490145	0.998414	2.76926	-2.76825	-5.46209	2.18178	-2.58445	0.000137	0.00105278	0.00253189	0.000155	0.000418	d__Bacteria	p__Firmicutes_A	c__Clostridia	o__Lachnospirales	f__Lachnospiraceae	g__CAG-95	s__CAG-95 sp900066375
G003762615	1.48899	3.72673	-3.1105	-6.84346	2.78876	-2.45692	0.000137	0.000903	0.00224258	0.000155	0.000418	d__Bacteria	p__Bacteroidota	c__Bacteroidia	o__Bacteroidales	f__Muribaculaceae	g__CAG-485	s__CAG-485 sp002493045
G000020225	6.67453	9.72637	-2.13495	-11.7174	4.39644	-2.45505	0.000137	0.000214	0.000714	0.000155	0.000418	d__Bacteria	p__Verrucomicrobiota	c__Verrucomicrobiae	o__Verrucomicrobiales	f__Akkermansiaceae	g__Akkermansia	s__Akkermansia muciniphila
G000980515	6.02437	8.95167	-2.40827	-11.2517	4.22926	-2.41861	0.000137	0.00011	0.000467	0.000155	0.000418	d__Bacteria	p__Verrucomicrobiota	c__Verrucomicrobiae	o__Verrucomicrobiales	f__Akkermansiaceae	g__Akkermansia	s__Akkermansia muciniphila
G001461035	0.13591	1.57396	-3.02967	-4.69719	1.90967	-2.41496	0.000137	0.00124172	0.00295734	0.000155	0.000418	d__Bacteria	p__Firmicutes_A	c__Clostridia	o__Lachnospirales	f__Lachnospiraceae	g__Velocimicrobium	s__Velocimicrobium ethanolgignens
G000403215	6.19291	8.75871	1.05337	-9.18711	3.46292	-2.40692	0.000137	0.00035	0.00115466	0.000155	0.000418	d__Bacteria	p__Firmicutes_A	c__Clostridia	o__Lachnospirales	f__Lachnospiraceae	g__COE1	s__COE1 sp000403215
G003435925	-0.775646	0.219805	-3.7979	-4.09792	1.78092	-2.40017	0.000137	0.00181784	0.00394798	0.000155	0.000418	d__Bacteria	p__Firmicutes_A	c__Clostridia	o__Lachnospirales	f__Lachnospiraceae	g__Acetatifactor	s__Acetatifactor sp900066565
G001454945	-0.0196808	2.23741	-2.53926	-4.52957	1.99948	-2.37007	0.000137	0.00145318	0.00288087	0.000159	0.000426	d__Bacteria	p__Firmicutes_A	c__Clostridia	o__Oscillospirales	f__Oscillospiraceae	g__Intestinimonas	s__Intestinimonas butyriciproducens
G003461285	0.282649	1.57076	-2.79382	-4.57066	2.10736	-2.33173	0.000137	0.00200132	0.00435856	0.000155	0.000418	d__Bacteria	p__Firmicutes_A	c__Clostridia	o__Lachnospirales	f__Lachnospiraceae	g__Eubacterium_G	s__Eubacterium_G sp000434315
G900066135	0.226546	1.23986	-1.69132	-2.86765	1.20643	-2.32298	0.00197273	0.00062	0.00169386	0.000171	0.000452	d__Bacteria	p__Firmicutes_A	c__Clostridia	o__Lachnospirales	f__Lachnospiraceae	g__Limivivens	s__Limivivens sp900066135
G000403455	5.84058	7.30854	2.05051	-5.27761	2.37968	-2.32183	0.000137	0.000343	0.00125821	0.000155	0.000418	d__Bacteria	p__Firmicutes_A	c__Clostridia	o__Lachnospirales	f__Lachnospiraceae	g__Sporofaciens	s__Sporofaciens sp000403455
G003612315	4.10088	5.54006	0.600684	-4.95245	2.25778	-2.3196	0.000137	0.00155947	0.00361499	0.000155	0.000418	d__Bacteria	p__Firmicutes_A	c__Clostridia	o__Lachnospirales	f__Lachnospiraceae	g__Butyribacter	s__Butyribacter sp003612285
G004803695	5.1565	6.37251	2.98725	-3.30619	1.44644	-2.30033	0.000137	0.000127	0.000565	0.000155	0.000418	d__Bacteria	p__Bacteroidota	c__Bacteroidia	o__Bacteroidales	f__Muribaculaceae	g__Muribaculum	s__Muribaculum gordoncarteri
G003477885	0.995312	1.64609	-2.95981	-4.84596	2.12639	-2.29632	0.000137	0.000693	0.00145238	0.000155	0.000418	d__Bacteria	p__Firmicutes_A	c__Clostridia	o__Lachnospirales	f__Lachnospiraceae	g__AF33-28	s__AF33-28 sp003477885
G000469345	-1.0621	0.654537	-3.25547	-3.77556	1.73225	-2.27901	0.00197273	0.00184003	0.00376766	0.000189	0.000489	d__Bacteria	p__Firmicutes_A	c__Clostridia	o__Lachnospirales	f__Lachnospiraceae	g__Eubacterium_I	s__Eubacterium_I ramulus
G000469445	4.60921	6.04663	3.07995	-3.04711	1.3724	-2.23842	0.000137	0.00015	0.000647	0.000155	0.000418	d__Bacteria	p__Firmicutes_A	c__Clostridia	o__Oscillospirales	f__Oscillospiraceae	g__Dysosmobacter	s__Dysosmobacter welbionis
G900095865	-0.639121	0.638983	-2.34085	-3.09409	1.41066	-2.23433	0.00196889	0.00272267	0.00528344	0.000171	0.000451	d__Bacteria	p__Firmicutes_A	c__Clostridia	o__Oscillospirales	f__Ruminococcaceae	g__Massilioclostridium	s__Massilioclostridium coli
G900199495	1.05922	2.28454	-3.31873	-5.61474	2.48478	-2.23384	0.000137	0.0010698	0.00268567	0.000155	0.000418	d__Bacteria	p__Firmicutes_A	c__Clostridia	o__Oscillospirales	f__Oscillospiraceae	g__An92	s__An92 sp900199495
G004555965	-1.25729	0.391238	-4.85603	-5.22361	2.26478	-2.21559	0.00197273	0.000995	0.00242119	0.000169	0.000446	d__Bacteria	p__Firmicutes_A	c__Clostridia	o__Oscillospirales	f__Butyricicoccaceae	g__Butyricicoccus_A	s__Butyricicoccus_A porcorum
G000225345	-0.0724491	1.31404	-3.35144	-4.65241	2.37436	-2.20626	0.000137	0.00203575	0.00431077	0.000155	0.000418	d__Bacteria	p__Firmicutes_A	c__Clostridia	o__Lachnospirales	f__Lachnospiraceae	g__Roseburia	s__Roseburia hominis
G000155435	0.449374	1.48813	-2.09563	-3.5343	1.64648	-2.18929	0.000137	0.00136386	0.00315621	0.000155	0.000418	d__Bacteria	p__Firmicutes_A	c__Clostridia	o__Lachnospirales	f__Lachnospiraceae	g__Enterocloster	s__Enterocloster sp000155435
G000154565	1.75391	5.06475	-2.14114	-6.78051	3.22509	-2.18926	0.00196889	0.00063	0.00160144	0.000202	0.000517	d__Bacteria	p__Firmicutes_A	c__Clostridia	o__Oscillospirales	f__Ruminococcaceae	g__Anaerotruncus	s__Anaerotruncus colihominis
G000969835	10.1605	11.675	9.09323	-2.67316	1.23315	-2.18926	0.0214862	2.46e-05	0.000143	0.000284	0.000697	d__Bacteria	p__Bacteroidota	c__Bacteroidia	o__Bacteroidales	f__Tannerellaceae	g__Parabacteroides	s__Parabacteroides goldsteinii
G902363555	1.03074	2.37194	-2.04558	-4.34422	2.04101	-2.18653	0.000137	0.00214257	0.00457268	0.000155	0.000418	d__Bacteria	p__Firmicutes_A	c__Clostridia	o__Lachnospirales	f__Lachnospiraceae	g__Catenibacillus	s__Catenibacillus sp902363555
G000163515	1.81348	3.74603	-1.22346	-4.69526	2.14988	-2.178	0.000137	0.00124541	0.00284851	0.000155	0.000418	d__Bacteria	p__Firmicutes	c__Bacilli	o__Erysipelotrichales	f__Erysipelotrichaceae	g__Longicatena	s__Longicatena caecimuris
G001578645	-0.433397	1.71832	-4.43248	-6.90395	3.05564	-2.16154	0.00196889	0.000535	0.00135986	0.000157	0.000421	d__Bacteria	p__Verrucomicrobiota	c__Verrucomicrobiae	o__Verrucomicrobiales	f__Akkermansiaceae	g__Akkermansia	s__Akkermansia sp001580195
G900066885	-1.32901	0.915606	-3.99315	-4.6604	2.11853	-2.13592	0.00390865	0.00195988	0.00397289	0.000195	0.000505	d__Bacteria	p__Firmicutes_A	c__Clostridia	o__Oscillospirales	f__Ruminococcaceae	g__CAG-353	s__CAG-353 sp900066885
G902363055	-1.7625	1.02777	-3.969	-4.69709	2.34168	-2.10922	0.00585465	0.00162911	0.00327072	0.000204	0.000522	d__Bacteria	p__Firmicutes_A	c__Clostridia	o__Oscillospirales	f__Ruminococcaceae	g__Gemmiger	s__Gemmiger formicilis
G900539925	1.0779	2.93009	-3.09056	-6.0759	2.8552	-2.09175	0.000137	0.000901	0.00227705	0.000155	0.000418	d__Bacteria	p__Firmicutes_A	c__Clostridia	o__Oscillospirales	f__Acutalibacteraceae	g__CAG-177	s__CAG-177 sp003538135
G000980235	1.81934	2.95893	0.890975	-2.13239	1.03177	-2.07328	0.0156275	6.31e-05	0.000263	0.000306	0.00074	d__Bacteria	p__Firmicutes_A	c__Clostridia	o__Oscillospirales	f__Ruminococcaceae	g__Ruminococcus_C	s__Ruminococcus_C sp000433635
G001940245	-0.0501632	0.979031	-1.90692	-2.82757	1.30662	-2.06067	0.000137	0.00430835	0.00795769	0.000158	0.000423	d__Bacteria	p__Firmicutes_A	c__Clostridia	o__Lachnospirales	f__Lachnospiraceae	g__Fimousia	s__Fimousia sp001940245
G012510635	-0.896608	0.389993	-4.00099	-4.53205	2.16485	-2.05405	0.00196889	0.00252207	0.00525012	0.000165	0.000439	d__Bacteria	p__Patescibacteria	c__Saccharimonadia	o__Saccharimonadales	f__UBA10027	g__SDRW01	g__SDRW01_s__
G900100685	0.787256	2.63999	-2.24473	-4.91417	2.5511	-2.05288	0.000137	0.00214917	0.00481259	0.000155	0.000418	d__Bacteria	p__Firmicutes_A	c__Clostridia	o__Lachnospirales	f__Lachnospiraceae	g__Enterocloster	s__Enterocloster clostridioformis
G009911505	5.56925	7.21552	1.24096	-6.16469	3.12851	-2.03988	0.000137	0.00113129	0.00307778	0.000155	0.000418	d__Bacteria	p__Firmicutes_A	c__Clostridia	o__Lachnospirales	f__Lachnospiraceae	g__1XD42-69	s__1XD42-69 sp009911505
G000364165	1.86786	3.34873	-0.93991	-4.26975	2.03659	-2.03733	0.000137	0.00274585	0.00554959	0.000155	0.000418	d__Bacteria	p__Firmicutes_A	c__Clostridia	o__Lachnospirales	f__Anaerotignaceae	g__Coprocola	s__Coprocola sp000364165
G000153885	1.16705	2.40711	-1.77627	-4.23121	2.02735	-2.03356	0.000137	0.00231268	0.00474507	0.000155	0.000418	d__Bacteria	p__Firmicutes_A	c__Clostridia	o__Lachnospirales	f__Lachnospiraceae	g__Eubacterium_G	s__Eubacterium_G ventriosum
G003478275	-0.302787	0.627239	-3.43711	-4.07736	2.14529	-2.02662	0.000137	0.00195484	0.00428134	0.000155	0.000418	d__Bacteria	p__Firmicutes_A	c__Clostridia	o__Lachnospirales	f__Lachnospiraceae	g__AM51-8	s__AM51-8 sp003478275
G009935805	2.55779	4.62322	-2.19	-6.7071	3.35164	-1.97939	0.000137	0.00125243	0.00303376	0.000155	0.000418	d__Bacteria	p__Firmicutes_A	c__Clostridia	o__Peptostreptococcales	f__Anaerovoracaceae	g__Emergencia	s__Emergencia sp009935805
G011960265	3.38715	4.83214	-0.633843	-5.59024	3.16256	-1.9745	0.000137	0.00228172	0.00522346	0.000155	0.000418	d__Bacteria	p__Firmicutes_A	c__Clostridia	o__Lachnospirales	f__Lachnospiraceae	g__CAG-317	s__CAG-317 sp011960265
G900086585	0.109448	1.55394	-2.73456	-4.11722	2.15016	-1.94782	0.000137	0.00286681	0.00591872	0.000155	0.000418	d__Bacteria	p__Firmicutes_A	c__Clostridia	o__Peptostreptococcales	f__Anaerovoracaceae	g__Emergencia	s__Emergencia timonensis
G000156535	-0.413876	1.29156	-3.37039	-4.48569	2.42678	-1.94708	0.000137	0.00237795	0.0050634	0.000157	0.000421	d__Bacteria	p__Firmicutes_A	c__Clostridia	o__Lachnospirales	f__Lachnospiraceae	g__Roseburia	s__Roseburia intestinalis
G902167965	0.0494044	1.13083	-2.12224	-3.23081	1.44757	-1.94544	0.00391629	0.000587	0.00167785	0.000217	0.000547	d__Bacteria	p__Firmicutes_A	c__Clostridia	o__Lachnospirales	f__Lachnospiraceae	g__Copromonas	s__Copromonas sp900066535
G009917455	8.15889	9.45798	4.80031	-4.63095	2.31041	-1.94289	0.00585465	0.000279	0.00108053	0.000254	0.000627	d__Bacteria	p__Firmicutes_A	c__Clostridia	o__Lachnospirales	f__Lachnospiraceae	g__CAG-95	s__CAG-95 sp009917455
G000403315	5.70051	7.30897	1.62083	-5.81406	3.03583	-1.94132	0.000137	0.00132867	0.00348816	0.000155	0.000418	d__Bacteria	p__Firmicutes_A	c__Clostridia	o__Lachnospirales	f__Lachnospiraceae	g__14-2	s__14-2 sp000403315
G000156675	-0.66785	0.54338	-3.69939	-4.17229	2.21206	-1.94101	0.000137	0.00259138	0.005422	0.000161	0.000431	d__Bacteria	p__Firmicutes_A	c__Clostridia	o__Lachnospirales	f__Lachnospiraceae	g__Blautia	s__Blautia hansenii
G000154425	0.428117	1.77307	-3.33944	-5.09878	2.71666	-1.91875	0.000137	0.00233125	0.00507839	0.000155	0.000418	d__Bacteria	p__Firmicutes_A	c__Clostridia	o__Lachnospirales	f__Lachnospiraceae	g__Coprococcus	s__Coprococcus eutactus
G000403845	3.92841	5.43644	0.0786714	-5.64944	3.08055	-1.91698	0.000137	0.00147009	0.00373156	0.000155	0.000418	d__Bacteria	p__Firmicutes_A	c__Clostridia	o__Lachnospirales	f__Lachnospiraceae	g__14-2	s__14-2 sp000403845
G900066505	-0.0778758	1.54448	-3.16877	-4.56152	2.4458	-1.91249	0.000137	0.00201848	0.00454052	0.000157	0.000421	d__Bacteria	p__Firmicutes_A	c__Clostridia	o__Lachnospirales	f__Lachnospiraceae	g__Blautia_A	s__Blautia_A sp900066505
G002161675	-0.517892	0.895861	-4.15839	-5.25457	2.70955	-1.91001	0.0097506	0.00228071	0.00490248	0.000248	0.00061723	d__Bacteria	p__Firmicutes_A	c__Clostridia	o__Oscillospirales	f__Oscillospiraceae	g__Enterenecus	s__Enterenecus faecium
G000403275	5.83271	7.64239	0.927469	-7.12293	3.43619	-1.90935	0.000137	0.00148199	0.00383214	0.000155	0.000418	d__Bacteria	p__Firmicutes_A	c__Clostridia	o__Lachnospirales	f__Lachnospiraceae	g__Kineothrix	s__Kineothrix sp000403275
G000154305	-0.0521978	1.27041	-3.15356	-4.45065	2.31233	-1.90412	0.00196889	0.00340278	0.006781	0.00016	0.000429	d__Bacteria	p__Firmicutes_A	c__Clostridia	o__Lachnospirales	f__Lachnospiraceae	g__Anaerostipes	s__Anaerostipes caccae
G001941225	-0.32562	1.36041	-2.16441	-3.67972	1.8161	-1.90194	0.00197273	0.00251446	0.00499639	0.00017	0.00045	d__Bacteria	p__Firmicutes_A	c__Clostridia	o__UBA1381	f__UBA1381	g__CAG-41	s__CAG-41 sp001941225
G001406335	0.625094	1.93366	-3.36065	-5.24211	2.76745	-1.901	0.000137	0.00220721	0.00475614	0.000155	0.000418	d__Bacteria	p__Firmicutes_A	c__Clostridia	o__Lachnospirales	f__Lachnospiraceae	g__Fusicatenibacter	s__Fusicatenibacter saccharivorans
G000157995	-0.448148	0.668151	-3.64226	-4.31618	2.15561	-1.89234	0.000137	0.00223027	0.00484021	0.000155	0.000418	d__Bacteria	p__Firmicutes	c__Bacilli	o__Erysipelotrichales	f__Erysipelotrichaceae	g__Holdemania	s__Holdemania filiformis
G000403295	4.31957	6.02612	0.118195	-6.20735	3.14015	-1.89186	0.000137	0.00133053	0.00337441	0.000155	0.000418	d__Bacteria	p__Firmicutes_A	c__Clostridia	o__Lachnospirales	f__Lachnospiraceae	g__Schaedlerella	s__Schaedlerella sp000403295
G900312975	-0.459945	0.559216	-2.66685	-3.27818	1.62815	-1.8842	0.00390865	0.00279996	0.00569713	0.000246	0.000601	d__Bacteria	p__Firmicutes_A	c__Clostridia	o__Lachnospirales	f__Lachnospiraceae	g__Massilistercora	s__Massilistercora timonensis
G003611875	5.25257	6.75876	0.485498	-6.43182	3.49381	-1.87089	0.000137	0.00205649	0.00492059	0.000155	0.000418	d__Bacteria	p__Firmicutes_A	c__Clostridia	o__Lachnospirales	f__Lachnospiraceae	g__Ventrimonas	s__Ventrimonas sp003611875
G003612625	4.85387	6.27029	0.965276	-5.19125	2.51233	-1.8601	0.000137	0.00221998	0.00503166	0.000155	0.000418	d__Bacteria	p__Firmicutes_A	c__Clostridia	o__Oscillospirales	f__Ruminococcaceae	g__Anaerotruncus	s__Anaerotruncus sp003612625
G003477765	1.43029	3.51101	-1.2782	-4.99576	3.24817	-1.85903	0.000137	0.00204506	0.00467396	0.000155	0.000418	d__Bacteria	p__Firmicutes_A	c__Clostridia	o__Lachnospirales	f__Lachnospiraceae	g__Eubacterium_G	s__Eubacterium_G sp000435815
G000169235	0.244377	1.73109	-2.95052	-4.58131	2.3192	-1.85819	0.000137	0.00271705	0.00566684	0.000157	0.000421	d__Bacteria	p__Firmicutes_A	c__Clostridia	o__Lachnospirales	f__Lachnospiraceae	g__Dorea	s__Dorea formicigenerans
G004216775	-0.844851	0.86103	-3.09852	-3.96406	2.08243	-1.8358	0.00196889	0.00343082	0.00667642	0.000189	0.00049	d__Bacteria	p__Firmicutes_A	c__Clostridia	o__Lachnospirales	f__Lachnospiraceae	g__Cuneatibacter	s__Cuneatibacter caecimuris
G003611805	7.09956	7.95378	2.37794	-5.83875	2.90737	-1.8351	0.0136747	0.000922	0.00272999	0.000318	0.000769	d__Bacteria	p__Firmicutes_A	c__Clostridia	o__Lachnospirales	f__Lachnospiraceae	g__UBA3282	s__UBA3282 sp003611805
G003432035	-2.2638	-0.893551	-5.06064	-4.19976	2.27403	-1.8255	0.00781753	0.00249548	0.00530792	0.000323	0.000744	d__Bacteria	p__Firmicutes_A	c__Clostridia	o__Lachnospirales	f__Lachnospiraceae	g__Lacrimispora	s__Lacrimispora indica
G011957885	4.28232	5.1819	-2.43409	-7.92175	3.73439	-1.81376	0.000137	0.00147696	0.0037479	0.000155	0.000418	d__Bacteria	p__Firmicutes_A	c__Clostridia	o__Oscillospirales	f__CAG-272	g__Avispirillum	s__Avispirillum sp011957885
G000235445	-2.35091	0.288486	-4.72524	-4.92675	2.59799	-1.81117	0.0136747	0.00209639	0.00428057	0.000291	0.000703	d__Bacteria	p__Firmicutes_A	c__Clostridia	o__Lachnospirales	f__Lachnospiraceae	g__Johnsonella	s__Johnsonella ignava
G000189595	1.29131	2.06286	-0.923509	-3.26765	1.82338	-1.80175	0.00390865	0.00329985	0.00638463	0.000234	0.000587	d__Bacteria	p__Firmicutes_A	c__Clostridia	o__Lachnospirales	f__Lachnospiraceae	g__Clostridium_Q	s__Clostridium_Q symbiosum
G001688625	2.85181	4.37892	-1.88378	-6.73734	3.99305	-1.77536	0.000137	0.0014874	0.00348059	0.000155	0.000418	d__Bacteria	p__Firmicutes_A	c__Clostridia	o__Oscillospirales	f__Oscillospiraceae	g__Flavonifractor	s__Flavonifractor plautii
G001487125	0.123763	1.5207	-2.47376	-4.04939	2.18238	-1.76809	0.000137	0.00212779	0.00464062	0.000158	0.000423	d__Bacteria	p__Bacteroidota	c__Bacteroidia	o__Bacteroidales	f__Marinifilaceae	g__Gabonibacter	s__Gabonibacter massiliensis
G900104615	2.21926	3.88406	-2.67778	-6.42966	3.03665	-1.76798	0.125	0.00906535	0.0168188	0.0104118	0.0176122	d__Bacteria	p__Firmicutes_A	c__Clostridia	o__Oscillospirales	f__Ruminococcaceae	g__Phocea	s__Phocea massiliensis
G900113155	2.53963	3.8832	-1.04755	-4.99104	3.39887	-1.74956	0.000137	0.00315827	0.00698422	0.000155	0.000418	d__Bacteria	p__Firmicutes_A	c__Clostridia	o__Lachnospirales	f__Lachnospiraceae	g__Enterocloster	s__Enterocloster clostridioformis
G000154505	0.833063	2.26677	-2.12895	-4.23502	2.3528	-1.74781	0.00196889	0.00355672	0.00725385	0.000157	0.000421	d__Bacteria	p__Firmicutes_A	c__Clostridia	o__Lachnospirales	f__Lachnospiraceae	g__Clostridium_AP	s__Clostridium_AP scindens
G001717135	-0.905523	0.766528	-4.95588	-5.69817	3.29635	-1.74006	0.00196889	0.00239203	0.00530004	0.00016	0.000429	d__Bacteria	p__Firmicutes_A	c__Clostridia	o__Lachnospirales	f__Lachnospiraceae	g__Eisenbergiella	s__Eisenbergiella tayi
G011959105	6.85813	10.445	4.59308	-5.84376	3.41746	-1.73701	0.0175803	0.000131	0.000586	0.000422	0.000984	d__Bacteria	p__Firmicutes_A	c__Clostridia	o__Lachnospirales	f__Lachnospiraceae	g__Acetatifactor	s__Acetatifactor sp011959105
G000155875	-0.557156	0.390252	-3.39116	-3.81979	2.16187	-1.72482	0.00585465	0.0033372	0.00673782	0.000202	0.000516	d__Bacteria	p__Firmicutes_A	c__Clostridia	o__Lachnospirales	f__Lachnospiraceae	g__Bariatricus	s__Bariatricus comes
G001421185	-1.38681	1.51381	-4.46238	-5.77965	3.28946	-1.71266	0.0292411	0.00115787	0.00283485	0.00045	0.00103564	d__Archaea	p__Thermoplasmatota	c__Thermoplasmata	o__Methanomassiliicoccales	f__Methanomassiliicoccaceae	g__DTU008	s__DTU008 sp001421185
G900097105	-2.71608	-0.782695	-6.4052	-6.07364	3.6178	-1.70925	0.0214443	0.00104451	0.00256763	0.000608	0.00125752	d__Bacteria	p__Verrucomicrobiota	c__Verrucomicrobiae	o__Verrucomicrobiales	f__Akkermansiaceae	g__Akkermansia	s__Akkermansia glycaniphila
G902363025	0.248786	1.50804	-1.72325	-3.10014	1.90436	-1.70885	0.00585465	0.00516013	0.00965962	0.000186	0.000484	d__Bacteria	p__Firmicutes_A	c__Clostridia	o__Lachnospirales	f__Lachnospiraceae	g__Copromonas	s__Copromonas sp000435795
G009917445	5.81931	7.04593	0.744337	-6.27624	3.13888	-1.70287	0.0136747	0.00150109	0.00403312	0.000311	0.000754	d__Bacteria	p__Firmicutes_A	c__Clostridia	o__Oscillospirales	f__Acutalibacteraceae	g__Acutalibacter	s__Acutalibacter sp009936055
G000492175	5.6395	8.31825	1.55857	-5.8277	3.77093	-1.6892	0.0175461	0.000654	0.00210824	0.000318	0.000769	d__Bacteria	p__Firmicutes_A	c__Clostridia	o__Oscillospirales	f__Oscillospiraceae	g__Lawsonibacter	s__Lawsonibacter sp000492175
G000210635	0.504938	1.64498	-0.934459	-2.83451	1.6838	-1.68896	0.00585465	0.000759	0.00208456	0.000231	0.000572	d__Bacteria	p__Firmicutes_A	c__Clostridia	o__Oscillospirales	f__Ruminococcaceae	g__Ruminiclostridium_E	s__Ruminiclostridium_E siraeum
G001244545	0.883674	1.3567	-3.21837	-4.55299	2.56603	-1.68615	0.000137	0.00409814	0.00831552	0.0002	0.000514	d__Bacteria	p__Firmicutes	c__Bacilli	o__Erysipelotrichales	f__Coprobacillaceae	g__Stoquefichus	s__Stoquefichus sp001244545
G900142265	2.61033	3.68463	-0.774477	-4.46612	2.55263	-1.66847	0.000137	0.0042514	0.00856766	0.000155	0.000418	d__Bacteria	p__Firmicutes_A	c__Clostridia	o__Lachnospirales	f__Anaerotignaceae	g__Anaerotignum	s__Anaerotignum lactatifermentans
G900248245	6.9778	8.23984	2.36023	-5.50617	3.46067	-1.66576	0.000137	0.00204315	0.00514727	0.000155	0.000418	d__Bacteria	p__Firmicutes_A	c__Clostridia	o__Lachnospirales	f__Lachnospiraceae	g__Acetatifactor	s__Acetatifactor muris
G000173815	1.4902	2.21126	-2.4721	-4.72153	2.95553	-1.64007	0.000137	0.00468316	0.00915314	0.000155	0.000418	d__Bacteria	p__Firmicutes_A	c__Clostridia	o__Lachnospirales	f__Lachnospiraceae	g__Marvinbryantia	s__Marvinbryantia formatexigens
G900199515	-0.383291	0.527461	-2.25875	-2.80662	1.66174	-1.63141	0.00391629	0.00677044	0.0119947	0.000204	0.000518	d__Bacteria	p__Firmicutes	c__Bacilli	o__Erysipelotrichales	f__Erysipelotrichaceae	g__Massilicoli	s__Massilicoli timonensis
G001940225	-1.13369	-0.159265	-4.73609	-4.66059	2.93079	-1.61736	0.00196889	0.00282821	0.00606284	0.000163	0.000434	d__Bacteria	p__Firmicutes_A	c__Clostridia	o__Lachnospirales	f__Lachnospiraceae	g__14-2	s__14-2 sp001940225
G902363595	1.63203	2.11805	-1.75201	-4.04712	2.35994	-1.59715	0.0429696	0.0048326	0.00926629	0.00108173	0.0022689	d__Bacteria	p__Firmicutes_A	c__Clostridia	o__Peptostreptococcales	f__Anaerovoracaceae	g__BX12	s__BX12 sp902363595
G900604355	-0.0488893	0.91039	-2.31753	-3.22749	1.86074	-1.55697	0.0175803	0.006015	0.0109777	0.000433	0.00100284	d__Bacteria	p__Firmicutes_A	c__Clostridia	o__Lachnospirales	f__Lachnospiraceae	g__Luxibacter	s__Luxibacter massiliensis
G900048895	0.394934	1.27172	-3.24192	-4.46381	2.82799	-1.5539	0.0214443	0.0042541	0.00861981	0.000397	0.000926	d__Bacteria	p__Firmicutes_A	c__Clostridia	o__Oscillospirales	f__Acutalibacteraceae	g__Acutalibacter	s__Acutalibacter timonensis
G001305135	1.68183	2.3525	-0.701507	-2.96631	1.49905	-1.54833	0.116959	0.00292746	0.00675667	0.00870969	0.015027	d__Bacteria	p__Firmicutes_A	c__Clostridia	o__Oscillospirales	f__Butyricicoccaceae	g__Agathobaculum	s__Agathobaculum sp900291975
G900129135	2.43015	3.2648	-1.48164	-4.9185	3.35047	-1.54673	0.000137	0.00392482	0.00819016	0.000155	0.000418	d__Bacteria	p__Firmicutes_A	c__Clostridia	o__Lachnospirales	f__Lachnospiraceae	g__Lactonifactor	s__Lactonifactor longoviformis
G900155395	0.00667035	0.962011	-1.32108	-2.59744	1.61985	-1.53527	0.0312512	0.00571134	0.0101299	0.000674	0.00148777	d__Bacteria	p__Firmicutes	c__Bacilli	o__Erysipelotrichales	f__Erysipelotrichaceae	g__Merdibacter	s__Merdibacter massiliensis
G902363565	0.427991	1.54052	-2.34572	-4.07908	2.53521	-1.53187	0.000137	0.00513288	0.00977544	0.000155	0.000418	d__Bacteria	p__Firmicutes_A	c__Clostridia	o__Oscillospirales	f__Acutalibacteraceae	g__Solibaculum	s__Solibaculum mannosilyticum
G001543345	0.317656	2.35559	-1.38895	-3.58813	2.38588	-1.526	0.0233935	0.00392186	0.00769711	0.000476	0.00108391	d__Bacteria	p__Firmicutes	c__Bacilli	o__Haloplasmatales_A	f__Turicibacteraceae	g__Turicibacter	s__Turicibacter sp001543345
G000154345	-1.04697	0.0944937	-3.24312	-3.2972	2.06239	-1.51804	0.00781753	0.0061154	0.0113943	0.000295	0.00071	d__Bacteria	p__Firmicutes_A	c__Clostridia	o__Oscillospirales	f__Acutalibacteraceae	g__Clostridium_A	s__Clostridium_A leptum
G002160515	1.57255	2.41131	-0.574193	-3.28698	2.26579	-1.51013	0.000137	0.00775263	0.0142981	0.00016	0.000428	d__Bacteria	p__Firmicutes_A	c__Clostridia	o__Oscillospirales	f__Acutalibacteraceae	g__Limousia	s__Limousia pullorum
G001280875	2.00452	2.7319	-2.25419	-4.95202	3.05888	-1.49972	0.000137	0.00490393	0.00965759	0.000155	0.000418	d__Bacteria	p__Firmicutes_A	c__Clostridia	o__Lachnospirales	f__Lachnospiraceae	g__Sellimonas	s__Sellimonas intestinalis
G900544565	-2.70036	4.97881	-5.25079	-10.5113	6.32346	-1.4985	0.101365	0.00572683	0.010435	0.00553249	0.0098657	d__Bacteria	p__Proteobacteria	c__Alphaproteobacteria	o__RF32	f__CAG-239	g__CAG-267	s__CAG-267 sp001917135
G900604335	-0.90494	0.446088	-2.42314	-2.818	1.90398	-1.48903	0.0371104	0.00663144	0.0118984	0.00115457	0.00238877	d__Bacteria	p__Firmicutes_A	c__Clostridia	o__Oscillospirales	f__Butyricicoccaceae	g__Butyricicoccus	s__Butyricicoccus sp900604335
G011958345	5.01264	6.39243	0.161238	-6.19583	4.37083	-1.4514	0.000137	0.00401338	0.00857709	0.000155	0.000418	d__Bacteria	p__Firmicutes_A	c__Clostridia	o__Lachnospirales	f__Lachnospiraceae	g__Acetatifactor	g__Acetatifactor_s__
G001941055	3.29878	4.34175	2.48025	-1.97234	1.30255	-1.44682	0.0546882	0.000853	0.00258926	0.00144716	0.00297629	d__Bacteria	p__Firmicutes_A	c__Clostridia	o__Oscillospirales	f__Ruminococcaceae	f__Ruminococcaceae_g__	f__Ruminococcaceae_g___s__
G004556455	1.15501	2.22616	-1.46983	-3.64351	2.25134	-1.43635	0.0371104	0.00429732	0.00824495	0.000653	0.00144458	d__Bacteria	p__Firmicutes_A	c__Clostridia	o__Saccharofermentanales	f__DTU023	g__SFGY01	s__SFGY01 sp004556455
G003458885	-0.361065	0.506192	-2.81602	-3.39206	2.22411	-1.4335	0.0273452	0.00499053	0.00959257	0.000602	0.00133267	d__Bacteria	p__Firmicutes_A	c__Clostridia	o__Lachnospirales	f__Lachnospiraceae	g__UBA9414	s__UBA9414 sp003458885
G902387315	0.363681	1.32585	-1.92904	-3.14394	1.94605	-1.4328	0.0194952	0.00814632	0.0144308	0.000747	0.00160513	d__Bacteria	p__Firmicutes_A	c__Clostridia	o__Oscillospirales	f__Oscillospiraceae	g__Evtepia	s__Evtepia gabavorous
G000411355	-1.12316	0.100864	-4.06392	-4.08514	2.69427	-1.40306	0.00391629	0.00571974	0.0107434	0.000274	0.000662	d__Bacteria	p__Firmicutes_A	c__Clostridia	o__Lachnospirales	f__Lachnospiraceae	g__Faecalimonas	s__Faecalimonas umbilicata
G000398925	1.15191	2.08769	-1.95535	-4.05643	2.6817	-1.40153	0.00781753	0.00530165	0.0105442	0.000273	0.00067	d__Bacteria	p__Firmicutes_A	c__Clostridia	o__Oscillospirales	f__Butyricicoccaceae	g__Butyricicoccus	s__Butyricicoccus pullicaecorum
G001404335	1.05258	1.79149	-1.90897	-3.66521	2.35659	-1.40013	0.125	0.0275479	0.0430244	0.0104118	0.0176122	d__Bacteria	p__Firmicutes_A	c__Clostridia	o__Lachnospirales	f__Lachnospiraceae	g__Muricomes	s__Muricomes contortus_B
G900552765	-0.481529	2.01805	-4.71806	-6.60904	4.68025	-1.3952	0.0566413	0.00212648	0.00492399	0.00155764	0.00316592	d__Bacteria	p__Firmicutes_A	c__Clostridia	o__TANB77	f__CAG-508	g__CAG-269	s__CAG-269 sp000431335
G002160755	0.0156757	0.431588	-2.17758	-2.66191	1.77029	-1.37091	0.0546882	0.0106436	0.0182664	0.00206755	0.00403248	d__Bacteria	p__Firmicutes_A	c__Clostridia	o__Lachnospirales	f__Lachnospiraceae	g__Lachnoclostridium_A	s__Lachnoclostridium_A sp002160755
G000526735	-0.227608	0.863457	-2.08169	-2.87897	2.0273	-1.3588	0.0253427	0.0109637	0.0186521	0.000713	0.00150618	d__Bacteria	p__Firmicutes_A	c__Clostridia	o__Lachnospirales	f__Lachnospiraceae	g__Ruminococcus_B	s__Ruminococcus_B gnavus
G001406695	0.995501	1.62591	-2.05168	-3.69104	2.73011	-1.35458	0.00781753	0.00778128	0.0142951	0.000283	0.000683	d__Bacteria	p__Firmicutes	c__Bacilli	o__Erysipelotrichales	f__Erysipelotrichaceae	g__Clostridium_AQ	s__Clostridium_AQ innocuum
G003148945	-1.44835	-0.251921	-3.48069	-3.22804	2.32368	-1.34262	0.0214862	0.00687468	0.0126146	0.000617	0.00134467	d__Bacteria	p__Firmicutes_A	c__Clostridia	o__Lachnospirales	f__Lachnospiraceae	g__Murimonas	s__Murimonas intestini
G900552655	0.0970448	1.51597	-3.60951	-5.03861	3.67401	-1.33345	0.0350888	0.00406626	0.00825124	0.000741	0.00161883	d__Bacteria	p__Firmicutes_A	c__Clostridia	o__TANB77	f__CAG-508	g__Merdicola	s__Merdicola sp900552655
G000403475	5.02781	5.69831	-0.0655726	-5.95091	4.68516	-1.32868	0.0156275	0.00516628	0.0105319	0.000318	0.000769	d__Bacteria	p__Firmicutes_A	c__Clostridia	o__Lachnospirales	f__Lachnospiraceae	g__MD308	s__MD308 sp000403475
G001406535	-0.0378485	1.85411	-1.41016	-3.31474	2.64382	-1.32328	0.0214862	0.00899134	0.0156425	0.00048	0.00109055	d__Bacteria	p__Firmicutes	c__Bacilli	o__Haloplasmatales_A	f__Turicibacteraceae	g__Turicibacter	s__Turicibacter sp001543345
G001486165	2.06901	2.80921	-1.72843	-4.53504	2.70653	-1.31839	0.0917973	0.00718986	0.0137074	0.00474578	0.0088791	d__Bacteria	p__Firmicutes_A	c__Clostridia	o__Oscillospirales	f__Ruminococcaceae	g__Bittarella	s__Bittarella massiliensis
G001688705	4.96643	6.0836	0.487725	-5.73616	3.84408	-1.3161	0.11501	0.0070459	0.0136191	0.00843531	0.0146959	d__Bacteria	p__Firmicutes_A	c__Clostridia	o__Oscillospirales	f__Acutalibacteraceae	g__Acutalibacter	s__Acutalibacter muris
G900142165	-1.81517	-0.591693	-3.74093	-3.19919	2.33611	-1.31583	0.0409366	0.00385791	0.00774943	0.00219381	0.00410776	d__Bacteria	p__Firmicutes_A	c__Clostridia	o__Lachnospirales	f__Lachnospiraceae	g__Hespellia	s__Hespellia stercorisuis
G902801975	-2.0019	-0.622684	-5.33338	-5.0847	3.63344	-1.30335	0.070176	0.00473637	0.00914731	0.00339695	0.00613985	d__Bacteria	p__Firmicutes	c__Bacilli	o__RF39	f__UBA660	g__RUG12438	s__RUG12438 sp902801685
G900066155	-0.881171	0.349872	-3.75497	-3.98667	2.73874	-1.29195	0.0761723	0.00758882	0.0139683	0.00324034	0.00617704	d__Bacteria	p__Firmicutes_A	c__Clostridia	o__Oscillospirales	f__Ruminococcaceae	g__Massilimaliae	s__Massilimaliae timonensis
G004560375	2.74207	4.92957	-0.933977	-5.94044	4.8401	-1.27511	0.0625006	0.00401332	0.00832701	0.00203356	0.0040617	d__Bacteria	p__Firmicutes_A	c__Clostridia	o__Oscillospirales	f__Oscillospiraceae	g__Enterenecus	s__Enterenecus sp004560375
G001244495	2.33406	2.68216	-1.9907	-4.73115	3.31706	-1.25951	0.125	0.0141053	0.0242684	0.0104118	0.0176122	d__Bacteria	p__Firmicutes_A	c__Clostridia	o__Oscillospirales	f__Oscillospiraceae	g__Lawsonibacter	s__Lawsonibacter asaccharolyticus
G900549925	-0.903281	0.474556	-3.4921	-4.12826	3.14484	-1.24977	0.0448351	0.00705106	0.0127808	0.000866	0.00184199	d__Bacteria	p__Firmicutes_A	c__Clostridia	o__TANB77	f__CAG-508	g__CAG-273	s__CAG-273 sp003507395
G003481995	0.590049	1.34265	-2.7496	-3.94603	2.86751	-1.23559	0.0332043	0.00867252	0.015882	0.000828	0.00178206	d__Bacteria	p__Firmicutes_A	c__Clostridia	o__Lachnospirales	f__Lachnospiraceae	g__Scatomonas	s__Scatomonas sp003481995
G009917405	2.90545	3.77823	-0.0671733	-3.81698	2.80216	-1.23487	0.0487337	0.0110117	0.0192869	0.00107566	0.00228103	d__Bacteria	p__Firmicutes	c__Bacilli	o__Erysipelotrichales	f__Erysipelotrichaceae	g__C-19	s__C-19 sp009917405
G005046025	8.25925	9.53541	6.46469	-3.11709	2.53708	-1.22773	0.0527351	0.00765111	0.0148235	0.00139496	0.00288715	d__Bacteria	p__Actinobacteriota	c__Coriobacteriia	o__Coriobacteriales	f__Eggerthellaceae	g__Parvibacter	s__Parvibacter caecicola
G003481355	-1.21378	-0.327744	-2.92492	-2.64693	2.13834	-1.21662	0.0175461	0.0114563	0.0194324	0.000595	0.00128118	d__Bacteria	p__Firmicutes_A	c__Clostridia	o__Lachnospirales	f__Lachnospiraceae	g__CAG-317	s__CAG-317 sp000433215
G002161285	0.946399	1.95954	-1.93532	-3.87255	2.82308	-1.21335	0.0253427	0.00684339	0.0130062	0.000522	0.00118864	d__Bacteria	p__Firmicutes_A	c__Clostridia	o__Lachnospirales	f__Lachnospiraceae	g__Blautia	s__Blautia ornithocaccae
G002160895	-0.797981	0.461151	-2.79943	-3.42005	2.5265	-1.20133	0.0662774	0.00871909	0.0155508	0.0022873	0.00453013	d__Bacteria	p__Firmicutes_A	c__Clostridia	o__Oscillospirales	f__Ruminococcaceae	g__Faecalibacterium	s__Faecalibacterium sp002160895
G000233455	1.29902	2.06358	-2.12361	-4.28491	3.24406	-1.14214	0.125	0.0357275	0.0541801	0.0104798	0.0177124	d__Bacteria	p__Firmicutes_A	c__Clostridia	o__Lachnospirales	f__Lachnospiraceae	g__Enterocloster	s__Enterocloster citroniae
G000371705	-0.377281	0.0728485	-4.2207	-4.27589	3.29659	-1.11748	0.125	0.013188	0.0228486	0.0106522	0.0179699	d__Bacteria	p__Firmicutes_A	c__Clostridia	o__Lachnospirales	f__Lachnospiraceae	g__Enterocloster	s__Enterocloster bolteae
G001688965	0.430615	0.806456	-2.66636	-3.4042	2.70399	-1.11249	0.0722661	0.0133131	0.0227753	0.00344066	0.00637006	d__Bacteria	p__Firmicutes	c__Bacilli	o__Erysipelotrichales	f__Erysipelotrichaceae	g__Clostridium_AQ	s__Clostridium_AQ innocuum
G009911465	6.28032	7.22534	2.61482	-4.00281	2.71058	-1.11201	0.165692	0.0144943	0.0250693	0.0234072	0.0367645	d__Bacteria	p__Firmicutes_A	c__Clostridia	o__Lachnospirales	f__Lachnospiraceae	g__CAG-56	s__CAG-56 sp004793585
G900066305	-1.97047	-1.25742	-3.44581	-2.32776	1.89218	-1.09712	0.0683599	0.0135373	0.0224339	0.0070525	0.0115246	d__Bacteria	p__Firmicutes_A	c__Clostridia	o__Peptostreptococcales	f__Anaerovoracaceae	g__Copromorpha	s__Copromorpha sp900066305
G000403355	1.74695	2.94602	0.1807	-2.73293	2.30383	-1.09228	0.0488289	0.018074	0.0296406	0.00105381	0.00222564	d__Bacteria	p__Actinobacteriota	c__Coriobacteriia	o__Coriobacteriales	f__Eggerthellaceae	g__Adlercreutzia	s__Adlercreutzia caecimuris
G003762745	7.31328	7.88387	6.10155	-1.72724	1.52893	-1.08183	0.0976566	0.0108504	0.0196651	0.00463772	0.00860504	d__Bacteria	p__Bacteroidota	c__Bacteroidia	o__Bacteroidales	f__Muribaculaceae	g__Paramuribaculum	s__Paramuribaculum intestinale
G000403255	6.696	7.03217	5.0681	-1.95089	2.0072	-1.05732	0.126953	0.019769	0.0326186	0.0106158	0.0179222	d__Bacteria	p__Firmicutes_A	c__Clostridia	o__Lachnospirales	f__Lachnospiraceae	g__14-2	s__14-2 sp000403255
G000422625	1.4367	2.91877	0.141237	-2.69223	2.28739	-1.05643	0.050683	0.0204454	0.0329314	0.00153093	0.0031305	d__Bacteria	p__Actinobacteriota	c__Coriobacteriia	o__Coriobacteriales	f__Eggerthellaceae	g__Adlercreutzia	s__Adlercreutzia mucosicola
G003478165	-0.239515	0.370904	-1.47044	-1.94804	1.69996	-1.02964	0.0740746	0.0153089	0.0254887	0.00521683	0.00906969	d__Bacteria	p__Firmicutes_A	c__Clostridia	o__Lachnospirales	f__Lachnospiraceae	g__Blautia	s__Blautia sp001304935
G004555265	-0.455363	1.52444	-3.41724	-4.37123	3.88079	-1.02901	0.0996097	0.0110583	0.0194559	0.00673563	0.011906	d__Bacteria	p__Firmicutes_A	c__Clostridia	o__Oscillospirales	f__Acutalibacteraceae	g__Fimenecus	s__Fimenecus sp004555265
G009911385	0.558677	1.48807	0.202049	-1.72351	1.59583	-1.02901	0.118909	0.010758	0.0193244	0.0155509	0.0242144	d__Bacteria	p__Actinobacteriota	c__Coriobacteriia	o__Coriobacteriales	f__Eggerthellaceae	g__D16-34	s__D16-34 sp009911635
G000158655	3.58164	4.03767	-0.277531	-4.15298	4.65479	-1.01516	0.0292982	0.0118324	0.021042	0.000561	0.00125758	d__Bacteria	p__Firmicutes_A	c__Clostridia	o__Oscillospirales	f__Ruminococcaceae	g__Massilioclostridium	s__Massilioclostridium methylpentosum
G002160955	-1.62322	-0.89201	-3.89751	-3.9312	3.61082	-1.00438	0.11501	0.00942644	0.016861	0.0101605	0.0168911	d__Bacteria	p__Firmicutes_A	c__Clostridia	o__Oscillospirales	f__Ruminococcaceae	g__Gemmiger_A	s__Gemmiger_A avium
G003612475	-0.885379	-0.0875375	-2.52138	-2.24143	1.96954	-0.989473	0.0781255	0.0185801	0.0295257	0.00464015	0.0082093	d__Bacteria	p__Actinobacteriota	c__Coriobacteriia	o__Coriobacteriales	f__Eggerthellaceae	g__D16-63	s__D16-63 sp003612475
G000185385	-3.8069	-2.5652	-6.28742	-3.5667	3.19753	-0.98444	0.103314	0.0200549	0.0314048	0.0191616	0.0283861	d__Bacteria	p__Firmicutes_A	c__Clostridia	o__Lachnospirales	f__Lachnospiraceae	g__Lachnoanaerobaculum	s__Lachnoanaerobaculum saburreum
G001437235	-2.02381	-1.10026	-3.24403	-2.52039	2.47808	-0.968102	0.103516	0.0177417	0.0284412	0.0133426	0.0211148	d__Bacteria	p__Firmicutes	c__Bacilli	o__Lactobacillales	f__Lactobacillaceae	g__Limosilactobacillus	s__Limosilactobacillus ingluviei
G902363685	-0.453432	0.18944	-2.27223	-2.44764	2.16378	-0.964333	0.119141	0.0260715	0.040309	0.0136679	0.0219267	d__Bacteria	p__Firmicutes_A	c__Clostridia	o__Lachnospirales	f__Lachnospiraceae	g__UMGS1375	s__UMGS1375 sp900066615
G000153905	-0.388669	0.0563541	-2.05004	-2.02444	1.90036	-0.961239	0.126706	0.025791	0.0400682	0.015784	0.0250374	d__Bacteria	p__Firmicutes_A	c__Clostridia	o__Lachnospirales	f__Lachnospiraceae	g__Blautia_A	s__Blautia_A obeum
G000478885	5.84985	6.95094	4.55991	-2.2265	2.14729	-0.960293	0.119141	0.0208998	0.0341901	0.00896222	0.0154924	d__Bacteria	p__Actinobacteriota	c__Coriobacteriia	o__Coriobacteriales	f__Eggerthellaceae	g__Adlercreutzia	s__Adlercreutzia equolifaciens
G003435865	-0.624943	0.323009	-1.94699	-2.29099	2.24094	-0.951432	0.116959	0.0189494	0.0305304	0.0100464	0.0169468	d__Bacteria	p__Firmicutes_A	c__Clostridia	o__Oscillospirales	f__Acutalibacteraceae	g__Ruminococcus_E	s__Ruminococcus_E bromii_B
G003612585	5.24367	5.54257	1.31557	-4.24845	5.17499	-0.904126	0.125	0.0382487	0.0574877	0.0104118	0.0176122	d__Bacteria	p__Firmicutes_A	c__Clostridia	o__Lachnospirales	f__Lachnospiraceae	g__Choladousia	s__Choladousia sp003612585
G009911695	-1.01022	0.145342	-1.89507	-2.04792	2.02426	-0.902055	0.087891	0.0246883	0.0384591	0.00636776	0.0109202	d__Bacteria	p__Actinobacteriota	c__Coriobacteriia	o__Coriobacteriales	f__Eggerthellaceae	g__QWKK01	s__QWKK01 sp009911695
G003479885	1.5171	2.29712	-0.247477	-2.5359	2.51032	-0.882231	0.157895	0.034855	0.0529036	0.022187	0.0348362	d__Bacteria	p__Firmicutes_A	c__Clostridia	o__Lachnospirales	f__Lachnospiraceae	g__Oliverpabstia	s__Oliverpabstia intestinalis
G902377395	-2.05751	-1.61251	-3.65397	-2.01971	2.34228	-0.819249	0.115235	0.032212	0.0486084	0.0279222	0.0409622	d__Bacteria	p__Firmicutes_A	c__Clostridia	o__Lachnospirales	f__Lachnospiraceae	g__Ruminococcus_G	s__Ruminococcus_G gauvreauii
G000285455	-0.12262	0.711554	-2.4561	-3.93007	4.26631	-0.801373	0.160156	0.0292079	0.0453077	0.0266135	0.0410005	d__Bacteria	p__Bacteroidota	c__Bacteroidia	o__Bacteroidales	f__Rikenellaceae	g__Alistipes	s__Alistipes timonensis
G001481375	2.61085	2.93291	1.49476	-2.75002	3.4554	-0.664467	0.113282	0.0411463	0.0612752	0.00789384	0.013817	d__Bacteria	p__Firmicutes_A	c__Clostridia	o__Oscillospirales	f__Ruminococcaceae	g__Ruthenibacterium	s__Ruthenibacterium lactatiformans
G000210575	5.86592	3.72395	7.31478	2.25415	2.5896	0.841488	0.189084	0.0333312	0.0510233	0.0321788	0.0490141	d__Bacteria	p__Bacteroidota	c__Bacteroidia	o__Bacteroidales	f__Rikenellaceae	g__Alistipes	s__Alistipes shahii
G000694955	-2.73739	-5.54836	2.53508	7.34737	8.24369	0.94211	0.148438	0.0204042	0.0330485	0.0281942	0.0427544	d__Bacteria	p__Proteobacteria	c__Gammaproteobacteria	o__Enterobacterales	f__Enterobacteriaceae	g__Enterobacter	s__Enterobacter hormaechei_A
G000164865	-6.02789	-7.66117	1.57193	9.65023	7.95889	1.00358	0.122807	0.0173215	0.0275972	0.0295989	0.0425766	d__Bacteria	p__Proteobacteria	c__Gammaproteobacteria	o__Enterobacterales	f__Enterobacteriaceae	g__Enterobacter_B	s__Enterobacter_B lignolyticus
G000262305	-6.38403	-8.2739	-0.552444	7.54597	6.62279	1.00502	0.14425	0.0222205	0.0338992	0.0350002	0.0495798	d__Bacteria	p__Proteobacteria	c__Gammaproteobacteria	o__Enterobacterales	f__Enterobacteriaceae	g__Shimwellia	s__Shimwellia blattae
G000196615	-6.31089	-8.28689	-0.338982	7.18931	6.2814	1.01732	0.124757	0.0250712	0.0371529	0.0348788	0.0492613	d__Bacteria	p__Proteobacteria	c__Gammaproteobacteria	o__Enterobacterales	f__Enterobacteriaceae	g__Erwinia	s__Erwinia billingiae
G001572725	-6.27181	-8.18151	-0.970861	7.14694	5.97061	1.04174	0.144531	0.027516	0.0397289	0.0338529	0.047571	d__Bacteria	p__Proteobacteria	c__Gammaproteobacteria	o__Enterobacterales	f__Enterobacteriaceae	g__Serratia_B	s__Serratia_B rubidaea
G009774765	1.48074	-0.297682	2.84783	2.97443	2.71041	1.0432	0.148438	0.0123387	0.0218765	0.0165841	0.0268263	d__Bacteria	p__Bacteroidota	c__Bacteroidia	o__Bacteroidales	f__UBA932	g__Cryptobacteroides	s__Cryptobacteroides sp009774765
G900553625	1.92933	0.862405	2.98141	2.01116	1.77032	1.0463	0.144531	0.00869502	0.0163245	0.0147387	0.0240219	d__Bacteria	p__Firmicutes_A	c__Clostridia	o__TANB77	f__CAG-508	g__CAG-793	s__CAG-793 sp000433915
G001187865	-6.28053	-8.06622	-0.0787722	8.45698	6.94607	1.05344	0.132554	0.0222403	0.0337603	0.0311468	0.0448941	d__Bacteria	p__Proteobacteria	c__Gammaproteobacteria	o__Enterobacterales	f__Enterobacteriaceae	g__Superficieibacter	s__Superficieibacter sp001187865
G001558935	-5.86648	-7.58984	2.31754	10.23	8.2176	1.07803	0.138402	0.0170332	0.0272555	0.0264775	0.038724	d__Bacteria	p__Proteobacteria	c__Gammaproteobacteria	o__Enterobacterales	f__Enterobacteriaceae	g__Citrobacter_A	s__Citrobacter_A amalonaticus
G000012005	-6.10992	-8.09072	-0.236585	8.11935	6.85829	1.08169	0.107422	0.014286	0.0231125	0.0215508	0.0311509	d__Bacteria	p__Proteobacteria	c__Gammaproteobacteria	o__Enterobacterales	f__Enterobacteriaceae	g__Escherichia	s__Escherichia coli
G000612845	-5.54697	-7.34857	-0.807437	5.98136	5.02172	1.0822	0.15625	0.022763	0.0344206	0.0279271	0.0414043	d__Bacteria	p__Firmicutes_A	c__Clostridia	o__Clostridiales	f__Clostridiaceae	g__Clostridium_J	s__Clostridium_J ihumii
G000407165	-5.74409	-7.30313	-1.25209	5.65213	4.68011	1.08295	0.146199	0.0314572	0.0447979	0.0265783	0.0396079	d__Bacteria	p__Firmicutes	c__Bacilli	o__Lactobacillales	f__Enterococcaceae	g__Enterococcus	s__Enterococcus haemoperoxidus
G000022885	-4.54749	-6.34504	0.239366	6.03957	5.07627	1.09984	0.130605	0.0282815	0.0410223	0.0244864	0.0359518	d__Bacteria	p__Proteobacteria	c__Gammaproteobacteria	o__Enterobacterales	f__Enterobacteriaceae	g__Edwardsiella	s__Edwardsiella ictaluri
G000215745	-6.21983	-8.16972	1.26531	10.1541	8.01157	1.10097	0.136452	0.0144327	0.0238799	0.0272157	0.039676	d__Bacteria	p__Proteobacteria	c__Gammaproteobacteria	o__Enterobacterales	f__Enterobacteriaceae	g__Klebsiella	s__Klebsiella aerogenes
G000648175	-3.4309	-5.67833	4.46252	8.85298	7.29099	1.10548	0.122807	0.0108075	0.0188808	0.0145287	0.0233076	d__Bacteria	p__Firmicutes	c__Bacilli	o__Lactobacillales	f__Enterococcaceae	g__Enterococcus	s__Enterococcus faecalis
G009937725	-6.16242	-8.11482	0.731136	9.19411	7.55102	1.10551	0.113282	0.0159062	0.0256735	0.0246333	0.0360029	d__Bacteria	p__Proteobacteria	c__Gammaproteobacteria	o__Enterobacterales	f__Enterobacteriaceae	g__Klebsiella	s__Klebsiella aerogenes
G000779535	-6.01065	-7.94317	-1.05021	7.04143	5.82533	1.11042	0.111328	0.0178769	0.0278804	0.0217354	0.031649	d__Bacteria	p__Proteobacteria	c__Gammaproteobacteria	o__Enterobacterales	f__Enterobacteriaceae	g__Escherichia	s__Escherichia coli
G000025405	-5.85152	-7.80142	-0.660972	7.50565	6.09022	1.1105	0.0976566	0.0148262	0.023371	0.0163255	0.0246359	d__Bacteria	p__Proteobacteria	c__Gammaproteobacteria	o__Enterobacterales	f__Enterobacteriaceae	g__Pantoea	s__Pantoea ananatis
G000006925	-6.00204	-8.16729	-0.179267	8.31854	6.56269	1.11126	0.107213	0.0154888	0.0244055	0.0219211	0.0316787	d__Bacteria	p__Proteobacteria	c__Gammaproteobacteria	o__Enterobacterales	f__Enterobacteriaceae	g__Escherichia	s__Escherichia coli
G007998125	-6.0795	-8.10186	-0.346529	8.18126	6.39428	1.1237	0.113061	0.0156206	0.0245312	0.019748	0.0290416	d__Bacteria	p__Proteobacteria	c__Gammaproteobacteria	o__Enterobacterales	f__Enterobacteriaceae	g__Escherichia	s__Escherichia coli
G012357415	-5.99357	-8.14178	-0.476807	7.88242	5.8794	1.12555	0.117188	0.0113716	0.018969	0.0162333	0.0244462	d__Bacteria	p__Proteobacteria	c__Gammaproteobacteria	o__Enterobacterales	f__Enterobacteriaceae	g__Escherichia	s__Escherichia coli
G000648015	-3.69891	-5.85004	3.97489	8.67464	6.81626	1.13122	0.113061	0.0059181	0.0118308	0.00848995	0.014385	d__Bacteria	p__Firmicutes	c__Bacilli	o__Lactobacillales	f__Enterococcaceae	g__Enterococcus	s__Enterococcus faecalis
G000944855	-6.16846	-8.31833	-0.0728344	8.28444	6.63704	1.13445	0.0996097	0.0135848	0.0219755	0.0147885	0.0224884	d__Bacteria	p__Proteobacteria	c__Gammaproteobacteria	o__Enterobacterales	f__Enterobacteriaceae	g__Escherichia	s__Escherichia coli
G000008865	-6.23501	-8.27081	0.0740936	8.24564	6.38574	1.13734	0.109162	0.0124544	0.0204869	0.019351	0.0285745	d__Bacteria	p__Proteobacteria	c__Gammaproteobacteria	o__Enterobacterales	f__Enterobacteriaceae	g__Escherichia	s__Escherichia coli
G000026325	-6.27898	-8.2341	0.00243454	8.63464	6.54548	1.14806	0.118909	0.0160972	0.0251789	0.0252853	0.0361065	d__Bacteria	p__Proteobacteria	c__Gammaproteobacteria	o__Enterobacterales	f__Enterobacteriaceae	g__Escherichia	s__Escherichia coli
G001544375	-5.9245	-7.77103	0.268072	7.16229	5.51752	1.16956	0.126953	0.0163111	0.0256606	0.0243262	0.0358096	d__Bacteria	p__Firmicutes	c__Bacilli	o__Lactobacillales	f__Enterococcaceae	g__Enterococcus_H	s__Enterococcus_H canis
G008273775	-6.07138	-8.19674	-0.524169	8.05616	6.13093	1.18108	0.111111	0.0141124	0.0224244	0.0163729	0.0246224	d__Bacteria	p__Proteobacteria	c__Gammaproteobacteria	o__Enterobacterales	f__Enterobacteriaceae	g__Escherichia	s__Escherichia coli
G000299455	-5.95696	-8.0595	0.337114	8.59885	6.9062	1.18213	0.0996097	0.0136403	0.0218217	0.0200357	0.0287726	d__Bacteria	p__Proteobacteria	c__Gammaproteobacteria	o__Enterobacterales	f__Enterobacteriaceae	g__Escherichia	s__Escherichia coli
G000026345	-5.91003	-7.9181	-0.276578	8.14033	6.3059	1.18858	0.0935676	0.012683	0.0204631	0.0152923	0.0227799	d__Bacteria	p__Proteobacteria	c__Gammaproteobacteria	o__Enterobacterales	f__Enterobacteriaceae	g__Escherichia	s__Escherichia coli
G001283625	-6.14368	-8.21042	-0.383162	8.21339	6.1879	1.19125	0.116959	0.0185801	0.0282694	0.0216577	0.0314743	d__Bacteria	p__Proteobacteria	c__Gammaproteobacteria	o__Enterobacterales	f__Enterobacteriaceae	g__Escherichia	s__Escherichia coli
G001571285	-6.22201	-8.02241	0.826283	9.4174	6.92833	1.19851	0.124757	0.0122463	0.0203486	0.0207714	0.0310517	d__Bacteria	p__Proteobacteria	c__Gammaproteobacteria	o__Enterobacterales	f__Enterobacteriaceae	g__Kluyvera	s__Kluyvera cryocrescens
G001066585	-5.76322	-8.04409	1.29029	10.0031	7.64535	1.20644	0.0761723	0.00889479	0.0154971	0.0125255	0.0190727	d__Bacteria	p__Proteobacteria	c__Gammaproteobacteria	o__Enterobacterales	f__Enterobacteriaceae	g__Klebsiella	s__Klebsiella pneumoniae
G000240185	-5.74662	-8.13409	1.38341	10.0721	7.55369	1.23872	0.0800786	0.00853911	0.0149727	0.00821678	0.0131687	d__Bacteria	p__Proteobacteria	c__Gammaproteobacteria	o__Enterobacterales	f__Enterobacteriaceae	g__Klebsiella	s__Klebsiella pneumoniae
G000307375	5.93775	4.94723	7.52762	2.52058	1.75889	1.34306	0.103516	0.00216519	0.00540513	0.00560412	0.0102481	d__Bacteria	p__Bacteroidota	c__Bacteroidia	o__Bacteroidales	f__Tannerellaceae	g__Parabacteroides	s__Parabacteroides johnsonii
G902160675	-5.20963	-7.09102	4.31969	12.5727	8.75057	1.36198	0.109375	0.00639043	0.0122349	0.0151503	0.0236879	d__Bacteria	p__Proteobacteria	c__Gammaproteobacteria	o__Enterobacterales	f__Enterobacteriaceae	g__Klebsiella	s__Klebsiella grimontii
G000512915	4.24486	3.34702	6.05274	2.59466	1.50985	1.4029	0.103516	0.00318464	0.00732563	0.00617109	0.011178	d__Bacteria	p__Bacteroidota	c__Bacteroidia	o__Bacteroidales	f__Barnesiellaceae	g__Barnesiella	s__Barnesiella viscericola
G902363425	3.74298	2.38722	5.41979	2.7205	1.71082	1.49855	0.0585944	0.00126115	0.00354122	0.00228244	0.00452722	d__Bacteria	p__Bacteroidota	c__Bacteroidia	o__Bacteroidales	f__Barnesiellaceae	g__CABJAA01	s__CABJAA01 sp003150885
G000312145	5.84413	2.98526	7.65197	3.90674	2.39684	1.65322	0.0584802	0.000282	0.00108579	0.00119221	0.00249808	d__Bacteria	p__Bacteroidota	c__Bacteroidia	o__Bacteroidales	f__Rikenellaceae	g__Alistipes	s__Alistipes senegalensis
G000154465	4.05195	2.189	6.04782	3.53135	1.90372	1.71746	0.0468758	0.000256	0.00100509	0.00105866	0.00224997	d__Bacteria	p__Bacteroidota	c__Bacteroidia	o__Bacteroidales	f__Rikenellaceae	g__Alistipes	s__Alistipes putredinis
G900108345	5.5472	3.02462	7.81056	4.37867	2.41317	1.84544	0.0332043	0.000126	0.000567	0.000687	0.00152413	d__Bacteria	p__Bacteroidota	c__Bacteroidia	o__Bacteroidales	f__Bacteroidaceae	g__Bacteroides	s__Bacteroides ndongoniae
G004115465	3.46623	2.4818	6.16266	3.71097	1.7134	1.88653	0.0234391	0.00026	0.00101975	0.000571	0.00128943	d__Bacteria	p__Bacteroidota	c__Bacteroidia	o__Bacteroidales	f__Muribaculaceae	g__Amulumruptor	s__Amulumruptor caecigallinarius
G004134775	5.73848	2.78776	8.47208	5.72721	2.24291	2.39175	0.000137	1.9e-05	0.000116	0.000155	0.000418	d__Bacteria	p__Firmicutes_A	c__Clostridia	o__Christensenellales	f__Borkfalkiaceae	g__Borkfalkia	s__Borkfalkia ceftriaxoniphila
G000177075	3.85584	2.80733	6.89195	4.19844	1.56982	2.46046	0.000137	6.09e-05	0.000309	0.000155	0.000418	d__Bacteria	p__Bacteroidota	c__Bacteroidia	o__Bacteroidales	f__Bacteroidaceae	g__Prevotella	s__Prevotella buccalis
G009696565	3.05636	1.75802	6.53142	4.77538	1.78161	2.48374	0.000137	2.29e-05	0.000134	0.000155	0.000418	d__Bacteria	p__Bacteroidota	c__Bacteroidia	o__Bacteroidales	f__Muribaculaceae	g__Sodaliphilus	s__Sodaliphilus pleomorphus
G900091655	6.74003	4.56209	10.2417	5.50575	2.10285	2.52424	0.000137	5.6e-06	3.93e-05	0.000155	0.000418	d__Bacteria	p__Bacteroidota	c__Bacteroidia	o__Bacteroidales	f__Marinifilaceae	g__Odoribacter	s__Odoribacter massiliensis
G000499785	2.58129	0.678367	5.76881	5.18244	2.03668	2.57571	0.000137	4.61e-06	3.36e-05	0.000155	0.000418	d__Bacteria	p__Bacteroidota	c__Bacteroidia	o__Bacteroidales	f__Bacteroidaceae	g__Bacteroides	s__Bacteroides neonati
G000154525	4.70406	3.04054	8.00599	4.83179	1.73815	2.61014	0.000137	7.76e-06	5.18e-05	0.000155	0.000418	d__Bacteria	p__Bacteroidota	c__Bacteroidia	o__Bacteroidales	f__Bacteroidaceae	g__Bacteroides	s__Bacteroides stercoris
G000511775	3.63644	2.32532	6.61921	4.49552	1.65686	2.6187	0.000137	1.71e-05	0.000105	0.000155	0.000418	d__Bacteria	p__Bacteroidota	c__Bacteroidia	o__Bacteroidales	f__Bacteroidaceae	g__Bacteroides	s__Bacteroides pyogenes_A
G001318345	4.76526	2.77961	8.30361	5.49756	1.98541	2.75652	0.000137	1.78e-06	1.75e-05	0.000155	0.000418	d__Bacteria	p__Bacteroidota	c__Bacteroidia	o__Bacteroidales	f__Bacteroidaceae	g__Bacteroides	s__Bacteroides cellulosilyticus
G900106785	2.74904	1.24206	7.02938	5.85316	1.85851	2.7839	0.000137	5.98e-06	4.16e-05	0.000155	0.000418	d__Bacteria	p__Bacteroidota	c__Bacteroidia	o__Bacteroidales	f__Bacteroidaceae	g__Alloprevotella	s__Alloprevotella timonensis
G000235885	3.12975	1.52647	7.22441	5.66665	1.87175	2.80811	0.000137	6.01e-06	4.16e-05	0.000155	0.000418	d__Bacteria	p__Bacteroidota	c__Bacteroidia	o__Bacteroidales	f__Bacteroidaceae	g__Prevotella	s__Prevotella stercorea
G000435075	1.67754	-0.400929	5.79567	6.32557	2.16038	2.82831	0.000137	1.67e-06	1.71e-05	0.000155	0.000418	d__Bacteria	p__Bacteroidota	c__Bacteroidia	o__Bacteroidales	f__UBA932	g__Cryptobacteroides	s__Cryptobacteroides sp000435075
G003438995	5.61022	3.99856	9.40662	5.68639	1.96274	2.84109	0.000137	1.51e-06	1.64e-05	0.000155	0.000418	d__Bacteria	p__Bacteroidota	c__Bacteroidia	o__Bacteroidales	f__Bacteroidaceae	g__OM05-12	s__OM05-12 sp003438995
G900079775	3.57593	1.82332	7.48951	5.68991	1.80499	2.86059	0.000137	2.8e-06	2.28e-05	0.000155	0.000418	d__Bacteria	p__Bacteroidota	c__Bacteroidia	o__Bacteroidales	f__Bacteroidaceae	g__Prevotella	s__Prevotella lascolaii
G000205165	4.66343	2.79967	8.1841	5.65577	2.01313	2.8662	0.000137	1.28e-06	1.52e-05	0.000155	0.000418	d__Bacteria	p__Bacteroidota	c__Bacteroidia	o__Bacteroidales	f__Bacteroidaceae	g__Paraprevotella	s__Paraprevotella xylaniphila
G000762865	3.33921	1.80994	6.94111	5.36335	1.83834	2.91101	0.000137	3.74e-06	2.85e-05	0.000155	0.000418	d__Bacteria	p__Bacteroidota	c__Bacteroidia	o__Bacteroidales	f__Bacteroidaceae	g__Prevotella	s__Prevotella sp001553265
G000598965	6.5264	4.1286	10.7804	6.73866	2.21544	2.91855	0.000137	3.52e-06	2.72e-05	0.000155	0.000418	d__Bacteria	p__Bacteroidota	c__Bacteroidia	o__Bacteroidales	f__Bacteroidaceae	g__Bacteroides	s__Bacteroides fragilis
G000758925	3.35462	1.61232	7.11761	5.85125	2.04812	2.92568	0.000137	1.34e-06	1.56e-05	0.000155	0.000418	d__Bacteria	p__Bacteroidota	c__Bacteroidia	o__Bacteroidales	f__Bacteroidaceae	g__Prevotella	s__Prevotella sp000758925
G000195635	6.59704	4.26388	10.864	6.59231	2.19662	2.9345	0.000137	4.71e-06	3.43e-05	0.000155	0.000418	d__Bacteria	p__Bacteroidota	c__Bacteroidia	o__Bacteroidales	f__Bacteroidaceae	g__Bacteroides	s__Bacteroides fluxus
G000157915	7.77422	5.72215	11.7755	6.24961	2.03842	2.94064	0.000137	9.93e-07	1.38e-05	0.000155	0.000418	d__Bacteria	p__Bacteroidota	c__Bacteroidia	o__Bacteroidales	f__Bacteroidaceae	g__Phocaeicola	s__Phocaeicola coprophilus
G000190575	4.66056	2.8314	8.25043	5.74788	1.97532	2.94445	0.000137	1.16e-06	1.46e-05	0.000155	0.000418	d__Bacteria	p__Bacteroidota	c__Bacteroidia	o__Bacteroidales	f__Bacteroidaceae	g__Phocaeicola	s__Phocaeicola salanitronis
G009774865	1.66467	0.331747	5.61927	5.44815	1.81528	2.94963	0.000137	2.23e-06	1.99e-05	0.000155	0.000418	d__Bacteria	p__Bacteroidota	c__Bacteroidia	o__Bacteroidales	f__Rikenellaceae	g__Alistipes	s__Alistipes sp002362235
G000803105	4.63644	2.84225	8.30831	5.77816	1.92444	2.95013	0.000137	1.77e-06	1.75e-05	0.000155	0.000418	d__Bacteria	p__Bacteroidota	c__Bacteroidia	o__Bacteroidales	f__Coprobacteraceae	g__Coprobacter	s__Coprobacter secundus
G000768955	3.55829	1.3618	7.21077	5.81874	1.97431	2.96356	0.000137	2.03e-06	1.86e-05	0.000155	0.000418	d__Bacteria	p__Bacteroidota	c__Bacteroidia	o__Bacteroidales	f__Porphyromonadaceae	g__Porphyromonas	s__Porphyromonas crevioricanis
G900291465	4.25413	2.58098	8.44422	6.15781	1.83178	2.98063	0.000137	1.98e-06	1.84e-05	0.000155	0.000418	d__Bacteria	p__Bacteroidota	c__Bacteroidia	o__Bacteroidales	f__Bacteroidaceae	g__Phocaeicola_A	s__Phocaeicola_A sp900291465
G000262545	3.09668	1.36382	6.9283	6.01309	1.95709	2.9883	0.000137	1.02e-06	1.39e-05	0.000155	0.000418	d__Bacteria	p__Bacteroidota	c__Bacteroidia	o__Bacteroidales	f__Bacteroidaceae	g__Prevotella	s__Prevotella bivia
G900240225	4.14987	2.29488	8.38963	6.22762	1.88036	2.99668	0.000137	1.34e-06	1.55e-05	0.000155	0.000418	d__Bacteria	p__Bacteroidota	c__Bacteroidia	o__Bacteroidales	f__Dysgonomonadaceae	g__Dysgonomonas	s__Dysgonomonas massiliensis
G000614145	5.60556	3.47067	9.39071	6.13348	2.02568	2.99779	0.000137	6.41e-07	1.15e-05	0.000155	0.000418	d__Bacteria	p__Bacteroidota	c__Bacteroidia	o__Bacteroidales	f__Bacteroidaceae	g__Bacteroides	s__Bacteroides faecichinchillae
G902385285	5.34252	3.77532	9.38708	5.97286	1.79963	3.02553	0.000137	1.85e-06	1.78e-05	0.000155	0.000418	d__Bacteria	p__Bacteroidota	c__Bacteroidia	o__Bacteroidales	f__Bacteroidaceae	g__Paraprevotella	s__Paraprevotella sp003477995
G000012825	5.30574	3.89893	8.87959	5.26726	1.78686	3.03563	0.000137	3.9e-06	2.95e-05	0.000155	0.000418	d__Bacteria	p__Bacteroidota	c__Bacteroidia	o__Bacteroidales	f__Bacteroidaceae	g__Phocaeicola	s__Phocaeicola vulgatus
G008667375	4.78758	3.00613	8.42265	5.68986	1.74794	3.04217	0.000137	6.97e-07	1.19e-05	0.000155	0.000418	d__Bacteria	p__Firmicutes_A	c__Clostridia	o__Oscillospirales	f__Acutalibacteraceae	g__Fimenecus	s__Fimenecus sp000432435
G002251365	1.90739	-0.0550812	6.12611	6.303	1.9249	3.06252	0.000137	5.92e-07	1.15e-05	0.000155	0.000418	d__Bacteria	p__Bacteroidota	c__Bacteroidia	o__Bacteroidales	f__Bacteroidaceae	g__Prevotella	s__Prevotella sp002251365
G007559425	9.83352	7.37594	14.1405	6.76997	2.09686	3.0648	0.000137	2.47e-06	2.06e-05	0.000155	0.000418	d__Bacteria	p__Firmicutes	c__Bacilli	o__Bacillales_D	f__Alkalibacillaceae	g__Allobacillus	s__Allobacillus sp007559425
G000009925	4.60327	2.2807	8.62981	6.24684	1.87396	3.06806	0.000137	9.31e-07	1.34e-05	0.000155	0.000418	d__Bacteria	p__Bacteroidota	c__Bacteroidia	o__Bacteroidales	f__Bacteroidaceae	g__Bacteroides	s__Bacteroides fragilis
G000154845	8.90036	6.67303	13.2234	6.64119	2.1495	3.0778	0.000137	2.33e-06	2.01e-05	0.000155	0.000418	d__Bacteria	p__Bacteroidota	c__Bacteroidia	o__Bacteroidales	f__Bacteroidaceae	g__Phocaeicola	s__Phocaeicola coprocola
G000185845	2.48815	0.547566	6.33186	6.27972	2.00205	3.11326	0.000137	5.55e-07	1.13e-05	0.000155	0.000418	d__Bacteria	p__Bacteroidota	c__Bacteroidia	o__Bacteroidales	f__Bacteroidaceae	g__Prevotella	s__Prevotella salivae
G003479825	5.99169	4.23639	10.2749	6.20163	1.76976	3.11604	0.000137	1.8e-06	1.76e-05	0.000155	0.000418	d__Bacteria	p__Bacteroidota	c__Bacteroidia	o__Bacteroidales	f__Coprobacteraceae	g__Coprobacter	s__Coprobacter fastidiosus
G000187895	8.19932	6.08884	12.4712	6.58829	2.07879	3.12074	0.000137	1.18e-06	1.47e-05	0.000155	0.000418	d__Bacteria	p__Bacteroidota	c__Bacteroidia	o__Bacteroidales	f__Bacteroidaceae	g__Phocaeicola	s__Phocaeicola plebeius
G000315485	8.88961	6.63837	13.1609	6.65772	2.07935	3.14408	0.000137	2e-06	1.84e-05	0.000155	0.000418	d__Bacteria	p__Bacteroidota	c__Bacteroidia	o__Bacteroidales	f__Bacteroidaceae	g__Bacteroides	s__Bacteroides oleiciplenus
G000613985	2.53475	0.2773	6.36241	6.57047	2.06095	3.15413	0.000137	3.68e-07	1.1e-05	0.000155	0.000418	d__Bacteria	p__Bacteroidota	c__Bacteroidia	o__Bacteroidales	f__Bacteroidaceae	g__Prevotella	s__Prevotella nanceiensis
G900120395	2.72939	0.951222	6.44833	5.80013	1.82632	3.16614	0.000137	2.05e-06	1.89e-05	0.000155	0.000418	d__Bacteria	p__Bacteroidota	c__Bacteroidia	o__Bacteroidales	f__Porphyromonadaceae	g__Porphyromonas_A	s__Porphyromonas_A sp900120395
G900538745	2.84264	0.762497	6.81245	6.26007	1.99981	3.17029	0.000137	3.85e-07	1.1e-05	0.000155	0.000418	d__Bacteria	p__Bacteroidota	c__Bacteroidia	o__Bacteroidales	f__UBA11471	g__UBA11471	s__UBA11471 sp000434215
G000598465	1.94303	-0.447089	5.63129	6.37607	1.99021	3.17534	0.000137	3.01e-07	1.1e-05	0.000155	0.000418	d__Bacteria	p__Bacteroidota	c__Bacteroidia	o__Bacteroidales	f__Bacteroidaceae	g__Bacteroides	s__Bacteroides fragilis
G000220255	2.50824	0.467935	6.41398	6.47765	2.08022	3.17668	0.000137	4.3e-07	1.1e-05	0.000155	0.000418	d__Bacteria	p__Bacteroidota	c__Bacteroidia	o__Bacteroidales	f__Bacteroidaceae	g__Prevotella	s__Prevotella pallens
G000146675	2.77035	0.76184	6.69705	6.32553	2.00988	3.1781	0.000137	5.32e-07	1.11e-05	0.000155	0.000418	d__Bacteria	p__Bacteroidota	c__Bacteroidia	o__Bacteroidales	f__Bacteroidaceae	g__Prevotella	s__Prevotella marshii
G900227605	5.81339	3.69805	9.87952	6.64802	2.00952	3.23283	0.000137	2.8e-07	1.1e-05	0.000155	0.000418	d__Bacteria	p__Proteobacteria	c__Gammaproteobacteria	o__Enterobacterales	f__Enterobacteriaceae	g__Escherichia	s__Escherichia coli
G001552775	2.61263	0.389907	6.49641	6.55426	2.04542	3.23345	0.000137	3.54e-07	1.1e-05	0.000155	0.000418	d__Bacteria	p__Bacteroidota	c__Bacteroidia	o__Bacteroidales	f__Porphyromonadaceae	g__Porphyromonas	s__Porphyromonas sp001552775
G000381365	8.09627	5.93195	12.4398	6.59081	1.98289	3.24454	0.000137	8.21e-07	1.28e-05	0.000155	0.000418	d__Bacteria	p__Bacteroidota	c__Bacteroidia	o__Bacteroidales	f__Bacteroidaceae	g__Bacteroides	s__Bacteroides salyersiae
G000688375	2.50794	0.596746	6.26448	5.83912	1.84455	3.2578	0.000137	9.03e-07	1.32e-05	0.000155	0.000418	d__Bacteria	p__Bacteroidota	c__Bacteroidia	o__Bacteroidales	f__Bacteroidaceae	g__Prevotella	s__Prevotella sp000688375
G000613345	3.46149	1.84526	7.59575	5.80373	1.6592	3.26647	0.000137	2.38e-06	2.04e-05	0.000155	0.000418	d__Bacteria	p__Bacteroidota	c__Bacteroidia	o__Bacteroidales	f__Bacteroidaceae	g__Prevotella	s__Prevotella disiens
G000613925	2.59629	0.347155	6.43508	6.5725	2.00823	3.27245	0.000137	3.85e-07	1.1e-05	0.000155	0.000418	d__Bacteria	p__Bacteroidota	c__Bacteroidia	o__Bacteroidales	f__Bacteroidaceae	g__Prevotella	s__Prevotella histicola
G000517545	2.90115	0.369248	6.51833	6.54523	1.99819	3.30581	0.000137	2.87e-07	1.1e-05	0.000155	0.000418	d__Bacteria	p__Bacteroidota	c__Bacteroidia	o__Bacteroidales	f__Bacteroidaceae	g__Bacteroides	s__Bacteroides reticulotermitis
G000154205	7.27581	5.42584	11.6799	6.55641	1.84525	3.30694	0.000137	5.06e-07	1.11e-05	0.000155	0.000418	d__Bacteria	p__Bacteroidota	c__Bacteroidia	o__Bacteroidales	f__Bacteroidaceae	g__Bacteroides	s__Bacteroides uniformis
G002251435	4.01193	2.07305	8.34074	6.54085	1.93692	3.31379	0.000137	5.35e-07	1.12e-05	0.000155	0.000418	d__Bacteria	p__Bacteroidota	c__Bacteroidia	o__Bacteroidales	f__Bacteroidaceae	g__Prevotella	s__Prevotella sp002251435
G001314995	7.54617	5.46558	11.5387	6.49801	1.95492	3.31506	0.000137	3.37e-07	1.1e-05	0.000155	0.000418	d__Bacteria	p__Bacteroidota	c__Bacteroidia	o__Bacteroidales	f__Bacteroidaceae	g__Bacteroides	g__Bacteroides_s__
G000012845	5.76042	3.94861	9.86512	6.17662	1.72506	3.31948	0.000137	5.49e-07	1.11e-05	0.000155	0.000418	d__Bacteria	p__Bacteroidota	c__Bacteroidia	o__Bacteroidales	f__Tannerellaceae	g__Parabacteroides	s__Parabacteroides distasonis
G900543375	2.24405	-0.0767997	6.08851	6.56622	2.00406	3.32234	0.000137	3.6e-07	1.1e-05	0.000155	0.000418	d__Bacteria	p__Bacteroidota	c__Bacteroidia	o__Bacteroidales	f__Bacteroidaceae	g__43-108	s__43-108 sp001915545
G002159645	2.4307	0.589347	6.63664	6.2959	1.85246	3.3575	0.000137	8.36e-07	1.26e-05	0.000155	0.000418	d__Bacteria	p__Bacteroidota	c__Bacteroidia	o__Bacteroidales	f__Tannerellaceae	g__Parabacteroides	s__Parabacteroides sp002159645
G000011065	13.3822	11.2759	17.4625	6.56867	1.96109	3.39156	0.000137	2.6e-07	1.1e-05	0.000155	0.000418	d__Bacteria	p__Bacteroidota	c__Bacteroidia	o__Bacteroidales	f__Bacteroidaceae	g__Bacteroides	s__Bacteroides thetaiotaomicron
G001314975	13.2646	11.174	17.3968	6.67329	1.93213	3.39158	0.000137	2.52e-07	1.1e-05	0.000155	0.000418	d__Bacteria	p__Bacteroidota	c__Bacteroidia	o__Bacteroidales	f__Bacteroidaceae	g__Bacteroides	s__Bacteroides thetaiotaomicron
G900128475	6.54902	4.72576	10.9069	6.36805	1.80818	3.43746	0.000137	3.94e-07	1.1e-05	0.000155	0.000418	d__Bacteria	p__Bacteroidota	c__Bacteroidia	o__Bacteroidales	f__Bacteroidaceae	g__Bacteroides	s__Bacteroides massiliensis
G001683355	2.88076	0.585578	6.63192	6.49291	1.95212	3.46229	0.000137	5e-07	1.11e-05	0.000155	0.000418	d__Bacteria	p__Bacteroidota	c__Bacteroidia	o__Bacteroidales	f__Bacteroidaceae	g__Prevotella	s__Prevotella scopos
G001275135	7.60879	5.78055	11.9915	6.28878	1.74874	3.50141	0.000137	5.98e-07	1.13e-05	0.000155	0.000418	d__Bacteria	p__Bacteroidota	c__Bacteroidia	o__Bacteroidales	f__Bacteroidaceae	g__Prevotella	s__Prevotella rara
G900066655	3.39984	1.85387	7.34251	5.65031	1.54805	3.51961	0.000137	1.28e-06	1.51e-05	0.000155	0.000418	d__Bacteria	p__Firmicutes_A	c__Clostridia	o__Oscillospirales	f__Ruminococcaceae	g__Neobittarella	s__Neobittarella massiliensis
G000190535	5.91111	3.867	9.82359	6.25452	1.68841	3.59218	0.000137	1e-07	1.09e-05	0.000155	0.000418	d__Bacteria	p__Bacteroidota	c__Bacteroidia	o__Bacteroidales	f__Marinifilaceae	g__Odoribacter	s__Odoribacter splanchnicus

## Sheet: Table S3
OGU	effect_ante	effect_post	Species	effect_mean
G004792675	-3.20706	-7.00463	s__Muribaculum intestinale	-5.10584
G004102805	-1.53679	-7.08792	s__UBA7173 sp004102805	-4.31235
G003762875	-1.50324	-5.52288	s__Duncaniella sp001689575	-3.51306
G011959565	-2.40123	-4.0215	s__CAG-873 sp011959565	-3.21136
G004102775	-2.49675	-3.42031	s__CAG-485 sp002362485	-2.95853
G004803915	-1.56375	-3.82827	s__Duncaniella dubosii	-2.69601
G900542815	-2.15614	-3.12975	s__Paramuribaculum sp000431155	-2.64295
G001701255	-1.87224	-2.89284	s__CAG-1031 sp000431215	-2.38254
G004102785	-1.96109	-2.72288	s__UBA7173 sp002491305	-2.34199
G003762715	-1.00297	-3.54156	s__Paramuribaculum sp001689565	-2.27227
G900540205	-1.61478	-2.82109	s__UBA7173 sp900540205	-2.21794
G003762745	-2.63482	-1.08183	s__Paramuribaculum intestinale	-1.85833
G000403215	-0.956078	-2.40692	s__COE1 sp000403215	-1.6815
G004803695	-1.01819	-2.30033	s__Muribaculum gordoncarteri	-1.65926
G009917455	-0.79704	-1.94289	s__CAG-95 sp009917455	-1.36997
G011958345	-0.979035	-1.4514	g__Acetatifactor_s__	-1.21522
G000285455	-1.14051	-0.801373	s__Alistipes timonensis	-0.970941
G000022885	1.12219	1.09984	s__Edwardsiella ictaluri	1.11101
G003438995	1.16374	2.84109	s__OM05-12 sp003438995	2.00242

## Sheet: Table S4
Pathway	effect_ante	effect_post	Description	effect_mean
ko00650	1.322	2.78646	Butanoate metabolism	2.05423
ko00260	1.34423	1.79141	Glycine, serine and threonine metabolism	1.56782
ko00310	0.913856	1.95388	Lysine degradation	1.43387
ko00920	0.981873	1.86925	Sulfur metabolism	1.42556
ko00030	1.36285	1.22007	Pentose phosphate pathway	1.29146
ko00430	1.24591	1.1606	Taurine and hypotaurine metabolism	1.20326
ko00040	0.920461	1.44591	Pentose and glucuronate interconversions	1.18318
ko00053	0.958926	1.1326	Ascorbate and aldarate metabolism	1.04576

## Sheet: Table S5
Feature	VIP	GroupContrib	mz	RT	Corr_ID	SpectrumID	Compound_Name	Adduct	rev_cosine	ba_lib	syn_lib	dataset
9770	1.98113	TRUE	342.176	1.95379	1225	NA	NA	NA	NA	NA	NA	MSV000089558_9770
13122	1.97976	TRUE	484.245	2.57311	NA	NA	NA	NA	NA	NA	N1-(3-aminopropyl)butane-1,4-diamine_caffeic-acid_ferulic-acid (known structural isomers: 1; isobaric peaks in run: 0)	MSV000089558_13122
12163	1.97681	FALSE	381.19	2.39216	903	NA	NA	NA	NA	NA	NA	MSV000089558_12163
13979	1.97666	TRUE	498.26	2.72381	NA	NA	NA	NA	NA	NA	N1-(3-aminopropyl)butane-1,4-diamine_ferulic-acid_ferulic-acid (known structural isomers: 0; isobaric peaks in run: 0)	MSV000089558_13979
2154	1.97113	TRUE	277.09	0.249066	819	NA	NA	NA	NA	NA	NA	MSV000089558_2154
4611	1.97001	TRUE	296.16	0.412364	819	NA	NA	NA	NA	NA	NA	MSV000089558_4611
9670	1.96993	TRUE	324.138	1.88319	99	NA	NA	NA	NA	NA	NA	MSV000089558_9670
14090	1.96778	TRUE	454.234	2.5827	NA	NA	NA	NA	NA	NA	NA	MSV000089558_14090
18049	1.96452	TRUE	457.223	3.38528	682	NA	NA	NA	NA	NA	NA	MSV000089558_18049
15745	1.96406	TRUE	367.096	3.02338	1050	NA	NA	NA	NA	NA	NA	MSV000089558_15745
9623	1.96359	TRUE	325.14	1.84336	99	NA	NA	NA	NA	NA	NA	MSV000089558_9623
2166	1.96357	FALSE	208.005	0.248475	1108	NA	NA	NA	NA	NA	NA	MSV000089558_2166
15478	1.96305	TRUE	717.237	2.91428	498	NA	NA	NA	NA	NA	NA	MSV000089558_15478
15679	1.96146	TRUE	673.249	2.98271	1416	NA	NA	NA	NA	NA	NA	MSV000089558_15679
16823	1.95934	TRUE	374.255	3.16897	NA	NA	NA	NA	NA	NA	NA	MSV000089558_16823
4460	1.95878	TRUE	294.155	0.359689	819	NA	NA	NA	NA	NA	NA	MSV000089558_4460
11277	1.95754	TRUE	551.094	2.29456	105	NA	NA	NA	NA	NA	NA	MSV000089558_11277
2067	1.95713	TRUE	179.129	0.278888	NA	NA	NA	NA	NA	NA	NA	MSV000089558_2067
18957	1.9567	TRUE	475.305	3.54523	160	NA	NA	NA	NA	NA	NA	MSV000089558_18957
3766	1.95634	TRUE	274.092	0.311708	404	CCMSLIB00005464463	N-ACETYLNEURAMINATE	M-2H2O+H	NA	NA	n-acetylneuraminic-acid (known structural isomers: 0; isobaric peaks in run: 1)	MSV000089558_3766
13582	1.95613	TRUE	438.239	2.64412	619	CCMSLIB00005743747	Massbank:PR311082 Dicoumaroyl Spermidine	M+H	NA	NA	NA	MSV000089558_13582
13912	1.95399	TRUE	350.117	2.69158	642	CCMSLIB00005723275	Ampicillin_20eV	M+H	NA	NA	NA	MSV000089558_13912
5625	1.95294	TRUE	328.139	0.498189	819	NA	NA	NA	NA	NA	NA	MSV000089558_5625
12325	1.95274	TRUE	495.29	2.41737	48	NA	NA	NA	NA	NA	NA	MSV000089558_12325
1254	1.95245	TRUE	251.161	0.232801	819	NA	NA	NA	NA	NA	NA	MSV000089558_1254
15830	1.95221	TRUE	427.187	3.01496	1136	NA	NA	NA	NA	NA	NA	MSV000089558_15830
12301	1.95137	TRUE	539.323	2.44112	549	NA	NA	NA	NA	NA	NA	MSV000089558_12301
4185	1.95077	TRUE	241.155	0.324536	NA	CCMSLIB00008851523	N,N-dimethyl-proline-proline betaine	M+H	NA	NA	NA	MSV000089558_4185
12333	1.94973	TRUE	540.327	2.42784	549	NA	NA	NA	NA	NA	NA	MSV000089558_12333
22576	1.94967	TRUE	328.249	3.86496	519	NA	NA	NA	NA	NA	NA	MSV000089558_22576
13287	1.94948	TRUE	462.234	2.60766	559	NA	NA	NA	NA	NA	NA	MSV000089558_13287
4899	1.94938	TRUE	314.145	0.375598	819	NA	NA	NA	NA	NA	NA	MSV000089558_4899
2968	1.94882	TRUE	622.256	0.267313	819	NA	NA	NA	NA	NA	NA	MSV000089558_2968
4479	1.94877	TRUE	276.144	0.35713	819	NA	NA	NA	NA	NA	NA	MSV000089558_4479
11530	1.94806	TRUE	471.137	2.28863	105	NA	NA	NA	NA	NA	NA	MSV000089558_11530
3627	1.94732	FALSE	243.135	0.320696	NA	NA	NA	NA	NA	NA	NA	MSV000089558_3627
2019	1.94604	TRUE	205.068	0.243095	819	NA	NA	NA	NA	NA	NA	MSV000089558_2019
9065	1.94538	TRUE	312.166	1.6529	560	NA	NA	NA	NA	NA	NA	MSV000089558_9065
11537	1.94512	TRUE	434.202	2.25942	NA	NA	NA	NA	NA	NA	NA	MSV000089558_11537
7528	1.945	TRUE	554.149	0.821874	NA	NA	NA	NA	NA	NA	NA	MSV000089558_7528
18596	1.94497	TRUE	363.217	3.476	471	NA	NA	NA	NA	NA	NA	MSV000089558_18596
3932	1.94307	TRUE	312.111	0.32097	819	NA	NA	NA	NA	NA	NA	MSV000089558_3932
4831	1.94304	TRUE	253.093	0.384786	894	CCMSLIB00003138864	Spectral Match to Inosine, 2'-deoxy- from NIST14	M+H	NA	NA	NA	MSV000089558_4831
13918	1.94207	TRUE	160.043	2.69359	642	NA	NA	NA	NA	NA	NA	MSV000089558_13918
8510	1.94204	TRUE	201.008	1.20203	NA	NA	NA	NA	NA	NA	NA	MSV000089558_8510
14927	1.94167	TRUE	481.243	2.88437	890	NA	NA	NA	NA	NA	NA	MSV000089558_14927
12956	1.94034	TRUE	340.187	2.54567	775	NA	NA	NA	NA	NA	NA	MSV000089558_12956
6603	1.93922	FALSE	224.092	0.60499	211	NA	NA	NA	NA	NA	NA	MSV000089558_6603
12603	1.93876	TRUE	301.119	2.47743	298	NA	NA	NA	NA	NA	NA	MSV000089558_12603
16865	1.93729	FALSE	623.344	3.17474	NA	NA	NA	NA	NA	NA	NA	MSV000089558_16865
7556	1.93548	TRUE	304.151	0.807777	916	NA	NA	NA	NA	NA	NA	MSV000089558_7556
18125	1.93532	FALSE	476.24	3.34466	NA	NA	NA	NA	NA	NA	NA	MSV000089558_18125
25262	1.93445	TRUE	609.364	4.15681	268	NA	NA	NA	NA	NA	NA	MSV000089558_25262
4202	1.93444	TRUE	152.057	0.330895	894	NA	NA	NA	NA	NA	NA	MSV000089558_4202
20907	1.93362	TRUE	358.26	3.66563	269	NA	NA	NA	NA	NA	NA	MSV000089558_20907
5523	1.93315	TRUE	550.272	0.490757	819	NA	NA	NA	NA	NA	NA	MSV000089558_5523
13336	1.93294	TRUE	600.293	2.60156	811	NA	NA	NA	NA	NA	NA	MSV000089558_13336
11016	1.93284	TRUE	395.176	2.20546	105	NA	NA	NA	NA	NA	NA	MSV000089558_11016
3695	1.93238	TRUE	280.139	0.324186	219	NA	NA	NA	NA	NA	NA	MSV000089558_3695
2075	1.93226	TRUE	224.114	0.252964	115	NA	NA	NA	NA	NA	NA	MSV000089558_2075
12248	1.93139	TRUE	326.181	2.46244	NA	NA	NA	NA	NA	NA	NA	MSV000089558_12248
3438	1.93138	TRUE	310.114	0.286313	819	CCMSLIB00006680077	N-ACETYLNEURAMINATE	M+H	NA	NA	NA	MSV000089558_3438
8302	1.9304	TRUE	192.069	1.1149	432	CCMSLIB00003137772	Spectral Match to L-Methionine, N-acetyl- from NIST14	M+H	NA	NA	NA	MSV000089558_8302
3790	1.92933	TRUE	361.173	0.312105	NA	NA	NA	NA	NA	NA	NA	MSV000089558_3790
10930	1.92907	TRUE	439.165	2.17564	NA	NA	NA	NA	NA	NA	NA	MSV000089558_10930
17919	1.9283	TRUE	500.288	3.24037	342	NA	NA	NA	NA	NA	NA	MSV000089558_17919
13125	1.92722	TRUE	280.118	2.55275	559	NA	NA	NA	NA	NA	O-acetyl-mandelic-acid_4-aminobutanoic acid (known structural isomers: 7; isobaric peaks in run: 1)	MSV000089558_13125
1932	1.92665	TRUE	689.211	0.244674	819	CCMSLIB00003139468	Spectral Match to Glycan 3.alpha.,4.beta.,3.alpha.-Galactotetraose from NIST14	M+Na	NA	NA	NA	MSV000089558_1932
8704	1.92643	TRUE	368.128	1.47182	NA	NA	NA	NA	NA	NA	NA	MSV000089558_8704
3532	1.92601	TRUE	292.103	0.300575	404	NA	NA	NA	NA	NA	N-Acetylneuraminic-acid (known structural isomers: 1; isobaric peaks in run: 1)	MSV000089558_3532
23673	1.92528	FALSE	305.212	4.04654	888	NA	NA	NA	NA	NA	NA	MSV000089558_23673
32083	1.92525	TRUE	527.278	5.3969	NA	NA	NA	NA	NA	NA	NA	MSV000089558_32083
9930	1.92507	TRUE	295.116	1.95085	NA	NA	NA	NA	NA	NA	NA	MSV000089558_9930
12185	1.92417	TRUE	493.282	2.39287	48	NA	NA	NA	NA	NA	NA	MSV000089558_12185
18078	1.92302	TRUE	456.221	3.34543	682	NA	NA	NA	NA	NA	NA	MSV000089558_18078
11031	1.92259	TRUE	209.129	2.17716	699	NA	NA	NA	NA	NA	NA	MSV000089558_11031
31794	1.92221	TRUE	596.343	5.29433	NA	NA	NA	NA	NA	NA	NA	MSV000089558_31794
5248	1.92165	TRUE	334.161	0.394877	NA	NA	NA	NA	NA	NA	NA	MSV000089558_5248
3844	1.9212	TRUE	440.171	0.320475	819	NA	NA	NA	NA	NA	NA	MSV000089558_3844
12590	1.92115	TRUE	305.161	2.47457	NA	NA	NA	NA	NA	NA	NA	MSV000089558_12590
1510	1.91948	TRUE	440.146	0.233231	819	NA	NA	NA	NA	NA	NA	MSV000089558_1510
3207	1.91845	TRUE	523.207	0.270204	819	NA	NA	NA	NA	NA	NA	MSV000089558_3207
8384	1.9183	TRUE	393.224	0.990381	NA	NA	NA	NA	NA	NA	NA	MSV000089558_8384
7882	1.91817	TRUE	229.119	0.880314	300	CCMSLIB00003139626	Spectral Match to PyroGlu-Val from NIST14	M+H	NA	NA	NA	MSV000089558_7882
23102	1.91817	TRUE	414.286	3.95505	NA	NA	NA	NA	NA	NA	NA	MSV000089558_23102
2440	1.91727	TRUE	266.125	0.262653	819	NA	NA	NA	NA	NA	NA	MSV000089558_2440
19692	1.91715	TRUE	716.203	3.63662	NA	NA	NA	NA	NA	NA	NA	MSV000089558_19692
32722	1.91685	TRUE	612.411	5.56209	1281	NA	NA	NA	NA	NA	NA	MSV000089558_32722
3638	1.91629	TRUE	330.139	0.298789	819	NA	NA	NA	NA	NA	NA	MSV000089558_3638
24797	1.91628	TRUE	626.391	4.13729	268	NA	NA	NA	NA	NA	NA	MSV000089558_24797
14713	1.91625	FALSE	287.115	2.84695	NA	NA	NA	NA	NA	NA	NA	MSV000089558_14713
9033	1.91477	TRUE	295.129	1.65873	560	CCMSLIB00003139467	Spectral Match to Glu Phe from METLIN	M+H	NA	NA	NA	MSV000089558_9033
1610	1.91417	TRUE	439.142	0.241237	819	NA	NA	NA	NA	NA	NA	MSV000089558_1610
10922	1.91327	FALSE	374.254	2.16829	NA	NA	NA	NA	NA	NA	NA	MSV000089558_10922
23177	1.91259	TRUE	460.245	3.9635	1326	NA	NA	NA	NA	NA	NA	MSV000089558_23177
6023	1.91254	TRUE	227.103	0.545774	819	CCMSLIB00003139627	Spectral Match to PyroGlu-Pro from NIST14	M+H	NA	NA	NA	MSV000089558_6023
2041	1.91192	TRUE	527.158	0.243624	819	CCMSLIB00004706096	Melezitose	[M+Na]+	NA	NA	NA	MSV000089558_2041
18956	1.91099	TRUE	458.276	3.47193	160	NA	NA	NA	NA	NA	NA	MSV000089558_18956
4014	1.91091	TRUE	381.188	0.336528	819	NA	NA	NA	NA	NA	NA	MSV000089558_4014
3083	1.90955	TRUE	684.256	0.27096	819	CCMSLIB00012319699	Isomaltotetraose	[M+NH4]+	NA	NA	NA	MSV000089558_3083
3188	1.90934	TRUE	522.203	0.27128	819	CCMSLIB00006124308	Raffinose - 40.0 eV	M+NH4	NA	NA	NA	MSV000089558_3188
16184	1.90915	TRUE	479.229	3.07033	8	NA	NA	NA	NA	NA	NA	MSV000089558_16184
17242	1.90906	TRUE	699.227	3.23165	648	NA	NA	NA	NA	NA	NA	MSV000089558_17242
3545	1.90796	TRUE	238.072	0.283433	819	NA	NA	NA	NA	NA	NA	MSV000089558_3545
11158	1.90744	TRUE	243.135	2.22082	163	NA	NA	NA	NA	NA	Pyroglutamic acid_L-leucine (known structural isomers: 2; isobaric peaks in run: 2)	MSV000089558_11158
9703	1.9057	TRUE	326.133	1.88771	99	NA	NA	NA	NA	NA	NA	MSV000089558_9703
3672	1.90533	TRUE	252.109	0.30633	819	NA	NA	NA	NA	NA	NA	MSV000089558_3672
2401	1.9052	FALSE	281.112	0.301852	NA	NA	NA	NA	NA	NA	NA	MSV000089558_2401
4341	1.9045	TRUE	422.214	0.346895	819	NA	NA	NA	NA	NA	NA	MSV000089558_4341
5691	1.90366	TRUE	228.134	0.484637	NA	NA	NA	NA	NA	NA	NA	MSV000089558_5691
3513	1.90327	TRUE	238.093	0.306636	247	NA	NA	NA	NA	NA	NA	MSV000089558_3513
18967	1.90301	TRUE	326.234	3.52573	160	NA	NA	NA	NA	NA	NA	MSV000089558_18967
4824	1.90296	TRUE	247.129	0.395706	524	NA	NA	NA	NA	NA	NA	MSV000089558_4824
19885	1.90286	TRUE	500.25	3.60279	183	NA	NA	NA	NA	NA	NA	MSV000089558_19885
18888	1.90181	TRUE	308.222	3.38836	160	NA	NA	NA	NA	NA	NA	MSV000089558_18888
30349	1.90104	TRUE	642.421	5.01936	927	NA	NA	NA	NA	NA	NA	MSV000089558_30349
2857	1.90101	TRUE	266.16	0.266693	NA	NA	NA	NA	NA	NA	NA	MSV000089558_2857
14118	1.90059	TRUE	771.214	2.73276	NA	NA	NA	NA	NA	NA	NA	MSV000089558_14118
5627	1.89938	TRUE	441.187	0.493323	561	NA	NA	NA	NA	NA	NA	MSV000089558_5627
17942	1.89933	TRUE	425.209	3.324	342	NA	NA	NA	NA	NA	NA	MSV000089558_17942
18057	1.89925	TRUE	455.218	3.34847	682	NA	NA	NA	NA	NA	O-acetyl-mandelic-acid_O-acetyl-mandelic-acid_cadaverine (known structural isomers: 2; isobaric peaks in run: 2)	MSV000089558_18057
17617	1.89911	TRUE	695.379	3.2571	621	CCMSLIB00010219568	"Candidate Trihydroxylated bile acid (delta mass 286.0832; sirius atomic difference: 12C, 10H, 6N, 3O; buddy atomic difference: 17C, 10H, 4N, 1O)"	M+H	Trihydroxylated bile acid_verrucarol [M+K]+	NA	NA	MSV000089558_17617
5234	1.89809	TRUE	277.149	0.408157	819	NA	NA	NA	NA	NA	NA	MSV000089558_5234
25819	1.89442	TRUE	354.265	4.26323	NA	NA	NA	NA	NA	NA	NA	MSV000089558_25819
27880	1.8944	TRUE	445.334	4.56553	787	NA	NA	NA	NA	NA	NA	MSV000089558_27880
5271	1.89416	TRUE	415.172	0.457112	1370	NA	NA	NA	NA	NA	NA	MSV000089558_5271
3869	1.89409	TRUE	351.177	0.321722	819	NA	NA	NA	NA	NA	NA	MSV000089558_3869
13263	1.89366	TRUE	316.126	2.57969	NA	NA	NA	NA	NA	NA	NA	MSV000089558_13263
13945	1.8935	TRUE	351.12	2.74447	NA	NA	NA	NA	NA	NA	NA	MSV000089558_13945
18585	1.89207	TRUE	496.308	3.43081	6	NA	NA	NA	NA	NA	NA	MSV000089558_18585
7773	1.89013	FALSE	238.071	0.986612	711	NA	NA	NA	NA	NA	NA	MSV000089558_7773
5020	1.889	TRUE	365.193	0.445387	819	NA	NA	NA	NA	NA	NA	MSV000089558_5020
3122	1.88875	TRUE	249.108	0.277161	819	NA	NA	NA	NA	NA	NA	MSV000089558_3122
10847	1.88847	TRUE	407.239	2.19516	944	CCMSLIB00005720268	FruLeuIle	M+H	NA	NA	NA	MSV000089558_10847
17498	1.88834	TRUE	731.254	3.25174	281	NA	NA	NA	NA	NA	NA	MSV000089558_17498
1789	1.888	TRUE	528.162	0.242842	819	NA	NA	NA	NA	NA	NA	MSV000089558_1789
5548	1.8877	TRUE	310.129	0.517504	819	NA	NA	NA	NA	NA	NA	MSV000089558_5548
9841	1.8875	TRUE	425.196	1.938	NA	NA	NA	NA	NA	NA	NA	MSV000089558_9841
28669	1.88696	FALSE	427.268	4.65865	22	NA	NA	NA	NA	NA	NA	MSV000089558_28669
14688	1.88558	FALSE	312.145	2.81871	NA	NA	NA	NA	NA	NA	NA	MSV000089558_14688
3237	1.88532	TRUE	325.113	0.268099	404	CCMSLIB00003135331	Spectral Match to Lactose from NIST14	M+H-H2O	NA	NA	NA	MSV000089558_3237
8421	1.88468	TRUE	281.114	1.13297	730	CCMSLIB00003136757	Spectral Match to .alpha.-L-Asp-L-Phe from NIST14	M+H	NA	NA	Aspartic Acid-Phenylalanine (known structural isomers: 1; isobaric peaks in run: 4)	MSV000089558_8421
10250	1.88454	TRUE	323.173	2.01827	495	NA	NA	NA	NA	NA	NA	MSV000089558_10250
12273	1.88423	TRUE	275.141	2.43789	NA	NA	NA	NA	NA	NA	NA	MSV000089558_12273
30305	1.88408	TRUE	577.373	5.02005	255	NA	NA	NA	NA	NA	NA	MSV000089558_30305
3320	1.88379	TRUE	260.114	0.299397	404	NA	NA	NA	NA	NA	NA	MSV000089558_3320
7803	1.88348	TRUE	367.15	0.950045	NA	CCMSLIB00005467655	1-beta-D-Glucopyranosyl-L-tryptophan	M+H	NA	NA	NA	MSV000089558_7803
11556	1.88244	TRUE	337.188	2.29304	NA	NA	NA	NA	NA	NA	sinapic acid_agmatine dihydrochloride (known structural isomers: 1; isobaric peaks in run: 1)	MSV000089558_11556
3124	1.88211	TRUE	189.124	0.270987	NA	CCMSLIB00005884337	NALPHA-ACETYL-L-LYSINE - 40.0 eV	M+H	NA	NA	NA	MSV000089558_3124
13276	1.88205	TRUE	562.223	2.66811	1132	NA	NA	NA	NA	NA	NA	MSV000089558_13276
4198	1.88178	TRUE	230.159	0.355812	605	NA	NA	NA	NA	NA	NA	MSV000089558_4198
13863	1.88148	TRUE	342.154	2.66627	716	NA	NA	NA	NA	NA	NA	MSV000089558_13863
15323	1.88081	TRUE	397.179	2.9104	1322	NA	NA	NA	NA	NA	NA	MSV000089558_15323
18991	1.88077	TRUE	400.27	3.51296	789	NA	NA	NA	NA	NA	NA	MSV000089558_18991
16870	1.88061	FALSE	434.228	3.16793	438	NA	NA	NA	NA	NA	NA	MSV000089558_16870
14996	1.87991	TRUE	379.212	2.94399	181	NA	NA	NA	NA	NA	NA	MSV000089558_14996
34228	1.87991	TRUE	640.443	5.83958	248	NA	NA	NA	NA	NA	NA	MSV000089558_34228
34737	1.87925	TRUE	636.447	6.07151	NA	NA	NA	NA	NA	NA	NA	MSV000089558_34737
11811	1.87911	TRUE	378.213	2.2755	699	NA	NA	NA	NA	NA	NA	MSV000089558_11811
8322	1.87836	TRUE	214.051	1.11725	432	NA	NA	NA	NA	NA	NA	MSV000089558_8322
10689	1.87776	TRUE	350.118	2.176	105	CCMSLIB00005723275	Ampicillin_20eV	M+H	NA	NA	NA	MSV000089558_10689
10399	1.87754	TRUE	307.093	2.05602	130	NA	NA	NA	NA	NA	NA	MSV000089558_10399
33558	1.8774	TRUE	626.427	5.70503	515	NA	NA	NA	NA	NA	NA	MSV000089558_33558
9878	1.87669	TRUE	265.155	1.9159	175	CCMSLIB00005748443	Massbank:PR311013 Feruloyl putrescine (isomer of 1173)	M+H	NA	NA	NA	MSV000089558_9878
18610	1.87597	TRUE	649.277	3.45858	471	NA	NA	NA	NA	NA	NA	MSV000089558_18610
32988	1.8753	TRUE	634.452	5.60307	NA	NA	NA	NA	NA	NA	NA	MSV000089558_32988
31970	1.87477	TRUE	596.416	5.38812	779	NA	NA	NA	NA	NA	NA	MSV000089558_31970
13552	1.87433	FALSE	204.102	2.64304	619	NA	NA	NA	NA	NA	NA	MSV000089558_13552
19741	1.87409	TRUE	499.328	3.61337	773	NA	NA	NA	NA	NA	NA	MSV000089558_19741
9709	1.87387	TRUE	346.12	1.88429	99	NA	NA	NA	NA	NA	NA	MSV000089558_9709
17715	1.87367	TRUE	256.191	3.29294	565	NA	NA	NA	NA	NA	NA	MSV000089558_17715
15961	1.87287	TRUE	457.197	3.02467	649	NA	NA	NA	NA	NA	NA	MSV000089558_15961
1228	1.87191	TRUE	274.14	0.223415	819	NA	NA	NA	NA	NA	NA	MSV000089558_1228
4348	1.87112	TRUE	284.135	0.34525	819	NA	NA	NA	NA	NA	NA	MSV000089558_4348
20168	1.87056	TRUE	528.318	3.62214	230	NA	NA	NA	NA	NA	NA	MSV000089558_20168
7033	1.87055	TRUE	247.129	0.709916	NA	NA	NA	NA	NA	NA	NA	MSV000089558_7033
18868	1.87003	TRUE	891.355	3.49897	342	NA	NA	NA	NA	NA	NA	MSV000089558_18868
4928	1.86972	TRUE	272.125	0.370364	819	NA	NA	NA	NA	NA	NA	MSV000089558_4928
1507	1.86853	TRUE	455.117	0.234633	819	NA	NA	NA	NA	NA	NA	MSV000089558_1507
4037	1.86798	TRUE	137.046	0.326887	698	NA	NA	NA	NA	NA	NA	MSV000089558_4037
17206	1.86748	TRUE	700.231	3.22081	NA	CCMSLIB00005435820	Contaminant vial septum ThermoFisher C5000-44B	M+NH4	NA	NA	NA	MSV000089558_17206
23617	1.86726	TRUE	476.303	4.0177	1414	NA	NA	NA	NA	NA	NA	MSV000089558_23617
31100	1.86533	TRUE	584.378	5.21745	NA	NA	NA	NA	NA	NA	NA	MSV000089558_31100
6116	1.8651	TRUE	324.156	0.556095	368	NA	NA	NA	NA	NA	NA	MSV000089558_6116
23173	1.86487	TRUE	344.19	3.9588	NA	NA	NA	NA	NA	NA	NA	MSV000089558_23173
16158	1.8646	TRUE	480.227	3.02085	NA	NA	NA	NA	NA	NA	NA	MSV000089558_16158
11883	1.86457	TRUE	358.198	2.34182	388	NA	NA	NA	NA	NA	NA	MSV000089558_11883
3684	1.86367	TRUE	180.087	0.298985	NA	NA	NA	NA	NA	NA	NA	MSV000089558_3684
14877	1.86328	FALSE	259.191	2.86751	921	NA	NA	NA	NA	NA	tetradecanedioic-acid (known structural isomers: 0; isobaric peaks in run: 5)	MSV000089558_14877
4867	1.86239	FALSE	254.102	0.3929	NA	NA	NA	NA	NA	NA	NA	MSV000089558_4867
23547	1.8621	TRUE	385.278	4.09271	1420	NA	NA	NA	NA	NA	NA	MSV000089558_23547
19028	1.86197	TRUE	644.297	3.5243	789	NA	NA	NA	NA	NA	NA	MSV000089558_19028
15648	1.86103	TRUE	193.086	2.99556	NA	CCMSLIB00003134695	Spectral Match to Sinapyl alcohol from NIST14	M+H-H2O	NA	NA	NA	MSV000089558_15648
16578	1.86103	TRUE	362.218	3.12507	NA	NA	NA	NA	NA	NA	NA	MSV000089558_16578
15587	1.8605	TRUE	397.178	2.92424	1322	NA	NA	NA	NA	NA	NA	MSV000089558_15587
6154	1.85986	TRUE	395.204	0.570811	1219	NA	NA	NA	NA	NA	NA	MSV000089558_6154
9938	1.85977	TRUE	338.125	1.92068	NA	NA	NA	NA	NA	NA	NA	MSV000089558_9938
18936	1.85921	TRUE	459.28	3.41997	160	NA	NA	NA	NA	NA	NA	MSV000089558_18936
5745	1.85824	TRUE	272.161	0.488418	819	NA	NA	NA	NA	NA	NA	MSV000089558_5745
5388	1.85812	TRUE	209.092	0.4535	819	NA	NA	NA	NA	NA	NA	MSV000089558_5388
12841	1.85784	TRUE	454.234	2.50834	96	NA	NA	NA	NA	NA	NA	MSV000089558_12841
13796	1.85734	TRUE	468.25	2.67822	NA	NA	NA	NA	NA	NA	NA	MSV000089558_13796
5481	1.85689	TRUE	127.05	0.467254	169	NA	NA	NA	NA	NA	NA	MSV000089558_5481
16604	1.85665	TRUE	900.204	3.13872	NA	NA	NA	NA	NA	NA	NA	MSV000089558_16604
14357	1.85625	TRUE	456.259	2.78102	129	NA	NA	NA	NA	NA	NA	MSV000089558_14357
26696	1.85561	TRUE	436.306	4.36602	NA	NA	NA	NA	NA	NA	NA	MSV000089558_26696
6282	1.85558	FALSE	260.114	0.556808	NA	NA	NA	NA	NA	NA	NA	MSV000089558_6282
21002	1.85553	TRUE	425.19	3.69941	1014	NA	NA	NA	NA	NA	NA	MSV000089558_21002
4742	1.85552	FALSE	182.129	0.377943	NA	NA	NA	NA	NA	NA	NA	MSV000089558_4742
8357	1.85499	TRUE	144.066	1.09736	432	NA	NA	NA	NA	NA	NA	MSV000089558_8357
9407	1.85459	FALSE	308.153	1.82855	NA	NA	NA	NA	NA	NA	NA	MSV000089558_9407
3420	1.85446	TRUE	259.093	0.287747	819	NA	NA	NA	NA	NA	NA	MSV000089558_3420
3401	1.85439	TRUE	236.15	0.281336	NA	NA	NA	NA	NA	NA	NA	MSV000089558_3401
18966	1.85389	TRUE	476.304	3.49793	160	NA	NA	NA	NA	NA	NA	MSV000089558_18966
10493	1.85317	FALSE	511.292	2.0573	NA	NA	NA	NA	NA	NA	NA	MSV000089558_10493
4790	1.85299	FALSE	184.061	0.383703	1429	NA	NA	NA	NA	NA	NA	MSV000089558_4790
27280	1.85123	TRUE	654.456	4.49005	414	NA	NA	NA	NA	NA	NA	MSV000089558_27280
4762	1.85117	FALSE	166.05	0.375268	NA	NA	NA	NA	NA	NA	NA	MSV000089558_4762
1587	1.84996	TRUE	309.166	0.236245	115	CCMSLIB00005720267	Fructoselysine	M+H	NA	NA	NA	MSV000089558_1587
17775	1.84982	TRUE	356.28	3.28856	565	NA	NA	NA	NA	NA	NA	MSV000089558_17775
12643	1.84887	TRUE	595.167	2.48225	NA	NA	NA	NA	NA	NA	NA	MSV000089558_12643
26210	1.84786	TRUE	644.401	4.28624	1083	NA	NA	NA	NA	NA	NA	MSV000089558_26210
7618	1.84785	TRUE	285.133	0.842025	NA	NA	NA	NA	NA	NA	NA	MSV000089558_7618
28738	1.84781	TRUE	397.314	4.70509	881	NA	NA	NA	NA	NA	NA	MSV000089558_28738
24713	1.84497	TRUE	366.265	4.10217	220	NA	NA	NA	NA	NA	NA	MSV000089558_24713
20158	1.84444	TRUE	529.317	3.67922	230	NA	NA	NA	NA	NA	NA	MSV000089558_20158
20578	1.84396	TRUE	615.235	3.67753	994	NA	NA	NA	NA	NA	NA	MSV000089558_20578
19791	1.84297	TRUE	643.239	3.59364	NA	NA	NA	NA	NA	NA	NA	MSV000089558_19791
14082	1.84259	TRUE	542.21	2.75822	NA	NA	NA	NA	NA	NA	NA	MSV000089558_14082
13056	1.84196	TRUE	424.202	2.56296	400	NA	NA	NA	NA	NA	NA	MSV000089558_13056
27969	1.84183	FALSE	426.262	4.56653	1055	CCMSLIB00003138156	Spectral Match to 1-Myristoyl-2-hydroxy-sn-glycero-3-phosphoethanolamine from NIST14	M+H	NA	NA	NA	MSV000089558_27969
4871	1.84136	TRUE	174.149	0.388884	1310	NA	NA	NA	NA	NA	NA	MSV000089558_4871
1896	1.84048	TRUE	406.133	0.248659	819	CCMSLIB00003138989	Spectral Match to Glycan Lacto-N-biose from NIST14	M+Na	NA	NA	NA	MSV000089558_1896
12708	1.84027	TRUE	382.143	2.49983	308	NA	NA	NA	NA	NA	NA	MSV000089558_12708
13567	1.84008	TRUE	460.222	2.64683	793	NA	NA	NA	NA	NA	NA	MSV000089558_13567
8513	1.83932	TRUE	323.16	1.25375	NA	NA	NA	NA	NA	NA	NA	MSV000089558_8513
11869	1.83926	TRUE	266.103	2.33553	NA	NA	NA	NA	NA	NA	NA	MSV000089558_11869
6028	1.83922	TRUE	249.085	0.539374	819	NA	NA	NA	NA	NA	NA	MSV000089558_6028
13105	1.83896	TRUE	664.347	2.55341	559	NA	NA	NA	NA	NA	NA	MSV000089558_13105
26814	1.83785	TRUE	412.306	4.40223	NA	NA	NA	NA	NA	NA	NA	MSV000089558_26814
16004	1.83785	TRUE	323.107	2.95975	NA	NA	NA	NA	NA	NA	NA	MSV000089558_16004
3271	1.83732	TRUE	321.13	0.280638	NA	NA	NA	NA	NA	NA	NA	MSV000089558_3271
10213	1.83677	TRUE	372.177	1.99756	NA	NA	NA	NA	NA	NA	NA	MSV000089558_10213
5825	1.83634	TRUE	392.182	0.514276	NA	NA	NA	NA	NA	NA	NA	MSV000089558_5825
4500	1.83616	TRUE	290.135	0.346799	819	NA	NA	NA	NA	NA	NA	MSV000089558_4500
12014	1.83596	TRUE	247.144	2.34964	48	NA	NA	NA	NA	NA	NA	MSV000089558_12014
14501	1.83572	TRUE	592.301	2.82068	1319	NA	NA	NA	NA	NA	NA	MSV000089558_14501
10608	1.8357	TRUE	497.171	2.1074	105	NA	NA	NA	NA	NA	NA	MSV000089558_10608
17837	1.83517	TRUE	416.266	3.26476	1034	NA	NA	NA	NA	NA	NA	MSV000089558_17837
6095	1.83508	TRUE	311.124	0.549626	271	CCMSLIB00005747606	Massbank:PR311057 Glutamyltyrosine	M+H	NA	NA	NA	MSV000089558_6095
10612	1.83492	FALSE	269.137	2.17177	380	NA	NA	NA	NA	NA	NA	MSV000089558_10612
10060	1.8347	FALSE	726.33	1.96944	NA	NA	NA	NA	NA	NA	NA	MSV000089558_10060
3812	1.83367	TRUE	409.183	0.325583	NA	NA	NA	NA	NA	NA	NA	MSV000089558_3812
20760	1.83293	FALSE	831.499	3.7393	NA	NA	NA	NA	NA	NA	NA	MSV000089558_20760
20554	1.83242	TRUE	402.283	3.71809	1318	NA	NA	NA	NA	NA	NA	MSV000089558_20554
28673	1.83225	TRUE	396.311	4.69995	881	CCMSLIB00010238848	"Candidate Dihydroxylated bile acid (delta mass 3.0112; sirius atomic difference: -1C, 1H, 1N; buddy atomic difference: -1C, 1H, 1N)"	M+H	NA	NA	NA	MSV000089558_28673
8639	1.83184	TRUE	392.096	1.31427	NA	NA	NA	NA	NA	NA	NA	MSV000089558_8639
16743	1.83145	TRUE	381.181	3.15016	NA	CCMSLIB00004708212	(Z)-3-(4-hydroxyphenyl)-N-[4-[[(E)-3-(4-hydroxyphenyl)prop-2-enoyl]amino]butyl]prop-2-enamide	[M+H]+	NA	NA	NA	MSV000089558_16743
27877	1.83119	FALSE	524.316	4.5477	NA	NA	NA	NA	NA	NA	NA	MSV000089558_27877
4265	1.83114	TRUE	230.103	0.339515	819	NA	NA	NA	NA	NA	NA	MSV000089558_4265
15392	1.83066	TRUE	521.159	2.93516	1454	NA	NA	NA	NA	NA	NA	MSV000089558_15392
5545	1.83041	TRUE	265.08	0.493096	169	NA	NA	NA	NA	NA	NA	MSV000089558_5545
3234	1.83013	TRUE	276.12	0.283475	NA	NA	NA	NA	NA	NA	NA	MSV000089558_3234
13396	1.83012	FALSE	264.123	2.63601	NA	NA	NA	NA	NA	NA	NA	MSV000089558_13396
24282	1.82898	FALSE	385.237	4.11783	NA	NA	NA	NA	NA	NA	NA	MSV000089558_24282
13520	1.82851	TRUE	516.284	2.66231	559	NA	NA	NA	NA	NA	NA	MSV000089558_13520
2964	1.82844	TRUE	251.139	0.302555	NA	NA	NA	NA	NA	NA	NA	MSV000089558_2964
3856	1.82826	FALSE	242.103	0.326103	880	NA	NA	NA	NA	NA	NA	MSV000089558_3856
19025	1.82799	TRUE	401.275	3.53785	789	NA	NA	NA	NA	NA	NA	MSV000089558_19025
20845	1.82787	TRUE	472.327	3.69367	519	NA	NA	NA	NA	NA	NA	MSV000089558_20845
15471	1.82593	TRUE	739.219	2.93304	498	NA	NA	NA	NA	NA	NA	MSV000089558_15471
26649	1.82549	TRUE	510.258	4.37838	755	NA	NA	NA	NA	NA	NA	MSV000089558_26649
12988	1.82484	FALSE	318.192	2.48413	903	NA	NA	NA	NA	NA	NA	MSV000089558_12988
11783	1.82432	TRUE	383.168	2.30573	699	NA	NA	NA	NA	NA	NA	MSV000089558_11783
18642	1.82286	TRUE	879.382	3.48294	471	NA	NA	NA	NA	NA	NA	MSV000089558_18642
23835	1.82206	TRUE	370.206	4.06196	519	NA	NA	NA	NA	NA	NA	MSV000089558_23835
31840	1.82199	FALSE	422.326	5.31978	209	CCMSLIB00010234463	"Candidate Trihydroxylated bile acid (delta mass 13.0326; sirius atomic difference: 1C, 3H, 1N, -1O; buddy atomic difference: 1C, 3H, 1N, -1O)"	M+H	NA	12-hydroxyoctadecanoic-acid_L-valine (known structural isomers: 3; isobaric peaks in run: 1);3a, 12k_(R)-(-)-methyl mandelate (known structural isomers: 0; isobaric peaks in run: 24)	3a, 12k_3,4-dimethoxy-5-hydroxybenzaldehyde (known structural isomers: 0; isobaric peaks in run: 24)	MSV000089558_31840
17983	1.82166	FALSE	905.394	3.31532	378	NA	NA	NA	NA	NA	NA	MSV000089558_17983
14453	1.82125	TRUE	598.251	2.81577	641	CCMSLIB00000847220	NCGC00169670-02!(2S,3R,4S,5S,6R)-2-[4-[(3S,3aR,6S,6aR)-3-(4-hydroxy-3,5-dimethoxyphenyl)-1,3,3a,4,6,6a-hexahydrofuro[3,4-c]furan-6-yl]-2,6-dimethoxyphenoxy]-6-(hydroxymethyl)oxane-3,4,5-triol	M+NH4	NA	NA	NA	MSV000089558_14453
4627	1.82092	TRUE	226.119	0.362883	819	NA	NA	NA	NA	NA	NA	MSV000089558_4627
29635	1.8209	TRUE	422.327	4.89273	NA	NA	NA	NA	NA	NA	NA	MSV000089558_29635
3212	1.82052	TRUE	505.177	0.282898	819	CCMSLIB00003139640	Spectral Match to Maltotriose from NIST14	M+H	NA	NA	NA	MSV000089558_3212
9785	1.82028	TRUE	367.144	1.89693	106	NA	NA	NA	NA	NA	NA	MSV000089558_9785
30266	1.82025	TRUE	594.401	5.00912	255	NA	NA	NA	NA	NA	NA	MSV000089558_30266
17273	1.81815	TRUE	441.203	3.21851	976	CCMSLIB00005742410	Massbank:PR311024 Diferuloyl putrescine	M+H	NA	NA	NA	MSV000089558_17273
15454	1.81806	FALSE	340.187	2.93845	NA	NA	NA	NA	NA	NA	NA	MSV000089558_15454
2476	1.81747	FALSE	186.061	0.259131	1108	NA	NA	NA	NA	NA	NA	MSV000089558_2476
23427	1.81692	FALSE	363.217	4.01809	NA	NA	NA	NA	NA	NA	NA	MSV000089558_23427
10696	1.8167	FALSE	311.147	2.13174	380	NA	NA	NA	NA	NA	NA	MSV000089558_10696
28712	1.81601	FALSE	441.281	4.74158	797	NA	NA	NA	NA	NA	NA	MSV000089558_28712
4484	1.81459	TRUE	384.223	0.361054	819	NA	NA	NA	NA	NA	NA	MSV000089558_4484
8328	1.81431	TRUE	392.096	1.12969	NA	NA	NA	NA	NA	NA	NA	MSV000089558_8328
20205	1.81393	TRUE	513.299	3.61895	1394	NA	NA	NA	NA	NA	NA	MSV000089558_20205
10570	1.81342	FALSE	274.106	2.10192	380	NA	NA	NA	NA	NA	NA	MSV000089558_10570
28614	1.81294	TRUE	644.547	4.71718	NA	NA	NA	NA	NA	NA	NA	MSV000089558_28614
18975	1.8129	TRUE	480.258	3.54389	160	NA	NA	NA	NA	NA	NA	MSV000089558_18975
20040	1.81274	TRUE	403.288	3.65946	1318	NA	NA	NA	NA	NA	NA	MSV000089558_20040
7095	1.81266	FALSE	224.128	0.789495	NA	NA	NA	NA	NA	NA	NA	MSV000089558_7095
13579	1.81257	TRUE	441.248	2.67659	619	NA	NA	NA	NA	NA	NA	MSV000089558_13579
22293	1.81254	TRUE	450.286	3.81544	NA	NA	NA	NA	NA	NA	NA	MSV000089558_22293
8660	1.81241	TRUE	250.075	1.34877	NA	NA	NA	NA	NA	NA	NA	MSV000089558_8660
6016	1.81184	TRUE	468.198	0.54529	NA	NA	NA	NA	NA	NA	NA	MSV000089558_6016
9990	1.81148	TRUE	254.102	1.91476	171	NA	NA	NA	NA	NA	NA	MSV000089558_9990
16915	1.81107	TRUE	649.277	3.18517	NA	NA	NA	NA	NA	NA	NA	MSV000089558_16915
33155	1.81063	TRUE	640.404	5.62321	NA	NA	NA	NA	NA	NA	NA	MSV000089558_33155
17294	1.81028	TRUE	443.208	3.22128	976	NA	NA	NA	NA	NA	NA	MSV000089558_17294
14002	1.80953	FALSE	405.112	2.7152	NA	NA	NA	NA	NA	NA	NA	MSV000089558_14002
17283	1.8092	TRUE	442.206	3.2198	976	NA	NA	NA	NA	NA	NA	MSV000089558_17283
15321	1.80848	FALSE	476.276	2.92777	506	NA	NA	NA	NA	NA	NA	MSV000089558_15321
26590	1.80848	TRUE	533.335	4.35255	755	NA	NA	NA	NA	NA	NA	MSV000089558_26590
34895	1.80842	FALSE	372.312	6.10663	770	NA	NA	NA	NA	NA	NA	MSV000089558_34895
8882	1.8084	TRUE	392.096	1.394	NA	NA	NA	NA	NA	NA	NA	MSV000089558_8882
28716	1.80831	TRUE	165.091	4.69821	881	NA	NA	NA	NA	NA	NA	MSV000089558_28716
24000	1.80822	TRUE	454.317	4.07703	NA	NA	NA	NA	NA	NA	NA	MSV000089558_24000
5469	1.80807	TRUE	407.23	0.470509	NA	NA	NA	NA	NA	NA	NA	MSV000089558_5469
12186	1.80798	TRUE	385.161	2.39134	163	NA	NA	NA	NA	NA	NA	MSV000089558_12186
22716	1.80755	TRUE	428.301	3.86908	519	NA	NA	NA	NA	NA	NA	MSV000089558_22716
3187	1.80686	TRUE	282.12	0.289565	375	NA	NA	NA	NA	NA	NA	MSV000089558_3187
20697	1.80683	FALSE	309.279	3.66805	41	NA	NA	NA	NA	NA	NA	MSV000089558_20697
16990	1.80678	TRUE	411.192	3.18609	477	NA	NA	NA	NA	NA	NA	MSV000089558_16990
28784	1.80543	TRUE	412.216	4.74744	NA	NA	NA	NA	NA	NA	NA	MSV000089558_28784
18555	1.80461	TRUE	662.282	3.44247	NA	NA	NA	NA	NA	NA	NA	MSV000089558_18555
41140	1.80445	FALSE	343.228	7.15379	262	NA	NA	NA	NA	NA	NA	MSV000089558_41140
4272	1.80434	TRUE	275.075	0.340168	1324	NA	NA	NA	NA	NA	NA	MSV000089558_4272
6494	1.8043	TRUE	281.15	0.62542	NA	NA	NA	NA	NA	NA	NA	MSV000089558_6494
26472	1.80408	TRUE	344.28	4.35227	1253	NA	NA	NA	NA	NA	NA	MSV000089558_26472
13787	1.80365	TRUE	339.108	2.67789	NA	NA	NA	NA	NA	NA	NA	MSV000089558_13787
2354	1.80305	FALSE	177.007	0.263717	1108	NA	NA	NA	NA	NA	NA	MSV000089558_2354
16448	1.8029	FALSE	352.22	3.10603	1359	NA	NA	NA	NA	NA	NA	MSV000089558_16448
17001	1.80262	TRUE	414.201	3.20018	477	NA	NA	NA	NA	NA	NA	MSV000089558_17001
6182	1.80205	TRUE	417.185	0.568863	NA	NA	NA	NA	NA	NA	NA	MSV000089558_6182
12544	1.80102	FALSE	244.155	2.56884	903	NA	NA	NA	NA	NA	NA	MSV000089558_12544
2817	1.80069	TRUE	132.077	0.258386	NA	NA	NA	NA	NA	NA	NA	MSV000089558_2817
12864	1.7993	TRUE	341.194	2.55129	775	NA	NA	NA	NA	NA	NA	MSV000089558_12864
9951	1.79907	TRUE	266.159	1.91658	175	NA	NA	NA	NA	NA	NA	MSV000089558_9951
4866	1.79845	TRUE	265.085	0.385186	NA	NA	NA	NA	NA	NA	NA	MSV000089558_4866
17275	1.79825	TRUE	177.055	3.22118	976	CCMSLIB00005464417	FERULATE	M-H2O+H	NA	NA	NA	MSV000089558_17275
2007	1.79784	TRUE	211.107	0.295113	819	NA	NA	NA	NA	NA	NA	MSV000089558_2007
26438	1.79756	TRUE	443.318	4.30651	801	NA	NA	NA	NA	NA	NA	MSV000089558_26438
17656	1.79646	TRUE	569.29	3.26796	621	NA	NA	NA	NA	NA	NA	MSV000089558_17656
4661	1.79615	TRUE	206.152	0.377753	NA	NA	NA	NA	NA	NA	NA	MSV000089558_4661
26669	1.79565	TRUE	761.303	4.38003	NA	NA	NA	NA	NA	NA	NA	MSV000089558_26669
3281	1.79565	TRUE	256.082	0.286631	819	NA	NA	NA	NA	NA	NA	MSV000089558_3281
14728	1.79545	TRUE	544.312	2.87348	412	NA	NA	NA	NA	NA	NA	MSV000089558_14728
11481	1.79458	FALSE	311.147	2.2273	NA	NA	NA	NA	NA	NA	NA	MSV000089558_11481
4285	1.79423	TRUE	373.173	0.358136	NA	NA	NA	NA	NA	NA	NA	MSV000089558_4285
21786	1.79364	FALSE	625.323	3.77727	NA	NA	NA	NA	NA	NA	NA	MSV000089558_21786
13047	1.79346	TRUE	423.199	2.55088	400	NA	NA	NA	NA	NA	NA	MSV000089558_13047
14541	1.79335	FALSE	587.83	2.80185	NA	NA	NA	NA	NA	NA	NA	MSV000089558_14541
24657	1.79323	TRUE	342.264	4.10332	983	NA	NA	NA	NA	NA	NA	MSV000089558_24657
3144	1.79278	TRUE	307.102	0.265807	NA	NA	NA	NA	NA	NA	NA	MSV000089558_3144
1749	1.79265	TRUE	263.074	0.249576	819	NA	NA	NA	NA	NA	NA	MSV000089558_1749
13782	1.79194	TRUE	559.157	2.64293	1109	NA	NA	NA	NA	NA	NA	MSV000089558_13782
1870	1.79119	FALSE	216.036	0.237317	NA	NA	NA	NA	NA	NA	NA	MSV000089558_1870
3392	1.7911	TRUE	219.098	0.288138	819	NA	NA	NA	NA	NA	NA	MSV000089558_3392
2417	1.79057	TRUE	332.096	0.269547	NA	NA	NA	NA	NA	NA	NA	MSV000089558_2417
32878	1.79053	TRUE	583.415	5.57496	NA	NA	NA	NA	NA	NA	NA	MSV000089558_32878
4761	1.79023	TRUE	426.197	0.379036	NA	NA	NA	NA	NA	NA	NA	MSV000089558_4761
3344	1.79003	TRUE	564.214	0.293081	NA	NA	NA	NA	NA	NA	NA	MSV000089558_3344
12861	1.78952	TRUE	250.108	2.5572	NA	NA	NA	NA	NA	NA	NA	MSV000089558_12861
4819	1.78911	TRUE	203.082	0.391743	373	NA	NA	NA	NA	NA	NA	MSV000089558_4819
30926	1.7889	TRUE	424.343	5.10127	669	NA	NA	NA	NA	NA	NA	MSV000089558_30926
26116	1.78848	TRUE	410.291	4.26367	782	NA	NA	NA	NA	NA	NA	MSV000089558_26116
7550	1.78705	TRUE	385.119	0.825828	1027	NA	NA	NA	NA	NA	NA	MSV000089558_7550
23672	1.78704	TRUE	431.318	4.03268	NA	NA	NA	NA	NA	NA	NA	MSV000089558_23672
19633	1.78641	TRUE	1048.34	3.6037	NA	NA	NA	NA	NA	NA	NA	MSV000089558_19633
17952	1.78619	TRUE	288.217	3.30877	1034	CCMSLIB00005885062	Octanoylcarnitine - 30.00 eV	M+H	NA	NA	NA	MSV000089558_17952
7123	1.78582	TRUE	332.134	0.761723	33	NA	NA	NA	NA	NA	NA	MSV000089558_7123
12319	1.78567	TRUE	284.156	2.40811	NA	NA	NA	NA	NA	NA	NA	MSV000089558_12319
11434	1.78557	FALSE	336.16	2.26464	656	NA	NA	NA	NA	NA	NA	MSV000089558_11434
29141	1.7843	FALSE	260.074	4.80012	542	NA	NA	NA	NA	NA	NA	MSV000089558_29141
3250	1.78424	TRUE	400.183	0.34819	819	NA	NA	NA	NA	NA	NA	MSV000089558_3250
24343	1.78415	TRUE	583.255	4.0977	NA	NA	NA	NA	NA	NA	NA	MSV000089558_24343
33299	1.78321	TRUE	599.287	5.64722	515	NA	NA	NA	NA	NA	NA	MSV000089558_33299
21634	1.78318	TRUE	395.23	3.75037	1014	NA	NA	NA	NA	NA	NA	MSV000089558_21634
22714	1.78303	TRUE	340.249	3.89671	NA	CCMSLIB00010251194	"Candidate Dihydroxylated bile acid (delta mass -53.0522; sirius atomic difference: -5C, -7H, 1N; buddy atomic difference: -5C, -7H, 1N)"	M+H	NA	NA	NA	MSV000089558_22714
24966	1.78151	TRUE	343.267	4.10383	983	NA	NA	NA	NA	NA	NA	MSV000089558_24966
13104	1.78135	FALSE	415.187	2.55615	24	NA	NA	NA	NA	NA	NA	MSV000089558_13104
26970	1.78116	TRUE	610.396	4.45171	414	NA	NA	NA	NA	NA	NA	MSV000089558_26970
8691	1.78097	FALSE	145.084	1.37642	1404	NA	NA	NA	NA	NA	NA	MSV000089558_8691
18335	1.78086	TRUE	398.256	3.37562	NA	NA	NA	NA	NA	NA	NA	MSV000089558_18335
10649	1.78058	TRUE	351.121	2.11732	NA	NA	NA	NA	NA	NA	NA	MSV000089558_10649
2826	1.7794	FALSE	197.129	0.280332	NA	NA	NA	NA	NA	NA	NA	MSV000089558_2826
30431	1.7792	FALSE	454.293	5.03968	420	CCMSLIB00003136056	Spectral Match to 1-Palmitoyl-2-hydroxy-sn-glycero-3-phosphoethanolamine from NIST14	M+H	NA	NA	NA	MSV000089558_30431
12825	1.77872	TRUE	475.21	2.4375	388	NA	NA	NA	NA	NA	NA	MSV000089558_12825
2909	1.77866	TRUE	401.18	0.313432	819	NA	NA	NA	NA	NA	NA	MSV000089558_2909
30123	1.77809	TRUE	398.327	4.96252	1030	NA	NA	NA	NA	NA	NA	MSV000089558_30123
22755	1.77771	TRUE	613.219	3.87899	519	NA	NA	NA	NA	NA	NA	MSV000089558_22755
17600	1.77768	TRUE	571.306	3.24916	621	NA	NA	NA	NA	NA	NA	MSV000089558_17600
7232	1.77746	TRUE	318.167	0.849367	NA	NA	NA	NA	NA	NA	NA	MSV000089558_7232
1906	1.77737	TRUE	543.133	0.241725	819	NA	NA	NA	NA	NA	NA	MSV000089558_1906
20182	1.77733	TRUE	314.233	3.59567	1059	NA	NA	NA	NA	NA	NA	MSV000089558_20182
13033	1.77718	FALSE	413.301	2.54647	NA	NA	NA	NA	NA	NA	NA	MSV000089558_13033
3854	1.77576	TRUE	294.102	0.324498	819	NA	NA	NA	NA	NA	NA	MSV000089558_3854
1968	1.77555	TRUE	206.046	0.252072	819	NA	NA	NA	NA	NA	NA	MSV000089558_1968
43469	1.77555	TRUE	611.465	7.70899	NA	NA	NA	NA	NA	NA	NA	MSV000089558_43469
17270	1.77527	TRUE	444.211	3.2207	976	NA	NA	NA	NA	NA	NA	MSV000089558_17270
18581	1.77516	TRUE	460.291	3.46151	NA	CCMSLIB00010011039	Glu-C22:5	M+H	NA	NA	NA	MSV000089558_18581
14095	1.77493	TRUE	294.135	2.71001	512	NA	NA	NA	NA	NA	NA	MSV000089558_14095
31688	1.77442	FALSE	469.274	5.2773	485	NA	NA	NA	NA	NA	NA	MSV000089558_31688
14789	1.774	TRUE	543.161	2.83161	664	NA	NA	NA	NA	NA	NA	MSV000089558_14789
18275	1.77389	FALSE	460.245	3.38622	1008	NA	NA	NA	NA	NA	NA	MSV000089558_18275
28247	1.77299	TRUE	594.329	4.60552	338	NA	NA	NA	NA	NA	NA	MSV000089558_28247
10769	1.77288	TRUE	372.1	2.12505	105	CCMSLIB00013033768	69-53-4	[M+Na]+	NA	NA	NA	MSV000089558_10769
28252	1.77129	TRUE	638.39	4.61688	338	NA	NA	NA	NA	NA	NA	MSV000089558_28252
18690	1.77073	TRUE	486.234	3.45774	1128	NA	NA	NA	NA	NA	NA	MSV000089558_18690
29018	1.77043	TRUE	372.311	4.81073	NA	CCMSLIB00005884986	Myristoylcarnitine - eV	M+H	NA	NA	NA	MSV000089558_29018
18498	1.77008	TRUE	616.291	3.43854	418	NA	NA	NA	NA	NA	NA	MSV000089558_18498
15844	1.76981	TRUE	286.202	2.99023	NA	NA	NA	NA	NA	NA	NA	MSV000089558_15844
7058	1.76979	TRUE	295.165	0.717431	1191	NA	NA	NA	NA	NA	NA	MSV000089558_7058
26413	1.76919	TRUE	368.28	4.31867	1070	NA	NA	NA	NA	NA	NA	MSV000089558_26413
28575	1.76906	TRUE	420.311	4.68215	1284	NA	NA	NA	NA	NA	NA	MSV000089558_28575
13573	1.769	TRUE	292.2	2.64993	619	NA	NA	NA	NA	NA	NA	MSV000089558_13573
4424	1.76881	TRUE	231.16	0.359632	605	NA	NA	NA	NA	NA	NA	MSV000089558_4424
12704	1.76864	TRUE	457.194	2.46589	308	NA	NA	NA	NA	NA	NA	MSV000089558_12704
3162	1.76801	TRUE	432.172	0.280222	NA	NA	NA	NA	NA	NA	NA	MSV000089558_3162
9564	1.76777	TRUE	427.208	1.89712	804	NA	NA	NA	NA	NA	NA	MSV000089558_9564
5482	1.76724	FALSE	295.129	0.479322	92	CCMSLIB00003135218	Spectral Match to Phe-Glu from NIST14	M+H	NA	NA	NA	MSV000089558_5482
4571	1.76719	TRUE	275.111	0.366079	NA	NA	NA	NA	NA	NA	NA	MSV000089558_4571
20650	1.76624	TRUE	466.198	3.66493	1059	NA	NA	NA	NA	NA	NA	MSV000089558_20650
16720	1.76516	TRUE	679.384	3.17046	NA	CCMSLIB00010219713	"Candidate Dihydroxylated bile acid (delta mass 286.0829; sirius atomic difference: 7C, 10H, 8N, 5O; buddy atomic difference: 17C, 10H, 4N, 1O)"	M+H	Dihydroxylated bile acid_megxm0_000049 [M+K]+	NA	NA	MSV000089558_16720
10357	1.7647	TRUE	425.15	2.10368	NA	NA	NA	NA	NA	NA	NA	MSV000089558_10357
4453	1.76465	TRUE	316.138	0.349036	819	NA	NA	NA	NA	NA	NA	MSV000089558_4453
5156	1.76462	FALSE	146.06	0.398056	NA	NA	NA	NA	NA	NA	NA	MSV000089558_5156
11904	1.76389	TRUE	243.113	2.33703	NA	NA	NA	NA	NA	NA	NA	MSV000089558_11904
4875	1.76388	TRUE	221.093	0.398927	373	NA	NA	NA	NA	NA	NA	MSV000089558_4875
26459	1.76354	TRUE	442.318	4.34298	801	NA	NA	NA	NA	NA	NA	MSV000089558_26459
5932	1.7631	TRUE	355.162	0.517479	819	NA	NA	NA	NA	NA	NA	MSV000089558_5932
11093	1.76305	TRUE	487.194	2.18639	NA	NA	NA	NA	NA	NA	NA	MSV000089558_11093
3693	1.76294	TRUE	212.103	0.310907	819	NA	NA	NA	NA	NA	NA	MSV000089558_3693
5398	1.76284	TRUE	245.096	0.45028	819	NA	NA	NA	NA	NA	NA	MSV000089558_5398
3777	1.7628	TRUE	229.155	0.316549	605	NA	NA	NA	NA	NA	NA	MSV000089558_3777
12782	1.76269	TRUE	526.15	2.49992	NA	NA	NA	NA	NA	NA	NA	MSV000089558_12782
3247	1.76197	TRUE	139.05	0.278244	NA	NA	NA	NA	NA	NA	NA	MSV000089558_3247
27966	1.76171	TRUE	370.296	4.56518	NA	NA	NA	NA	NA	NA	NA	MSV000089558_27966
23473	1.7615	FALSE	405.264	3.9972	NA	NA	NA	NA	NA	NA	NA	MSV000089558_23473
23570	1.76125	FALSE	364.213	4.02843	NA	NA	NA	NA	NA	NA	NA	MSV000089558_23570
22478	1.76069	TRUE	316.249	3.85227	519	CCMSLIB00006679002	DECANOYLCARNITINE	M+H	NA	NA	NA	MSV000089558_22478
2881	1.75956	TRUE	150.077	0.262411	NA	NA	NA	NA	NA	NA	NA	MSV000089558_2881
4207	1.75935	TRUE	213.124	0.332876	NA	NA	NA	NA	NA	NA	NA	MSV000089558_4207
11191	1.75901	TRUE	463.206	2.22545	1212	NA	NA	NA	NA	NA	NA	MSV000089558_11191
21747	1.75869	TRUE	444.296	3.80591	1383	NA	NA	NA	NA	NA	NA	MSV000089558_21747
12483	1.75789	TRUE	565.156	2.46257	367	NA	NA	NA	NA	NA	NA	MSV000089558_12483
1632	1.75765	FALSE	189.018	0.233768	1446	NA	NA	NA	NA	NA	NA	MSV000089558_1632
10767	1.75732	TRUE	425.24	2.14346	366	NA	NA	NA	NA	NA	NA	MSV000089558_10767
3246	1.75676	TRUE	492.193	0.288057	819	NA	NA	NA	NA	NA	NA	MSV000089558_3246
23160	1.75659	TRUE	482.227	3.95988	1326	NA	NA	NA	NA	NA	NA	MSV000089558_23160
3630	1.75565	TRUE	300.129	0.303705	819	NA	NA	NA	NA	NA	NA	MSV000089558_3630
13124	1.75553	FALSE	231.16	2.55388	693	NA	NA	NA	NA	NA	NA	MSV000089558_13124
21411	1.75523	TRUE	403.287	3.71791	NA	NA	NA	NA	NA	NA	NA	MSV000089558_21411
34936	1.75498	TRUE	612.448	6.0839	NA	NA	NA	NA	NA	NA	NA	MSV000089558_34936
7964	1.75475	TRUE	286.14	1.00727	447	NA	NA	NA	NA	NA	NA	MSV000089558_7964
13737	1.75428	TRUE	504.152	2.6228	1300	NA	NA	NA	NA	NA	NA	MSV000089558_13737
2212	1.7542	TRUE	357.25	0.289895	NA	NA	NA	NA	NA	NA	NA	MSV000089558_2212
7135	1.75392	TRUE	348.176	0.845967	702	NA	NA	NA	NA	NA	NA	MSV000089558_7135
12633	1.75344	TRUE	403.198	2.43932	1061	NA	NA	NA	NA	NA	NA	MSV000089558_12633
21995	1.75333	TRUE	396.223	3.74822	1014	NA	NA	NA	NA	NA	NA	MSV000089558_21995
14640	1.75307	FALSE	308.114	2.83091	465	NA	NA	NA	NA	NA	NA	MSV000089558_14640
12596	1.75255	TRUE	291.164	2.47098	683	NA	NA	NA	NA	NA	NA	MSV000089558_12596
12508	1.75253	TRUE	567.161	2.45385	367	NA	NA	NA	NA	NA	NA	MSV000089558_12508
9500	1.75219	TRUE	376.101	1.84913	NA	NA	NA	NA	NA	NA	NA	MSV000089558_9500
20524	1.75217	FALSE	333.264	3.65018	330	CCMSLIB00010260923	"Candidate Pentahydroxylated bile acid (delta mass -108.0217; sirius atomic difference: -6C, -4H, -2O; buddy atomic difference: -6C, -4H, -2O)"	M+H	NA	NA	NA	MSV000089558_20524
13928	1.75203	FALSE	350.207	2.73558	NA	NA	NA	NA	NA	NA	NA	MSV000089558_13928
22750	1.75193	TRUE	382.26	3.87328	519	NA	NA	NA	NA	NA	NA	MSV000089558_22750
5899	1.75187	TRUE	342.13	0.520831	819	NA	NA	NA	NA	NA	NA	MSV000089558_5899
27935	1.75115	FALSE	427.265	4.56299	NA	NA	NA	NA	NA	NA	NA	MSV000089558_27935
2981	1.75098	TRUE	417.161	0.283279	819	NA	NA	NA	NA	NA	NA	MSV000089558_2981
10531	1.75026	FALSE	512.296	2.05779	NA	NA	NA	NA	NA	NA	NA	MSV000089558_10531
13058	1.74985	FALSE	402.2	2.54604	566	NA	NA	NA	NA	NA	NA	MSV000089558_13058
16960	1.74961	FALSE	400.179	3.17976	NA	NA	NA	NA	NA	NA	NA	MSV000089558_16960
26129	1.74959	TRUE	411.294	4.26772	782	NA	NA	NA	NA	NA	NA	MSV000089558_26129
28679	1.74956	TRUE	683.238	4.71076	NA	NA	NA	NA	NA	NA	NA	MSV000089558_28679
4438	1.74951	TRUE	456.208	0.357078	819	NA	NA	NA	NA	NA	NA	MSV000089558_4438
11593	1.74935	TRUE	177.055	2.30706	NA	CCMSLIB00003135300	Spectral Match to 3-Hydroxy-4-methoxycinnamic acid from NIST14	M+H-H2O	NA	NA	NA	MSV000089558_11593
31138	1.74872	FALSE	197.154	5.16612	139	NA	NA	NA	NA	NA	NA	MSV000089558_31138
4499	1.74808	TRUE	390.187	0.393468	819	NA	NA	NA	NA	NA	NA	MSV000089558_4499
34534	1.74772	FALSE	342.265	5.95533	402	NA	NA	NA	NA	NA	NA	MSV000089558_34534
12695	1.74758	TRUE	276.158	2.48504	NA	NA	NA	NA	NA	NA	NA	MSV000089558_12695
18154	1.74755	TRUE	659.234	3.37088	160	NA	NA	NA	NA	NA	NA	MSV000089558_18154
18164	1.74754	TRUE	1066.35	3.34977	1224	NA	NA	NA	NA	NA	NA	MSV000089558_18164
29191	1.74742	FALSE	276.069	4.83101	542	NA	NA	NA	NA	NA	NA	MSV000089558_29191
20561	1.74727	TRUE	395.198	3.6548	NA	NA	NA	NA	NA	NA	NA	MSV000089558_20561
12964	1.74719	FALSE	137.096	2.55692	903	NA	NA	NA	NA	NA	NA	MSV000089558_12964
15530	1.74713	FALSE	314.16	2.92968	NA	NA	NA	NA	NA	NA	NA	MSV000089558_15530
14776	1.74599	FALSE	458.23	2.84948	NA	NA	NA	NA	NA	NA	NA	MSV000089558_14776
13192	1.74486	FALSE	374.185	2.56913	296	NA	NA	NA	NA	NA	NA	MSV000089558_13192
20414	1.74446	TRUE	520.309	3.63875	773	NA	NA	NA	NA	NA	NA	MSV000089558_20414
11696	1.74411	FALSE	219.113	2.31096	788	CCMSLIB00012716346	Candidate Serotonin-C2:0 (delta mass:42.0109)	M+H	NA	NA	NA	MSV000089558_11696
12393	1.74364	TRUE	414.225	2.39756	NA	NA	NA	NA	NA	NA	NA	MSV000089558_12393
30811	1.74359	TRUE	570.355	5.07859	245	NA	NA	NA	NA	NA	NA	MSV000089558_30811
13088	1.74348	TRUE	260.186	2.53834	NA	CCMSLIB00005738101	Massbank:RP025502 Hexanoyl-L-Carnitine|L-Hexanoylcarnitine|(3R)-3-hexanoyloxy-4-(trimethylazaniumyl)butanoate	M+H	NA	NA	NA	MSV000089558_13088
11151	1.74317	TRUE	393.152	2.21031	388	NA	NA	NA	NA	NA	NA	MSV000089558_11151
14946	1.74249	FALSE	481.165	2.87638	1012	NA	NA	NA	NA	NA	NA	MSV000089558_14946
29326	1.74228	TRUE	628.405	4.85526	1337	NA	NA	NA	NA	NA	NA	MSV000089558_29326
23238	1.74223	TRUE	501.391	3.9752	268	NA	NA	NA	NA	NA	NA	MSV000089558_23238
8564	1.742	TRUE	293.115	1.23568	NA	CCMSLIB00003134646	Spectral Match to PyroGlu-Tyr from NIST14	M+H	NA	NA	NA	MSV000089558_8564
23746	1.74191	TRUE	430.317	4.04514	519	CCMSLIB00010232160	"Candidate Dihydroxylated bile acid (delta mass 37.0162; sirius atomic difference: -1C, 3H, 1N, 2O; buddy atomic difference: -1C, 3H, 1N, 2O)"	M+H	NA	NA	Carnitine_Isoamyl alcohol_1,11-undecanedicarboxylic acid (known structural isomers: 1; isobaric peaks in run: 1)	MSV000089558_23746
32137	1.74127	FALSE	408.295	5.40166	NA	NA	NA	NA	NA	NA	NA	MSV000089558_32137
20377	1.74078	FALSE	143.107	3.64575	NA	NA	NA	NA	NA	NA	NA	MSV000089558_20377
8323	1.74065	TRUE	368.128	1.12747	93	NA	NA	NA	NA	NA	NA	MSV000089558_8323
17907	1.7403	FALSE	853.402	3.30527	NA	NA	NA	NA	NA	NA	NA	MSV000089558_17907
3259	1.74027	TRUE	289.091	0.29927	404	NA	NA	NA	NA	NA	NA	MSV000089558_3259
15981	1.73951	FALSE	400.271	3.05518	NA	NA	NA	NA	NA	NA	NA	MSV000089558_15981
18588	1.73919	TRUE	511.286	3.40046	471	NA	NA	NA	NA	NA	NA	MSV000089558_18588
10282	1.739	TRUE	563.319	2.02958	911	NA	NA	NA	NA	NA	NA	MSV000089558_10282
19880	1.73862	TRUE	312.217	3.57755	183	NA	NA	NA	NA	NA	NA	MSV000089558_19880
25942	1.73818	TRUE	456.332	4.22492	999	NA	NA	NA	NA	NA	NA	MSV000089558_25942
11796	1.73807	FALSE	425.171	2.32489	NA	NA	NA	NA	NA	NA	NA	MSV000089558_11796
20533	1.73721	FALSE	355.247	3.65384	330	NA	NA	NA	NA	NA	NA	MSV000089558_20533
12174	1.73709	TRUE	470.228	2.33771	NA	NA	NA	NA	NA	NA	NA	MSV000089558_12174
8116	1.73676	TRUE	342.176	1.01705	NA	NA	NA	NA	NA	NA	NA	MSV000089558_8116
20675	1.73671	TRUE	375.184	3.67926	1014	NA	NA	NA	NA	NA	NA	MSV000089558_20675
13329	1.73646	TRUE	173.071	2.60488	559	NA	NA	NA	NA	NA	NA	MSV000089558_13329
18308	1.73592	TRUE	1022.36	3.43439	1331	NA	NA	NA	NA	NA	NA	MSV000089558_18308
11874	1.73587	FALSE	364.26	2.3349	NA	NA	NA	NA	NA	NA	NA	MSV000089558_11874
8964	1.73553	TRUE	370.114	1.57435	NA	NA	NA	NA	NA	NA	NA	MSV000089558_8964
8338	1.7354	TRUE	174.059	1.11788	432	NA	NA	NA	NA	NA	NA	MSV000089558_8338
3046	1.73415	TRUE	126.066	0.290895	819	NA	NA	NA	NA	NA	NA	MSV000089558_3046
2963	1.73353	TRUE	147.077	0.272338	1015	CCMSLIB00005738811	Massbank:RP001302 L-Glutamine|(2S)-5-amino-2-azaniumyl-5-oxopentanoate	M+H	NA	NA	NA	MSV000089558_2963
3825	1.7335	TRUE	245.077	0.313075	819	CCMSLIB00006679884	BETA-PSEUDOURIDINE	M+H	NA	NA	NA	MSV000089558_3825
29179	1.73304	TRUE	384.311	4.82854	NA	NA	NA	NA	NA	NA	NA	MSV000089558_29179
10200	1.73287	TRUE	449.232	1.99524	NA	NA	NA	NA	NA	NA	NA	MSV000089558_10200
28795	1.73273	FALSE	832.571	4.74242	749	NA	NA	NA	NA	NA	NA	MSV000089558_28795
8835	1.73162	TRUE	246.17	1.57106	NA	NA	NA	NA	NA	NA	NA	MSV000089558_8835
6676	1.73135	FALSE	273.109	0.619942	NA	NA	NA	NA	NA	NA	NA	MSV000089558_6676
5227	1.73092	FALSE	199.108	0.449525	NA	NA	NA	NA	NA	NA	NA	MSV000089558_5227
12073	1.73047	TRUE	380.18	2.38399	388	NA	NA	NA	NA	NA	NA	MSV000089558_12073
6036	1.72984	FALSE	435.107	0.549661	NA	NA	NA	NA	NA	NA	NA	MSV000089558_6036
34230	1.72964	TRUE	165.091	5.84876	248	NA	NA	NA	NA	NA	NA	MSV000089558_34230
12891	1.72956	TRUE	452.219	2.51568	96	NA	NA	NA	NA	NA	NA	MSV000089558_12891
41145	1.72953	FALSE	109.101	7.16577	262	NA	NA	NA	NA	NA	NA	MSV000089558_41145
12649	1.72892	TRUE	437.24	2.46569	NA	NA	NA	NA	NA	NA	NA	MSV000089558_12649
3034	1.7288	TRUE	384.151	0.298032	819	NA	NA	NA	NA	NA	NA	MSV000089558_3034
21708	1.72792	TRUE	399.181	3.74702	1014	NA	NA	NA	NA	NA	NA	MSV000089558_21708
28643	1.72742	TRUE	470.348	4.70699	NA	NA	NA	NA	NA	NA	NA	MSV000089558_28643
9725	1.72693	TRUE	191.118	1.8416	NA	NA	NA	NA	NA	NA	NA	MSV000089558_9725
13044	1.72669	FALSE	260.15	2.6022	903	NA	NA	NA	NA	NA	NA	MSV000089558_13044
13622	1.7255	FALSE	364.141	2.62642	NA	NA	NA	NA	NA	NA	NA	MSV000089558_13622
13332	1.72527	TRUE	601.296	2.60932	811	NA	NA	NA	NA	NA	NA	MSV000089558_13332
15962	1.7251	TRUE	545.291	2.97796	328	NA	NA	NA	NA	NA	NA	MSV000089558_15962
8329	1.72457	TRUE	390.11	1.11826	93	NA	NA	NA	NA	NA	NA	MSV000089558_8329
18790	1.72421	FALSE	442.21	3.45767	1100	NA	NA	NA	NA	NA	NA	MSV000089558_18790
26907	1.72364	TRUE	458.348	4.42736	112	NA	NA	NA	NA	NA	NA	MSV000089558_26907
4863	1.72333	FALSE	270.133	0.389338	NA	NA	NA	NA	NA	NA	NA	MSV000089558_4863
3712	1.72299	FALSE	286.14	0.317742	NA	NA	NA	NA	NA	NA	NA	MSV000089558_3712
16994	1.72245	TRUE	433.174	3.18725	681	NA	NA	NA	NA	NA	NA	MSV000089558_16994
28284	1.72242	TRUE	462.322	4.64137	NA	NA	NA	NA	NA	NA	NA	MSV000089558_28284
5287	1.72232	TRUE	376.172	0.449041	819	NA	NA	NA	NA	NA	NA	MSV000089558_5287
15116	1.72214	FALSE	324.217	2.89687	137	CCMSLIB00010102015	Jasmonoyl-S-Isoleucine CollisionEnergy:205060	M+H	NA	NA	NA	MSV000089558_15116
6991	1.72212	TRUE	391.208	0.656932	NA	NA	NA	NA	NA	NA	NA	MSV000089558_6991
9257	1.7221	TRUE	296.133	1.66575	560	NA	NA	NA	NA	NA	NA	MSV000089558_9257
11201	1.72204	TRUE	441.224	2.2331	1212	NA	NA	NA	NA	NA	NA	MSV000089558_11201
26509	1.722	TRUE	357.282	4.34148	NA	NA	NA	NA	NA	NA	NA	MSV000089558_26509
18905	1.72196	TRUE	614.287	3.48944	NA	NA	NA	NA	NA	NA	NA	MSV000089558_18905
2831	1.72106	TRUE	187.058	0.262405	NA	NA	NA	NA	NA	NA	NA	MSV000089558_2831
6121	1.72051	TRUE	348.177	0.498853	NA	NA	NA	NA	NA	NA	NA	MSV000089558_6121
26646	1.72033	TRUE	488.276	4.37769	755	NA	NA	NA	NA	NA	NA	MSV000089558_26646
4733	1.7202	FALSE	160.097	0.368511	705	NA	NA	NA	NA	NA	NA	MSV000089558_4733
7137	1.71996	TRUE	337.089	0.770586	33	NA	NA	NA	NA	NA	NA	MSV000089558_7137
2245	1.71945	TRUE	244.08	0.250476	819	NA	NA	NA	NA	NA	NA	MSV000089558_2245
23005	1.71916	TRUE	414.322	3.94604	NA	NA	NA	NA	NA	NA	NA	MSV000089558_23005
6198	1.71911	TRUE	411.181	0.542139	NA	NA	NA	NA	NA	NA	NA	MSV000089558_6198
2761	1.71882	TRUE	234.098	0.292699	819	NA	NA	NA	NA	NA	NA	MSV000089558_2761
30217	1.71858	TRUE	558.363	4.98813	NA	NA	NA	NA	NA	NA	NA	MSV000089558_30217
14628	1.71831	TRUE	567.278	2.89711	890	NA	NA	NA	NA	NA	NA	MSV000089558_14628
30390	1.71819	TRUE	399.33	4.97359	1030	NA	NA	NA	NA	NA	NA	MSV000089558_30390
4215	1.71819	FALSE	190.071	0.337013	443	NA	NA	NA	NA	NA	NA	MSV000089558_4215
5319	1.71807	TRUE	292.129	0.450436	819	NA	NA	NA	NA	NA	NA	MSV000089558_5319
3145	1.71792	TRUE	286.113	0.302532	819	NA	NA	NA	NA	NA	NA	MSV000089558_3145
28133	1.71781	TRUE	394.294	4.56771	1426	NA	NA	NA	NA	NA	NA	MSV000089558_28133
26337	1.71775	TRUE	442.353	4.31206	468	NA	NA	NA	NA	NA	NA	MSV000089558_26337
10881	1.71763	TRUE	326.171	2.13847	974	NA	NA	NA	NA	NA	NA	MSV000089558_10881
32430	1.71723	TRUE	517.324	5.492	NA	NA	NA	NA	NA	NA	NA	MSV000089558_32430
3118	1.71697	FALSE	200.973	0.203274	458	NA	NA	NA	NA	NA	NA	MSV000089558_3118
35636	1.71679	FALSE	466.39	6.21708	482	NA	NA	NA	NA	NA	NA	MSV000089558_35636
11963	1.71647	TRUE	232.118	2.287	699	CCMSLIB00010121956	2-(3-carboxypropanoylamino)-3-methylpentanoic acid CollisionEnergy:205060	M+H	NA	NA	Succinic acid_L-leucine (known structural isomers: 2; isobaric peaks in run: 0)	MSV000089558_11963
9382	1.71631	FALSE	295.202	1.82218	NA	NA	NA	NA	NA	NA	NA	MSV000089558_9382
14503	1.71561	FALSE	588.332	2.80306	465	NA	NA	NA	NA	NA	NA	MSV000089558_14503
28106	1.71552	TRUE	392.281	4.57522	1284	NA	NA	NA	NA	NA	NA	MSV000089558_28106
18592	1.71532	TRUE	546.26	3.4528	471	NA	NA	NA	NA	NA	NA	MSV000089558_18592
5860	1.71494	FALSE	188.038	0.521978	NA	NA	NA	NA	NA	NA	NA	MSV000089558_5860
10527	1.71354	TRUE	323.124	2.11887	467	NA	NA	NA	NA	NA	NA	MSV000089558_10527
3917	1.71259	FALSE	259.129	0.317719	558	NA	NA	NA	NA	NA	NA	MSV000089558_3917
18347	1.71242	TRUE	426.286	3.37923	NA	NA	NA	NA	NA	NA	NA	MSV000089558_18347
2223	1.71206	TRUE	217.068	0.262377	819	NA	NA	NA	NA	NA	NA	MSV000089558_2223
16590	1.71197	TRUE	957.225	3.14369	NA	NA	NA	NA	NA	NA	NA	MSV000089558_16590
22026	1.71188	FALSE	253.216	3.80336	813	NA	NA	NA	NA	NA	NA	MSV000089558_22026
5453	1.71184	TRUE	380.212	0.473496	1400	NA	NA	NA	NA	NA	NA	MSV000089558_5453
28898	1.7094	TRUE	614.427	4.7789	957	NA	NA	NA	NA	NA	NA	MSV000089558_28898
8038	1.7089	FALSE	241.065	1.01215	711	NA	NA	NA	NA	NA	NA	MSV000089558_8038
14924	1.70844	TRUE	498.27	2.88819	890	NA	NA	NA	NA	NA	NA	MSV000089558_14924
4897	1.70682	TRUE	224.077	0.375209	558	NA	NA	NA	NA	NA	NA	MSV000089558_4897
8972	1.70648	TRUE	397.209	1.56958	882	NA	NA	NA	NA	NA	NA	MSV000089558_8972
10550	1.70588	FALSE	717.236	2.08945	380	NA	NA	NA	NA	NA	NA	MSV000089558_10550
13107	1.70588	TRUE	534.191	2.55614	1183	NA	NA	NA	NA	NA	NA	MSV000089558_13107
16064	1.70559	TRUE	448.209	3.02625	NA	NA	NA	NA	NA	NA	NA	MSV000089558_16064
15298	1.70444	FALSE	502.292	2.94051	NA	NA	NA	NA	NA	NA	NA	MSV000089558_15298
16883	1.70402	FALSE	346.169	3.17004	NA	NA	NA	NA	NA	NA	NA	MSV000089558_16883
17266	1.70385	TRUE	265.155	3.22077	NA	NA	NA	NA	NA	NA	NA	MSV000089558_17266
26810	1.70328	TRUE	382.295	4.43042	NA	NA	NA	NA	NA	NA	NA	MSV000089558_26810
5213	1.70308	FALSE	160.076	0.44503	126	NA	NA	NA	NA	NA	5-methylindole-3-carboxaldehyde (known structural isomers: 0; isobaric peaks in run: 3)	MSV000089558_5213
21407	1.70304	TRUE	426.286	3.72201	NA	NA	NA	NA	NA	NA	NA	MSV000089558_21407
8789	1.70303	FALSE	180.102	1.41667	1251	NA	NA	NA	NA	NA	NA	MSV000089558_8789
28727	1.70291	FALSE	440.278	4.7445	797	NA	NA	NA	NA	NA	NA	MSV000089558_28727
11934	1.7024	FALSE	335.149	2.34423	840	NA	NA	NA	NA	NA	NA	MSV000089558_11934
4333	1.70231	TRUE	408.199	0.364025	NA	NA	NA	NA	NA	NA	NA	MSV000089558_4333
10894	1.70105	TRUE	526.287	2.15868	974	NA	NA	NA	NA	NA	NA	MSV000089558_10894
13722	1.70078	TRUE	268.164	2.67367	NA	NA	NA	NA	NA	NA	NA	MSV000089558_13722
41672	1.70069	FALSE	205.122	7.27037	715	NA	NA	NA	NA	NA	NA	MSV000089558_41672
2086	1.7006	FALSE	244.059	0.250854	1108	NA	NA	NA	NA	NA	NA	MSV000089558_2086
4078	1.70039	FALSE	245.161	0.328197	1038	NA	NA	NA	NA	NA	NA	MSV000089558_4078
8440	1.70002	FALSE	274.202	1.16821	NA	NA	NA	NA	NA	NA	NA	MSV000089558_8440
8242	1.69999	TRUE	261.091	1.08417	678	CCMSLIB00003139338	Spectral Match to PyroGlu-Met from NIST14	M+H	NA	NA	Pyroglutamic acid_D-methionine (known structural isomers: 1; isobaric peaks in run: 0)	MSV000089558_8242
15669	1.6998	FALSE	297.169	2.98851	NA	NA	NA	NA	NA	NA	NA	MSV000089558_15669
8152	1.69942	TRUE	345.13	1.03914	1334	NA	NA	NA	NA	NA	NA	MSV000089558_8152
12808	1.69938	TRUE	335.172	2.50514	NA	NA	NA	NA	NA	NA	NA	MSV000089558_12808
2666	1.69931	FALSE	141.066	0.26185	821	NA	NA	NA	NA	NA	NA	MSV000089558_2666
12169	1.69895	TRUE	629.298	2.36281	NA	NA	NA	NA	NA	NA	NA	MSV000089558_12169
12845	1.69866	TRUE	366.148	2.48443	1410	NA	NA	NA	NA	NA	NA	MSV000089558_12845
20858	1.69834	TRUE	380.246	3.65568	519	NA	NA	NA	NA	NA	NA	MSV000089558_20858
3135	1.69803	TRUE	244.093	0.274641	NA	NA	NA	NA	NA	NA	NA	MSV000089558_3135
2125	1.69706	FALSE	161.03	0.246067	1108	NA	NA	NA	NA	NA	NA	MSV000089558_2125
35903	1.69671	FALSE	285.243	6.25566	267	NA	NA	NA	NA	NA	NA	MSV000089558_35903
16932	1.69646	FALSE	523.292	3.18925	NA	NA	NA	NA	NA	NA	NA	MSV000089558_16932
31814	1.69619	FALSE	425.342	5.26348	NA	NA	NA	NA	NA	NA	NA	MSV000089558_31814
16172	1.69613	TRUE	496.253	3.05739	8	NA	NA	NA	NA	NA	NA	MSV000089558_16172
32683	1.69597	TRUE	484.331	5.53933	1281	NA	NA	NA	NA	NA	NA	MSV000089558_32683
18068	1.69511	TRUE	477.201	3.3518	682	NA	NA	NA	NA	NA	NA	MSV000089558_18068
1118	1.69472	FALSE	201.974	0.201565	458	NA	NA	NA	NA	NA	NA	MSV000089558_1118
11240	1.69466	TRUE	207.138	2.24162	907	NA	NA	NA	NA	NA	NA	MSV000089558_11240
14265	1.69405	TRUE	416.266	2.78844	NA	NA	NA	NA	NA	NA	NA	MSV000089558_14265
16161	1.69393	FALSE	855.382	3.07559	NA	NA	NA	NA	NA	NA	NA	MSV000089558_16161
26572	1.6939	TRUE	356.28	4.34487	NA	NA	NA	NA	NA	NA	NA	MSV000089558_26572
33646	1.69365	TRUE	415.359	5.6939	515	NA	NA	NA	NA	NA	NA	MSV000089558_33646
4043	1.6933	FALSE	190.144	0.325489	1108	NA	NA	NA	NA	NA	NA	MSV000089558_4043
9085	1.69326	TRUE	496.223	1.69087	NA	NA	NA	NA	NA	NA	NA	MSV000089558_9085
13592	1.693	TRUE	147.045	2.64041	619	CCMSLIB00010108353	p-coumaric acid CollisionEnergy:102040	M+H-H2O	NA	NA	NA	MSV000089558_13592
26698	1.69286	TRUE	568.313	4.38638	NA	NA	NA	NA	NA	NA	NA	MSV000089558_26698
24977	1.69268	TRUE	416.301	4.105	NA	NA	NA	NA	NA	NA	Carnitine_Isoamyl alcohol_sebacic-acid (known structural isomers: 4; isobaric peaks in run: 0)	MSV000089558_24977
8450	1.69221	TRUE	262.119	1.20604	NA	NA	NA	NA	NA	NA	NA	MSV000089558_8450
13698	1.69218	TRUE	360.11	2.66329	NA	NA	NA	NA	NA	NA	NA	MSV000089558_13698
19672	1.69205	FALSE	853.402	3.59816	NA	NA	NA	NA	NA	NA	NA	MSV000089558_19672
9316	1.6917	TRUE	647.326	1.8096	1451	NA	NA	NA	NA	NA	NA	MSV000089558_9316
9240	1.69129	FALSE	296.16	1.77456	1002	NA	NA	NA	NA	NA	NA	MSV000089558_9240
14299	1.69114	FALSE	312.146	2.81897	NA	NA	NA	NA	NA	NA	NA	MSV000089558_14299
10978	1.69096	TRUE	346.198	2.16066	408	NA	NA	NA	NA	NA	NA	MSV000089558_10978
17851	1.69025	TRUE	439.187	3.31599	NA	NA	NA	NA	NA	NA	NA	MSV000089558_17851
7680	1.69015	TRUE	362.157	0.867298	NA	NA	NA	NA	NA	NA	NA	MSV000089558_7680
16538	1.68966	TRUE	453.202	3.09582	791	NA	NA	NA	NA	NA	NA	MSV000089558_16538
12351	1.6895	TRUE	428.205	2.4314	559	NA	NA	NA	NA	NA	NA	MSV000089558_12351
2065	1.68947	TRUE	305.085	0.250574	819	NA	NA	NA	NA	NA	NA	MSV000089558_2065
5064	1.68831	TRUE	365.156	0.376608	NA	NA	NA	NA	NA	NA	NA	MSV000089558_5064
31711	1.68794	TRUE	400.343	5.28017	341	CCMSLIB00003135535	Spectral Match to Palmitoylcarnitine from NIST14	M+H	NA	NA	NA	MSV000089558_31711
27890	1.68784	TRUE	444.332	4.55119	787	NA	NA	NA	NA	NA	Carnitine_Isoamyl alcohol_dodecanedioic acid (known structural isomers: 1; isobaric peaks in run: 1)	MSV000089558_27890
7176	1.68746	TRUE	256.075	0.774455	NA	NA	NA	NA	NA	NA	NA	MSV000089558_7176
14131	1.68737	FALSE	358.259	2.73105	NA	NA	NA	NA	NA	NA	NA	MSV000089558_14131
13249	1.6868	TRUE	266.103	2.55309	559	NA	NA	NA	NA	NA	NA	MSV000089558_13249
25775	1.68652	TRUE	387.294	4.19611	415	NA	NA	NA	NA	NA	NA	MSV000089558_25775
5373	1.68639	TRUE	366.177	0.457431	819	NA	NA	NA	NA	NA	NA	MSV000089558_5373
35735	1.68616	FALSE	497.323	6.24797	NA	NA	NA	NA	NA	NA	NA	MSV000089558_35735
26224	1.68599	TRUE	400.306	4.27043	NA	NA	NA	NA	NA	NA	NA	MSV000089558_26224
1940	1.6857	FALSE	622.209	0.256289	358	NA	NA	NA	NA	NA	NA	MSV000089558_1940
24359	1.68559	TRUE	404.211	4.09545	NA	NA	NA	NA	NA	NA	NA	MSV000089558_24359
3823	1.68558	FALSE	170.081	0.318978	NA	NA	NA	NA	NA	NA	NA	MSV000089558_3823
31832	1.68539	FALSE	405.301	5.32735	209	CCMSLIB00010238118	"Candidate Trihydroxylated bile acid (delta mass -3.9946; sirius atomic difference: 1C, -1O; buddy atomic difference: 1C, -1O)"	M+H	NA	3a, 12k_(R)-(-)-methyl mandelate (known structural isomers: 0; isobaric peaks in run: 9)	NA	MSV000089558_31832
5782	1.68508	TRUE	316.151	0.45419	NA	NA	NA	NA	NA	NA	NA	MSV000089558_5782
13590	1.68478	FALSE	236.15	2.65752	1278	NA	NA	NA	NA	NA	NA	MSV000089558_13590
14237	1.68476	TRUE	319.13	2.78065	NA	NA	NA	NA	NA	NA	NA	MSV000089558_14237
34629	1.68474	TRUE	622.395	5.99429	NA	NA	NA	NA	NA	NA	NA	MSV000089558_34629
3094	1.68473	FALSE	287.126	0.294864	NA	NA	NA	NA	NA	NA	NA	MSV000089558_3094
13162	1.68457	FALSE	541.339	2.55371	NA	NA	NA	NA	NA	NA	NA	MSV000089558_13162
7092	1.68443	TRUE	307.166	0.750495	NA	NA	NA	NA	NA	NA	NA	MSV000089558_7092
16471	1.68422	TRUE	310.201	3.23315	NA	NA	NA	NA	NA	NA	NA	MSV000089558_16471
27816	1.68413	FALSE	315.23	4.56488	0	NA	NA	NA	NA	NA	NA	MSV000089558_27816
2721	1.68397	TRUE	375.224	0.281386	NA	NA	NA	NA	NA	NA	NA	MSV000089558_2721
2939	1.68378	TRUE	184.064	0.264055	NA	NA	NA	NA	NA	NA	NA	MSV000089558_2939
5208	1.68371	FALSE	243.05	0.442946	NA	NA	NA	NA	NA	NA	NA	MSV000089558_5208
8697	1.68369	FALSE	161.108	1.3767	1404	NA	NA	NA	NA	NA	NA	MSV000089558_8697
33445	1.6831	FALSE	347.22	5.77936	NA	NA	NA	NA	NA	NA	NA	MSV000089558_33445
15715	1.68245	FALSE	622.357	2.9913	687	NA	NA	NA	NA	NA	NA	MSV000089558_15715
14822	1.68243	TRUE	501.181	2.87899	NA	NA	NA	NA	NA	NA	NA	MSV000089558_14822
12310	1.68234	FALSE	245.186	2.43924	NA	NA	NA	NA	NA	NA	NA	MSV000089558_12310
14866	1.68162	FALSE	372.148	2.86364	NA	NA	NA	NA	NA	NA	NA	MSV000089558_14866
1331	1.68146	TRUE	202.069	0.244346	819	NA	NA	NA	NA	NA	NA	MSV000089558_1331
7540	1.68033	TRUE	407.1	0.823264	1027	NA	NA	NA	NA	NA	NA	MSV000089558_7540
4529	1.68033	TRUE	377.193	0.377949	NA	NA	NA	NA	NA	NA	NA	MSV000089558_4529
14886	1.67781	FALSE	470.266	2.86604	NA	NA	NA	NA	NA	NA	NA	MSV000089558_14886
12835	1.67732	TRUE	306.169	2.50676	NA	NA	NA	NA	NA	NA	NA	MSV000089558_12835
4488	1.67713	FALSE	188.128	0.350382	558	NA	NA	NA	NA	NA	NA	MSV000089558_4488
16237	1.67672	TRUE	439.223	3.07927	NA	NA	NA	NA	NA	NA	NA	MSV000089558_16237
15563	1.67666	FALSE	329.233	2.97318	NA	NA	NA	NA	NA	NA	NA	MSV000089558_15563
6670	1.6764	FALSE	392.096	0.623475	NA	NA	NA	NA	NA	NA	NA	MSV000089558_6670
18502	1.67631	TRUE	849.371	3.45602	NA	NA	NA	NA	NA	NA	NA	MSV000089558_18502
36082	1.67607	FALSE	443.314	6.28906	NA	NA	NA	NA	NA	NA	NA	MSV000089558_36082
26550	1.67576	TRUE	392.282	4.39193	NA	NA	NA	NA	NA	NA	NA	MSV000089558_26550
13943	1.67511	FALSE	137.06	2.72929	NA	CCMSLIB00010119746	"1-(2,4-dihydroxy-5-methylphenyl)-2-(4-methylphenoxy)ethan-1-one CollisionEnergy:205060"	M+2H]	NA	NA	NA	MSV000089558_13943
8339	1.67476	TRUE	474.174	1.12647	1389	NA	NA	NA	NA	NA	NA	MSV000089558_8339
11572	1.67476	FALSE	417.151	2.29193	1278	NA	NA	NA	NA	NA	NA	MSV000089558_11572
25531	1.67411	TRUE	416.338	4.16455	220	NA	NA	NA	NA	NA	NA	MSV000089558_25531
16482	1.67391	TRUE	432.242	3.25105	NA	NA	NA	NA	NA	NA	NA	MSV000089558_16482
13071	1.67389	FALSE	381.223	2.54801	566	NA	NA	NA	NA	NA	NA	MSV000089558_13071
16651	1.67372	FALSE	607.321	3.13935	977	NA	NA	NA	NA	NA	NA	MSV000089558_16651
3261	1.67355	TRUE	222.098	0.285342	819	CCMSLIB00006679792	N-ACETYL-GALACTOSAMINE	M+H	NA	NA	NA	MSV000089558_3261
5419	1.6735	FALSE	200.092	0.450961	352	NA	NA	NA	NA	NA	NA	MSV000089558_5419
1515	1.67345	FALSE	126.103	0.242179	1221	NA	NA	NA	NA	NA	NA	MSV000089558_1515
4947	1.67339	TRUE	298.115	0.395753	819	CCMSLIB00005738221	Massbank:RP031802 2`-O-Methylguanosine|2-amino-9-[(2R,3R,4R,5R)-4-hydroxy-5-(hydroxymethyl)-3-methoxyoxolan-2-yl]-3H-purin-6-one	M+H	NA	NA	NA	MSV000089558_4947
31576	1.67334	FALSE	284.295	5.23791	NA	NA	NA	NA	NA	NA	NA	MSV000089558_31576
17699	1.67327	TRUE	668.29	3.22362	NA	NA	NA	NA	NA	NA	NA	MSV000089558_17699
17244	1.67294	FALSE	869.397	3.21818	NA	NA	NA	NA	NA	NA	NA	MSV000089558_17244
3688	1.67294	FALSE	123.055	0.308727	628	CCMSLIB00003136407	Spectral Match to Isonicotinamide from NIST14	M+H	NA	NA	NA	MSV000089558_3688
12235	1.67283	FALSE	199.097	2.40025	NA	NA	NA	NA	NA	NA	NA	MSV000089558_12235
4171	1.67243	TRUE	238.073	0.287769	1372	NA	NA	NA	NA	NA	NA	MSV000089558_4171
6757	1.67184	TRUE	369.214	0.603283	368	NA	NA	NA	NA	NA	NA	MSV000089558_6757
26136	1.67129	TRUE	359.188	4.2973	44	NA	NA	NA	NA	NA	NA	MSV000089558_26136
21790	1.67078	TRUE	452.301	3.76315	NA	NA	NA	NA	NA	NA	NA	MSV000089558_21790
17379	1.67066	FALSE	593.333	3.2278	1126	NA	NA	NA	NA	NA	NA	MSV000089558_17379
10826	1.67039	TRUE	404.152	2.15252	NA	NA	NA	NA	NA	NA	NA	MSV000089558_10826
35576	1.67036	FALSE	291.232	6.17416	NA	NA	NA	NA	NA	NA	NA	MSV000089558_35576
25752	1.67008	FALSE	347.28	4.20106	508	NA	NA	NA	NA	NA	NA	MSV000089558_25752
2058	1.66968	TRUE	347.095	0.256673	819	NA	NA	NA	NA	NA	NA	MSV000089558_2058
5098	1.66948	FALSE	222.113	0.442382	NA	NA	NA	NA	NA	NA	NA	MSV000089558_5098
14479	1.6693	FALSE	239.128	2.88232	1153	NA	NA	NA	NA	NA	NA	MSV000089558_14479
12009	1.66918	TRUE	351.203	2.36298	NA	NA	NA	NA	NA	NA	NA	MSV000089558_12009
12934	1.66895	FALSE	331.118	2.52658	903	NA	NA	NA	NA	NA	NA	MSV000089558_12934
8348	1.66887	TRUE	242.15	1.10506	939	NA	NA	NA	NA	NA	NA	MSV000089558_8348
14825	1.66852	TRUE	488.157	2.84534	NA	NA	NA	NA	NA	NA	NA	MSV000089558_14825
24653	1.66831	TRUE	478.317	4.08544	220	NA	NA	NA	NA	NA	NA	MSV000089558_24653
12965	1.66798	FALSE	297.169	2.60013	NA	NA	NA	NA	NA	NA	NA	MSV000089558_12965
14420	1.66798	TRUE	558.203	2.78257	1344	NA	NA	NA	NA	NA	NA	MSV000089558_14420
6876	1.66786	TRUE	232.155	0.711372	NA	CCMSLIB00005885050	Butyrylcarnitine - 30.00 eV	M+H	NA	NA	NA	MSV000089558_6876
27769	1.66785	FALSE	420.277	4.53294	0	NA	NA	NA	NA	NA	NA	MSV000089558_27769
17895	1.66765	TRUE	246.113	3.27429	NA	NA	NA	NA	NA	NA	NA	MSV000089558_17895
3936	1.66761	TRUE	133.032	0.320638	206	NA	NA	NA	NA	NA	NA	MSV000089558_3936
1939	1.66737	TRUE	437.127	0.244718	819	NA	NA	NA	NA	NA	NA	MSV000089558_1939
2961	1.66687	TRUE	198.124	0.247232	1094	NA	NA	NA	NA	NA	NA	MSV000089558_2961
12505	1.66671	TRUE	360.214	2.4671	NA	NA	NA	NA	NA	NA	NA	MSV000089558_12505
30258	1.66607	FALSE	414.322	4.99512	266	NA	NA	NA	NA	NA	NA	MSV000089558_30258
10638	1.665	TRUE	401.204	2.09739	NA	NA	NA	NA	NA	NA	NA	MSV000089558_10638
22754	1.66499	TRUE	670.38	3.87263	519	NA	NA	NA	NA	NA	NA	MSV000089558_22754
33489	1.66468	FALSE	357.247	5.67433	1330	NA	NA	NA	NA	NA	NA	MSV000089558_33489
16967	1.66435	TRUE	147.044	3.18707	477	NA	NA	NA	NA	NA	NA	MSV000089558_16967
10602	1.66405	FALSE	275.161	2.09694	380	NA	NA	NA	NA	NA	NA	MSV000089558_10602
34207	1.66346	TRUE	605.406	5.83709	248	NA	NA	NA	NA	NA	NA	MSV000089558_34207
10180	1.66332	TRUE	336.108	2.02294	1023	NA	NA	NA	NA	NA	quinaldic-acid_D(-)-Fructose (known structural isomers: 9; isobaric peaks in run: 0)	MSV000089558_10180
19055	1.66316	FALSE	376.196	3.61592	NA	NA	NA	NA	NA	NA	NA	MSV000089558_19055
21744	1.66313	TRUE	458.348	3.79164	994	NA	NA	NA	NA	NA	NA	MSV000089558_21744
8138	1.66145	FALSE	367.113	1.02316	1334	NA	NA	NA	NA	NA	NA	MSV000089558_8138
7746	1.66126	FALSE	237.16	0.900382	NA	NA	NA	NA	NA	NA	NA	MSV000089558_7746
30138	1.66122	TRUE	472.364	4.97763	NA	NA	NA	NA	NA	NA	NA	MSV000089558_30138
11868	1.6608	FALSE	146.06	2.37059	788	NA	NA	NA	NA	NA	NA	MSV000089558_11868
7002	1.65978	TRUE	399.175	0.604883	1158	NA	NA	NA	NA	NA	NA	MSV000089558_7002
4108	1.65939	TRUE	389.203	0.438126	819	NA	NA	NA	NA	NA	NA	MSV000089558_4108
4372	1.65905	FALSE	210.076	0.348259	NA	NA	NA	NA	NA	NA	NA	MSV000089558_4372
31878	1.65887	TRUE	401.346	5.28065	341	NA	NA	NA	NA	NA	NA	MSV000089558_31878
18891	1.65835	FALSE	147.117	3.49539	674	NA	NA	NA	NA	NA	NA	MSV000089558_18891
16246	1.65766	FALSE	591.304	3.07481	276	NA	NA	NA	NA	NA	NA	MSV000089558_16246
9064	1.65756	TRUE	319.142	1.65508	NA	NA	NA	NA	NA	NA	NA	MSV000089558_9064
13815	1.65752	TRUE	562.324	2.6865	NA	NA	NA	NA	NA	NA	NA	MSV000089558_13815
14234	1.65712	FALSE	259.202	2.74914	NA	NA	NA	NA	NA	NA	NA	MSV000089558_14234
10811	1.6571	FALSE	454.234	2.1358	NA	NA	NA	NA	NA	NA	NA	MSV000089558_10811
17264	1.65702	TRUE	881.396	3.23039	976	NA	NA	NA	NA	NA	NA	MSV000089558_17264
6277	1.65658	FALSE	178.05	0.589641	799	NA	NA	NA	NA	NA	NA	MSV000089558_6277
12327	1.65655	FALSE	243.123	2.42269	903	NA	NA	NA	NA	NA	NA	MSV000089558_12327
7300	1.65648	FALSE	197.079	0.795842	NA	NA	NA	NA	NA	NA	NA	MSV000089558_7300
29634	1.65581	TRUE	568.34	4.90856	1262	CCMSLIB00006678145	Lyso PC (22:6)	M+H	NA	NA	NA	MSV000089558_29634
32945	1.65537	TRUE	525.375	5.57772	302	NA	NA	NA	NA	NA	NA	MSV000089558_32945
28264	1.65537	TRUE	438.322	4.57365	NA	NA	NA	NA	NA	NA	NA	MSV000089558_28264
18047	1.65464	TRUE	630.281	3.34456	NA	NA	NA	NA	NA	NA	NA	MSV000089558_18047
3706	1.65389	FALSE	137.06	0.333727	NA	NA	NA	NA	NA	NA	NA	MSV000089558_3706
23273	1.65348	TRUE	384.275	3.96199	1420	NA	NA	NA	NA	NA	NA	MSV000089558_23273
3643	1.65324	TRUE	204.087	0.301904	819	CCMSLIB00003139889	Spectral Match to N-Acetyl-D-glucosamine from NIST14	M+H-H2O	NA	NA	NA	MSV000089558_3643
10118	1.65316	TRUE	344.145	1.97412	NA	NA	NA	NA	NA	NA	NA	MSV000089558_10118
20455	1.65268	FALSE	339.171	3.6445	1044	NA	NA	NA	NA	NA	NA	MSV000089558_20455
33022	1.65232	TRUE	526.377	5.57675	302	NA	NA	NA	NA	NA	NA	MSV000089558_33022
2037	1.65221	TRUE	246.182	0.235088	NA	NA	NA	NA	NA	NA	NA	MSV000089558_2037
22508	1.65218	TRUE	416.301	3.86652	519	NA	NA	NA	NA	NA	Carnitine_Isoamyl alcohol_sebacic-acid (known structural isomers: 4; isobaric peaks in run: 0)	MSV000089558_22508
8029	1.65217	FALSE	263.046	1.00977	711	NA	NA	NA	NA	NA	NA	MSV000089558_8029
18970	1.65173	FALSE	363.275	3.5145	1091	NA	NA	NA	NA	NA	NA	MSV000089558_18970
9897	1.65171	FALSE	382.107	1.92364	NA	NA	NA	NA	NA	NA	NA	MSV000089558_9897
17462	1.6512	TRUE	789.259	3.25265	281	NA	NA	NA	NA	NA	NA	MSV000089558_17462
17850	1.651	FALSE	642.317	3.30177	1193	NA	NA	NA	NA	NA	NA	MSV000089558_17850
10839	1.65093	FALSE	296.161	2.14342	679	NA	NA	NA	NA	NA	NA	MSV000089558_10839
9662	1.65061	FALSE	162.055	1.8896	282	NA	NA	NA	NA	NA	NA	MSV000089558_9662
20238	1.65006	FALSE	375.192	3.6263	NA	NA	NA	NA	NA	NA	NA	MSV000089558_20238
17233	1.64976	TRUE	1139.42	3.25013	627	NA	NA	NA	NA	NA	NA	MSV000089558_17233
10491	1.6496	FALSE	303.134	2.07451	1090	NA	NA	NA	NA	NA	NA	MSV000089558_10491
3396	1.64926	TRUE	226.082	0.284631	NA	NA	NA	NA	NA	NA	NA	MSV000089558_3396
11132	1.64918	FALSE	304.212	2.21994	284	NA	NA	NA	NA	NA	NA	MSV000089558_11132
12654	1.64787	TRUE	362.17	2.43462	775	NA	NA	NA	NA	NA	NA	MSV000089558_12654
32966	1.64781	TRUE	524.371	5.57781	302	CCMSLIB00003139075	Spectral Match to 1-Stearoyl-2-hydroxy-sn-glycero-3-phosphocholine from NIST14	M+H	NA	NA	NA	MSV000089558_32966
18735	1.64695	TRUE	584.275	3.47455	1128	NA	NA	NA	NA	NA	NA	MSV000089558_18735
6701	1.64673	TRUE	206.152	0.534215	NA	NA	NA	NA	NA	NA	NA	MSV000089558_6701
12539	1.64611	TRUE	523.291	2.45858	NA	NA	NA	NA	NA	NA	NA	MSV000089558_12539
20368	1.64543	TRUE	473.361	3.66397	NA	NA	NA	NA	NA	NA	NA	MSV000089558_20368
10542	1.64503	FALSE	370.113	2.08367	380	NA	NA	NA	NA	NA	NA	MSV000089558_10542
17749	1.64501	TRUE	444.296	3.26678	565	NA	NA	NA	NA	NA	NA	MSV000089558_17749
11713	1.64487	FALSE	214.048	2.31166	788	NA	NA	NA	NA	NA	NA	MSV000089558_11713
9628	1.64468	FALSE	437.096	1.88058	282	NA	NA	NA	NA	NA	NA	MSV000089558_9628
12980	1.64464	TRUE	220.1	2.54584	NA	CCMSLIB00012716351	Candidate Methionine-C4:0 (delta mass:70.0418)	M+H	NA	NA	NA	MSV000089558_12980
18741	1.64452	FALSE	503.314	3.4664	NA	NA	NA	NA	NA	NA	NA	MSV000089558_18741
19933	1.64404	TRUE	537.321	3.60164	183	NA	NA	NA	NA	NA	NA	MSV000089558_19933
17388	1.64385	FALSE	596.345	3.23257	1126	NA	NA	NA	NA	NA	NA	MSV000089558_17388
26216	1.64383	TRUE	486.379	4.28322	220	NA	NA	NA	NA	NA	NA	MSV000089558_26216
4222	1.6437	FALSE	123.044	0.337877	443	NA	NA	NA	NA	NA	NA	MSV000089558_4222
16674	1.64328	TRUE	284.128	3.13762	NA	CCMSLIB00012278839	36417-86-4	[M+H]+	NA	NA	NA	MSV000089558_16674
14051	1.64311	FALSE	326.106	2.72558	855	NA	NA	NA	NA	NA	NA	MSV000089558_14051
13386	1.64301	FALSE	257.09	2.6061	453	NA	NA	NA	NA	NA	NA	MSV000089558_13386
8962	1.64185	TRUE	371.117	1.54369	NA	NA	NA	NA	NA	NA	NA	MSV000089558_8962
23945	1.64179	TRUE	642.386	4.13619	1070	NA	NA	NA	NA	NA	NA	MSV000089558_23945
33594	1.64135	TRUE	591.39	5.70824	515	NA	NA	NA	NA	NA	NA	MSV000089558_33594
18004	1.64125	TRUE	402.112	3.34144	682	NA	NA	NA	NA	NA	NA	MSV000089558_18004
11123	1.64122	TRUE	178.05	2.21107	163	CCMSLIB00005742297	Massbank:PR311131 ABOA	M+H	NA	NA	NA	MSV000089558_11123
3039	1.64109	TRUE	244.13	0.268851	NA	NA	NA	NA	NA	NA	NA	MSV000089558_3039
19311	1.63993	TRUE	386.291	3.58334	NA	NA	NA	NA	NA	NA	NA	MSV000089558_19311
3949	1.63952	TRUE	150.059	0.321543	206	CCMSLIB00006682581	METHIONINE	M+H	NA	NA	NA	MSV000089558_3949
8943	1.63952	TRUE	384.093	1.5521	NA	NA	NA	NA	NA	NA	NA	MSV000089558_8943
12535	1.63943	TRUE	523.175	2.46646	559	NA	NA	NA	NA	NA	NA	MSV000089558_12535
14257	1.63942	FALSE	700.425	2.75662	612	NA	NA	NA	NA	NA	NA	MSV000089558_14257
14770	1.63918	TRUE	414.224	2.85618	NA	NA	NA	NA	NA	NA	NA	MSV000089558_14770
5272	1.63899	TRUE	243.098	0.446362	169	CCMSLIB00006679047	THYMIDINE	M+H	NA	NA	NA	MSV000089558_5272
1849	1.6388	TRUE	136.048	0.241688	969	NA	NA	NA	NA	NA	NA	MSV000089558_1849
15631	1.63869	FALSE	325.155	2.96524	NA	NA	NA	NA	NA	NA	NA	MSV000089558_15631
7614	1.63864	FALSE	309.192	0.857982	644	NA	NA	NA	NA	NA	NA	MSV000089558_7614
3702	1.63862	TRUE	190.119	0.309683	NA	NA	NA	NA	NA	NA	NA	MSV000089558_3702
27472	1.63844	FALSE	804.548	4.48769	47	NA	NA	NA	NA	NA	NA	MSV000089558_27472
3109	1.6384	TRUE	846.309	0.275516	819	NA	NA	NA	NA	NA	NA	MSV000089558_3109
8032	1.63809	TRUE	323.16	1.08351	NA	NA	NA	NA	NA	NA	NA	MSV000089558_8032
9261	1.63795	TRUE	246.17	1.75359	NA	CCMSLIB00005885057	Isovalerylcarnitine - 40.00 eV	M+H	NA	NA	NA	MSV000089558_9261
18204	1.63773	FALSE	595.273	3.36605	1004	CCMSLIB00010221433	"Candidate Dihydroxylated bile acid (delta mass 201.9735; sirius atomic difference: 2C, 6H, 2N, 5O, 2S; buddy atomic difference: 7C, -2H, 4N, 4O)"	M+H	NA	NA	NA	MSV000089558_18204
3633	1.63699	FALSE	168.113	0.304399	558	NA	NA	NA	NA	NA	NA	MSV000089558_3633
18263	1.63686	TRUE	292.175	3.36576	841	NA	NA	NA	NA	NA	NA	MSV000089558_18263
23004	1.63652	TRUE	415.322	3.94736	NA	NA	NA	NA	NA	NA	NA	MSV000089558_23004
2738	1.63638	TRUE	182.116	0.282195	NA	NA	NA	NA	NA	NA	NA	MSV000089558_2738
31928	1.63589	TRUE	402.349	5.2857	NA	NA	NA	NA	NA	NA	NA	MSV000089558_31928
20512	1.63526	FALSE	350.291	3.64907	330	NA	NA	NA	NA	NA	NA	MSV000089558_20512
15156	1.63522	FALSE	485.284	2.90326	884	CCMSLIB00005436330	PG(16:0_0:0) - 2-hydroxy-3-(2-hydroxyacetoxy)propyl palmitate	M+H	NA	NA	NA	MSV000089558_15156
3853	1.63515	TRUE	166.073	0.315983	150	NA	NA	NA	NA	NA	NA	MSV000089558_3853
14157	1.63431	FALSE	307.166	2.69514	NA	NA	NA	NA	NA	NA	NA	MSV000089558_14157
11186	1.6338	TRUE	275.107	2.19189	1139	NA	NA	NA	NA	NA	NA	MSV000089558_11186
22980	1.63351	FALSE	379.212	3.89918	NA	NA	NA	NA	NA	NA	NA	MSV000089558_22980
14298	1.63346	TRUE	603.256	2.76888	1149	NA	NA	NA	NA	NA	NA	MSV000089558_14298
21543	1.63306	FALSE	668.292	3.73899	392	NA	NA	NA	NA	NA	NA	MSV000089558_21543
15716	1.63285	TRUE	788.276	3.00263	NA	NA	NA	NA	NA	NA	NA	MSV000089558_15716
42237	1.63133	TRUE	666.492	7.38838	NA	NA	NA	NA	NA	NA	NA	MSV000089558_42237
10794	1.63104	TRUE	404.154	2.17116	NA	NA	NA	NA	NA	NA	NA	MSV000089558_10794
41637	1.63091	TRUE	585.271	7.22968	38	NA	NA	NA	NA	NA	NA	MSV000089558_41637
15363	1.6309	FALSE	550.325	2.92535	204	NA	NA	NA	NA	NA	NA	MSV000089558_15363
28150	1.63012	TRUE	414.322	4.59251	NA	CCMSLIB00004716249	(2Z)-2-[(E)-6-(hydroxymethyl)-2,4,8,10-tetramethyldodec-2-enylidene]-4-methylpentanedioic acid	[M+NH4]+	NA	NA	NA	MSV000089558_28150
10043	1.62979	TRUE	655.335	1.95648	NA	NA	NA	NA	NA	NA	NA	MSV000089558_10043
12813	1.62958	FALSE	229.144	2.53385	653	CCMSLIB00006118297	Traumatic Acid - 40.0 eV	M+H	NA	NA	NA	MSV000089558_12813
15360	1.62953	FALSE	490.292	2.92789	506	NA	NA	NA	NA	NA	NA	MSV000089558_15360
21564	1.62944	TRUE	394.226	3.76086	1014	NA	NA	NA	NA	NA	NA	MSV000089558_21564
9822	1.62883	FALSE	209.129	1.8947	NA	NA	NA	NA	NA	NA	NA	MSV000089558_9822
4394	1.62872	TRUE	334.113	0.360262	NA	NA	NA	NA	NA	NA	NA	MSV000089558_4394
18309	1.62856	TRUE	686.34	3.39495	1008	NA	NA	NA	NA	NA	NA	MSV000089558_18309
6857	1.62791	FALSE	258.17	0.650593	NA	NA	NA	NA	NA	NA	NA	MSV000089558_6857
14469	1.62777	TRUE	603.207	2.77338	641	NA	NA	NA	NA	NA	NA	MSV000089558_14469
7912	1.62737	FALSE	202.108	0.929486	451	NA	NA	NA	NA	NA	NA	MSV000089558_7912
8453	1.62694	TRUE	352.104	1.18824	NA	NA	NA	NA	NA	NA	NA	MSV000089558_8453
19337	1.62632	FALSE	484.244	3.55013	NA	NA	NA	NA	NA	NA	NA	MSV000089558_19337
19940	1.62623	FALSE	309.16	3.60181	1122	NA	NA	NA	NA	NA	NA	MSV000089558_19940
5394	1.62583	FALSE	371.145	0.473588	443	NA	NA	NA	NA	NA	NA	MSV000089558_5394
7053	1.62531	FALSE	260.139	0.747965	NA	NA	NA	NA	NA	NA	NA	MSV000089558_7053
6575	1.62501	TRUE	382.171	0.61011	978	NA	NA	NA	NA	NA	NA	MSV000089558_6575
32181	1.62443	FALSE	363.216	5.40948	NA	NA	NA	NA	NA	NA	NA	MSV000089558_32181
1056	1.62413	FALSE	242	0.208548	458	NA	NA	NA	NA	NA	NA	MSV000089558_1056
7462	1.62304	FALSE	249.118	0.808103	1357	NA	NA	NA	NA	NA	NA	MSV000089558_7462
20746	1.62278	FALSE	363.18	3.6703	NA	NA	NA	NA	NA	NA	NA	MSV000089558_20746
15730	1.62253	FALSE	621.352	2.99165	687	NA	NA	NA	NA	NA	NA	MSV000089558_15730
27561	1.62202	FALSE	332.243	4.51628	1447	NA	NA	NA	NA	NA	NA	MSV000089558_27561
21951	1.62199	TRUE	755.557	3.80235	NA	NA	NA	NA	NA	NA	NA	MSV000089558_21951
10154	1.62147	FALSE	465.308	1.98146	NA	NA	NA	NA	NA	NA	NA	MSV000089558_10154
9690	1.62078	FALSE	209.064	1.88188	282	NA	NA	NA	NA	NA	NA	MSV000089558_9690
6070	1.62061	FALSE	196.097	0.484838	558	NA	NA	NA	NA	NA	NA	MSV000089558_6070
10275	1.62055	TRUE	355.151	2.04085	NA	NA	NA	NA	NA	NA	NA	MSV000089558_10275
18138	1.6205	TRUE	434.257	3.32465	NA	NA	NA	NA	NA	NA	NA	MSV000089558_18138
2930	1.62047	TRUE	138.055	0.27157	NA	NA	NA	NA	NA	NA	NA	MSV000089558_2930
9671	1.61984	FALSE	190.05	1.88221	282	CCMSLIB00005883188	4-HYDROXY-2-QUINOLINECARBOXYLIC ACID - 60.0 eV	M+H	NA	NA	NA	MSV000089558_9671
31963	1.61981	TRUE	490.263	5.35028	779	NA	NA	NA	NA	NA	NA	MSV000089558_31963
4640	1.61915	TRUE	286.091	0.357427	NA	NA	NA	NA	NA	NA	NA	MSV000089558_4640
1055	1.61908	FALSE	146.03	0.210895	458	NA	NA	NA	NA	NA	NA	MSV000089558_1055
16279	1.61874	TRUE	418.227	3.01885	NA	NA	NA	NA	NA	NA	NA	MSV000089558_16279
9964	1.61861	TRUE	378.118	1.94087	NA	NA	NA	NA	NA	NA	NA	MSV000089558_9964
28611	1.61837	TRUE	410.267	4.7005	NA	CCMSLIB00010235810	"Candidate Dihydroxylated bile acid (delta mass 16.9663; buddy atomic difference: -3C, -5H, 3N, 1O)"	M+H	NA	NA	NA	MSV000089558_28611
5331	1.61818	TRUE	371.103	0.472417	524	NA	NA	NA	NA	NA	NA	MSV000089558_5331
11555	1.61812	FALSE	499.329	2.28483	80	NA	NA	NA	NA	NA	NA	MSV000089558_11555
8444	1.61807	TRUE	330.166	1.18671	730	NA	NA	NA	NA	NA	NA	MSV000089558_8444
19902	1.61807	TRUE	538.323	3.60232	183	NA	NA	NA	NA	NA	NA	MSV000089558_19902
18287	1.61797	TRUE	417.113	3.39267	1274	NA	NA	NA	NA	NA	NA	MSV000089558_18287
37616	1.61774	FALSE	297.279	6.55811	636	CCMSLIB00003134803	Spectral Match to Phytomonic acid from NIST14	M+H	NA	NA	NA	MSV000089558_37616
3957	1.61765	FALSE	491.247	0.328332	NA	NA	NA	NA	NA	NA	NA	MSV000089558_3957
11045	1.61696	TRUE	334.14	2.19463	699	CCMSLIB00012298669	Golotimod	[M+H]+	NA	NA	NA	MSV000089558_11045
27920	1.61619	TRUE	570.331	4.54647	NA	NA	NA	NA	NA	NA	NA	MSV000089558_27920
25817	1.61595	FALSE	475.306	4.21257	NA	NA	NA	NA	NA	NA	NA	MSV000089558_25817
26148	1.61583	TRUE	392.219	4.24662	44	NA	NA	NA	NA	NA	NA	MSV000089558_26148
17771	1.615	TRUE	396.273	3.27606	565	NA	NA	NA	NA	NA	NA	MSV000089558_17771
22784	1.61495	TRUE	553.295	3.8897	519	NA	NA	NA	NA	NA	NA	MSV000089558_22784
20770	1.61455	TRUE	875.358	3.67993	519	NA	NA	NA	NA	NA	NA	MSV000089558_20770
17180	1.61436	TRUE	721.209	3.21605	648	NA	NA	NA	NA	NA	NA	MSV000089558_17180
4977	1.61383	TRUE	348.141	0.38464	819	NA	NA	NA	NA	NA	NA	MSV000089558_4977
26153	1.61358	TRUE	414.201	4.25063	44	NA	NA	NA	NA	NA	NA	MSV000089558_26153
18509	1.61351	FALSE	381.312	3.48438	NA	NA	NA	NA	NA	NA	NA	MSV000089558_18509
28391	1.61341	TRUE	415.324	4.62573	NA	NA	NA	NA	NA	NA	NA	MSV000089558_28391
26973	1.61311	TRUE	659.415	4.44314	414	NA	NA	NA	NA	NA	NA	MSV000089558_26973
28710	1.61308	TRUE	879.548	4.72062	797	NA	NA	NA	NA	NA	NA	MSV000089558_28710
2625	1.61266	FALSE	170.048	0.230966	1108	NA	NA	NA	NA	NA	NA	MSV000089558_2625
25886	1.61262	FALSE	468.369	4.23134	NA	NA	NA	NA	NA	NA	NA	MSV000089558_25886
29722	1.61261	TRUE	446.327	4.88664	NA	NA	NA	NA	NA	NA	NA	MSV000089558_29722
14388	1.61231	TRUE	617.235	2.78574	129	NA	NA	NA	NA	NA	NA	MSV000089558_14388
30940	1.6114	TRUE	440.314	5.14373	669	NA	NA	NA	NA	NA	NA	MSV000089558_30940
4750	1.61136	TRUE	423.198	0.393936	819	NA	NA	NA	NA	NA	NA	MSV000089558_4750
9675	1.61112	FALSE	230.043	1.88444	282	NA	NA	NA	NA	NA	NA	MSV000089558_9675
16917	1.61086	FALSE	327.192	3.1757	438	NA	NA	NA	NA	NA	NA	MSV000089558_16917
1605	1.61074	FALSE	158.03	0.232635	NA	NA	NA	NA	NA	NA	NA	MSV000089558_1605
12793	1.6107	TRUE	303.135	2.4981	298	NA	NA	NA	NA	NA	NA	MSV000089558_12793
25363	1.6107	FALSE	319.191	4.17024	895	NA	NA	NA	NA	NA	NA	MSV000089558_25363
3992	1.61031	TRUE	202.119	0.325102	NA	NA	NA	NA	NA	NA	NA	MSV000089558_3992
14666	1.60995	FALSE	272.222	2.83262	NA	NA	NA	NA	NA	NA	NA	MSV000089558_14666
26571	1.6099	TRUE	519.317	4.36375	NA	NA	NA	NA	NA	NA	NA	MSV000089558_26571
6928	1.6098	FALSE	233.158	0.697416	NA	NA	NA	NA	NA	NA	NA	MSV000089558_6928
6164	1.60963	TRUE	361.172	0.468159	NA	NA	NA	NA	NA	NA	NA	MSV000089558_6164
3699	1.60915	FALSE	200.128	0.313499	558	NA	NA	NA	NA	NA	NA	MSV000089558_3699
25753	1.60887	FALSE	392.338	4.2004	508	NA	NA	NA	NA	NA	NA	MSV000089558_25753
31240	1.60879	TRUE	438.298	5.18622	652	CCMSLIB00004684235	TOP 8 Psoriasis feature - Unknown FeatureID=4262	M+H	NA	NA	NA	MSV000089558_31240
26929	1.6086	TRUE	589.3	4.43815	NA	NA	NA	NA	NA	NA	NA	MSV000089558_26929
29557	1.60843	FALSE	441.26	4.89946	NA	NA	NA	NA	NA	NA	NA	MSV000089558_29557
7017	1.6084	TRUE	300.098	0.723626	NA	NA	NA	NA	NA	NA	NA	MSV000089558_7017
4449	1.60822	FALSE	256.155	0.317162	NA	NA	NA	NA	NA	NA	NA	MSV000089558_4449
13041	1.60793	TRUE	440.148	2.57331	1273	NA	NA	NA	NA	NA	NA	MSV000089558_13041
9657	1.60789	FALSE	660.114	1.88162	282	NA	NA	NA	NA	NA	NA	MSV000089558_9657
28624	1.6077	FALSE	327.253	4.71733	NA	NA	NA	NA	NA	NA	NA	MSV000089558_28624
8304	1.60744	TRUE	422.047	1.12667	93	NA	NA	NA	NA	NA	NA	MSV000089558_8304
10920	1.60728	TRUE	318.192	2.19554	NA	NA	NA	NA	NA	NA	NA	MSV000089558_10920
4764	1.60708	FALSE	240.123	0.375404	NA	NA	NA	NA	NA	NA	NA	MSV000089558_4764
3619	1.60702	FALSE	176.128	0.298293	NA	NA	NA	NA	NA	NA	NA	MSV000089558_3619
7883	1.60592	TRUE	281.1	0.910129	NA	NA	NA	NA	NA	NA	NA	MSV000089558_7883
16885	1.60592	FALSE	193.122	3.14477	NA	NA	NA	NA	NA	NA	NA	MSV000089558_16885
12231	1.60584	TRUE	299.161	2.39761	NA	NA	NA	NA	NA	NA	NA	MSV000089558_12231
1880	1.60261	TRUE	293.064	0.242281	819	NA	NA	NA	NA	NA	NA	MSV000089558_1880
20875	1.60251	TRUE	708.231	3.69175	NA	NA	NA	NA	NA	NA	NA	MSV000089558_20875
10276	1.6025	FALSE	522.228	2.02587	NA	NA	NA	NA	NA	NA	NA	MSV000089558_10276
18900	1.60231	TRUE	636.267	3.4938	NA	NA	NA	NA	NA	NA	NA	MSV000089558_18900
28872	1.60219	FALSE	393.303	4.77622	0	NA	NA	NA	NA	NA	NA	MSV000089558_28872
13127	1.60213	TRUE	518.297	2.5511	NA	NA	NA	NA	NA	NA	NA	MSV000089558_13127
16836	1.60207	FALSE	617.367	3.1673	NA	NA	NA	NA	NA	NA	NA	MSV000089558_16836
31684	1.60174	TRUE	600.373	5.21341	652	NA	NA	NA	NA	NA	NA	MSV000089558_31684
7949	1.6017	FALSE	293.161	0.997366	NA	NA	NA	NA	NA	NA	NA	MSV000089558_7949
1078	1.60134	FALSE	243.001	0.207973	458	NA	NA	NA	NA	NA	NA	MSV000089558_1078
4649	1.60129	FALSE	284.149	0.381077	NA	NA	NA	NA	NA	NA	NA	MSV000089558_4649
29599	1.60082	FALSE	522.346	4.89879	155	CCMSLIB00003139248	Spectral Match to 1-(9Z-Octadecenoyl)-sn-glycero-3-phosphocholine from NIST14	M+H	NA	NA	NA	MSV000089558_29599
27908	1.60073	FALSE	393.25	4.54923	0	NA	NA	NA	NA	NA	NA	MSV000089558_27908
5995	1.60062	TRUE	429.187	0.455526	NA	NA	NA	NA	NA	NA	NA	MSV000089558_5995
12382	1.60017	FALSE	557.334	2.4231	NA	NA	NA	NA	NA	NA	NA	MSV000089558_12382
9762	1.60011	TRUE	371.193	1.89525	1146	NA	NA	NA	NA	NA	NA	MSV000089558_9762
3708	1.60005	FALSE	206.14	0.314532	NA	NA	NA	NA	NA	NA	NA	MSV000089558_3708
26781	1.5999	FALSE	217.144	4.40124	389	NA	NA	NA	NA	NA	1,11-undecanedicarboxylic acid (known structural isomers: 0; isobaric peaks in run: 2)	MSV000089558_26781
6376	1.59948	FALSE	293.064	0.607626	NA	NA	NA	NA	NA	NA	NA	MSV000089558_6376
4938	1.59913	FALSE	154.05	0.390507	558	NA	NA	NA	NA	NA	NA	MSV000089558_4938
11782	1.59904	TRUE	218.175	2.35439	1278	NA	NA	NA	NA	NA	NA	MSV000089558_11782
36241	1.59903	FALSE	430.317	6.36329	387	NA	NA	NA	NA	NA	NA	MSV000089558_36241
12232	1.59902	FALSE	308.185	2.40268	NA	NA	NA	NA	NA	NA	NA	MSV000089558_12232
13030	1.59881	FALSE	265.105	2.55659	903	NA	NA	NA	NA	NA	NA	MSV000089558_13030
21692	1.59866	FALSE	817.584	3.7656	162	CCMSLIB00010218327	"Candidate Trihydroxylated bile acid (delta mass 408.2869; sirius atomic difference: 24C, 40H, 5O; buddy atomic difference: 24C, 40H, 5O; spectral library match to CCMSLIB00005465781, ""(R)-4-((3R,5R,6R,7R,8S,9S,10R,13R,14S,17R)-3,6,7-trihydroxy-10,13-dimethylhexadecahydro-1H-cyclopenta[a]phenanthren-17-yl)pentanoic acid"")"	M+H	NA	NA	NA	MSV000089558_21692
32560	1.59844	TRUE	723.543	5.43472	NA	NA	NA	NA	NA	NA	NA	MSV000089558_32560
20940	1.59806	TRUE	514.265	3.69866	225	NA	NA	NA	NA	NA	NA	MSV000089558_20940
23410	1.59801	TRUE	388.306	4.00585	1175	NA	NA	NA	NA	NA	NA	MSV000089558_23410
12703	1.59729	TRUE	569.335	2.51252	NA	NA	NA	NA	NA	NA	NA	MSV000089558_12703
13307	1.59724	FALSE	450.26	2.59243	NA	NA	NA	NA	NA	NA	NA	MSV000089558_13307
5936	1.59708	TRUE	449.226	0.527043	NA	NA	NA	NA	NA	NA	NA	MSV000089558_5936
17980	1.59665	FALSE	883.412	3.3223	46	NA	NA	NA	NA	NA	NA	MSV000089558_17980
10346	1.59657	TRUE	518.261	2.04481	321	NA	NA	NA	NA	NA	NA	MSV000089558_10346
40621	1.59638	FALSE	379.284	7.04917	NA	NA	NA	NA	NA	NA	NA	MSV000089558_40621
4258	1.59591	TRUE	375.191	0.319016	NA	NA	NA	NA	NA	NA	NA	MSV000089558_4258
1066	1.59572	FALSE	265.016	0.20926	458	NA	NA	NA	NA	NA	NA	MSV000089558_1066
14815	1.59542	FALSE	813.957	2.86514	1298	NA	NA	NA	NA	NA	NA	MSV000089558_14815
11484	1.59512	FALSE	181.086	2.29106	130	NA	NA	NA	NA	NA	NA	MSV000089558_11484
10091	1.59474	TRUE	324.145	1.99992	NA	NA	NA	NA	NA	NA	NA	MSV000089558_10091
11720	1.59463	FALSE	427.088	2.31278	1313	NA	NA	NA	NA	NA	NA	MSV000089558_11720
18331	1.59461	TRUE	898.396	3.42486	NA	NA	NA	NA	NA	NA	NA	MSV000089558_18331
13844	1.59459	FALSE	267.159	2.69896	224	NA	NA	NA	NA	NA	NA	MSV000089558_13844
32162	1.59439	FALSE	344.257	5.40788	938	NA	NA	NA	NA	NA	NA	MSV000089558_32162
15211	1.59415	FALSE	299.185	2.90441	NA	NA	NA	NA	NA	NA	NA	MSV000089558_15211
10685	1.59404	TRUE	352.114	2.13473	105	NA	NA	NA	NA	NA	NA	MSV000089558_10685
26417	1.59344	TRUE	390.266	4.35834	NA	NA	NA	NA	NA	NA	NA	MSV000089558_26417
30825	1.5934	TRUE	634.358	5.10024	1017	NA	NA	NA	NA	NA	NA	MSV000089558_30825
10320	1.59335	FALSE	256.191	2.03613	369	NA	NA	NA	NA	NA	NA	MSV000089558_10320
11727	1.59313	FALSE	174.055	2.31299	788	CCMSLIB00010102120	"(2-Oxo-2,3-dihydro-1H-indol-3-yl)acetic acid CollisionEnergy:102040"	M-H2O+H	NA	NA	NA	MSV000089558_11727
35019	1.59305	FALSE	342.265	6.0266	NA	NA	NA	NA	NA	NA	NA	MSV000089558_35019
12467	1.59279	FALSE	272.186	2.48695	903	NA	NA	NA	NA	NA	NA	MSV000089558_12467
26891	1.5926	FALSE	285.243	4.44864	0	NA	NA	NA	NA	NA	NA	MSV000089558_26891
22651	1.5917	TRUE	429.302	3.85662	519	NA	NA	NA	NA	NA	NA	MSV000089558_22651
17407	1.59046	FALSE	307.264	3.2049	NA	NA	NA	NA	NA	NA	NA	MSV000089558_17407
10344	1.59016	FALSE	479.288	2.04652	369	NA	NA	NA	NA	NA	NA	MSV000089558_10344
2645	1.58973	TRUE	162.113	0.253389	NA	CCMSLIB00005884287	L-CARNITINE - 20.0 eV	M+H	NA	NA	NA	MSV000089558_2645
10007	1.58949	FALSE	337.162	1.95422	NA	NA	NA	NA	NA	NA	NA	MSV000089558_10007
13391	1.58942	FALSE	344.256	2.57691	1206	NA	NA	NA	NA	NA	NA	MSV000089558_13391
1807	1.58933	TRUE	203.053	0.23904	724	NA	NA	NA	NA	NA	NA	MSV000089558_1807
36017	1.58902	FALSE	302.269	6.26756	267	NA	NA	NA	NA	NA	NA	MSV000089558_36017
11095	1.58888	TRUE	280.121	2.2114	388	NA	NA	NA	NA	NA	NA	MSV000089558_11095
29961	1.58887	TRUE	580.342	4.94915	311	NA	NA	NA	NA	NA	NA	MSV000089558_29961
8317	1.58886	TRUE	307.112	1.12429	93	NA	NA	NA	NA	NA	NA	MSV000089558_8317
10538	1.5888	TRUE	289.14	2.05571	366	NA	NA	NA	NA	NA	NA	MSV000089558_10538
28927	1.58825	FALSE	392.301	4.78156	0	NA	NA	NA	NA	NA	NA	MSV000089558_28927
19799	1.58811	FALSE	883.412	3.6152	NA	NA	NA	NA	NA	NA	NA	MSV000089558_19799
4358	1.58808	FALSE	121.065	0.350935	624	NA	NA	NA	NA	NA	NA	MSV000089558_4358
32131	1.58791	FALSE	476.301	5.41207	NA	NA	NA	NA	NA	NA	NA	MSV000089558_32131
15024	1.58779	FALSE	277.202	2.89104	921	NA	NA	NA	NA	NA	NA	MSV000089558_15024
11722	1.58772	FALSE	128.05	2.31621	788	NA	NA	NA	NA	NA	NA	MSV000089558_11722
4209	1.58757	FALSE	188.092	0.346101	558	NA	NA	NA	NA	NA	NA	MSV000089558_4209
10465	1.58725	TRUE	288.192	1.98951	NA	NA	NA	NA	NA	NA	NA	MSV000089558_10465
9550	1.58722	FALSE	253.118	1.8665	282	NA	NA	NA	NA	NA	NA	MSV000089558_9550
31234	1.58711	TRUE	620.381	5.20035	NA	NA	NA	NA	NA	NA	NA	MSV000089558_31234
17345	1.58702	TRUE	667.287	3.22072	621	NA	NA	NA	NA	NA	NA	MSV000089558_17345
1046	1.58683	FALSE	218.984	0.216481	458	NA	NA	NA	NA	NA	NA	MSV000089558_1046
22956	1.58623	FALSE	465.321	3.91757	NA	NA	NA	NA	NA	NA	NA	MSV000089558_22956
32776	1.58612	TRUE	595.382	5.46689	1281	NA	NA	NA	NA	NA	NA	MSV000089558_32776
15385	1.58519	FALSE	458.236	2.91459	540	NA	NA	NA	NA	NA	NA	MSV000089558_15385
17272	1.58516	TRUE	463.184	3.22008	976	NA	NA	NA	NA	NA	NA	MSV000089558_17272
11168	1.5847	TRUE	352.143	2.21892	NA	NA	NA	NA	NA	NA	NA	MSV000089558_11168
16419	1.58447	TRUE	505.266	3.10331	1215	NA	NA	NA	NA	NA	NA	MSV000089558_16419
21616	1.58443	TRUE	384.275	3.81088	NA	NA	NA	NA	NA	NA	NA	MSV000089558_21616
17659	1.58434	FALSE	537.352	3.272	NA	CCMSLIB00005467949	Glutamine conjugated cholic acid	M+H	NA	NA	NA	MSV000089558_17659
28341	1.58431	TRUE	432.239	4.63035	427	CCMSLIB00013583446	C. rotalis terpenoid	M+H	NA	NA	cyclopropanecarboxylic-acid_abscisic-acid_L-proline (known structural isomers: 0; isobaric peaks in run: 1)	MSV000089558_28341
5372	1.58419	TRUE	357.214	0.459018	469	NA	NA	NA	NA	NA	NA	MSV000089558_5372
10507	1.58376	FALSE	267.122	2.15155	NA	NA	NA	NA	NA	NA	NA	MSV000089558_10507
7708	1.58364	FALSE	236.059	0.913927	NA	NA	NA	NA	NA	NA	NA	MSV000089558_7708
4604	1.5831	TRUE	264.144	0.394464	NA	NA	NA	NA	NA	NA	NA	MSV000089558_4604
18872	1.58293	FALSE	274.202	3.48772	674	NA	NA	NA	NA	NA	NA	MSV000089558_18872
15795	1.58262	FALSE	339.135	3.03016	NA	NA	NA	NA	NA	NA	NA	MSV000089558_15795
5461	1.58243	TRUE	388.135	0.492388	524	NA	NA	NA	NA	NA	NA	MSV000089558_5461
35109	1.58241	FALSE	326.306	6.12742	299	CCMSLIB00003134807	Spectral Match to N-Oleoylethanolamine from NIST14	M+H	NA	NA	NA	MSV000089558_35109
34816	1.5824	FALSE	423.291	6.04653	299	NA	NA	NA	NA	NA	NA	MSV000089558_34816
12429	1.58183	TRUE	541.333	2.41915	549	NA	NA	NA	NA	NA	NA	MSV000089558_12429
13001	1.58182	FALSE	465.269	2.53672	NA	NA	NA	NA	NA	NA	NA	MSV000089558_13001
4102	1.58166	TRUE	201.087	0.324444	NA	NA	NA	NA	NA	NA	NA	MSV000089558_4102
11707	1.58148	FALSE	437.044	2.3129	788	NA	NA	NA	NA	NA	NA	MSV000089558_11707
30003	1.58143	TRUE	424.283	4.93135	NA	NA	NA	NA	NA	NA	NA	MSV000089558_30003
21421	1.58137	FALSE	320.244	3.73858	214	NA	NA	NA	NA	NA	NA	MSV000089558_21421
4300	1.58125	FALSE	256.084	0.334752	1123	NA	NA	NA	NA	NA	NA	MSV000089558_4300
11781	1.58123	FALSE	684.466	2.29354	NA	NA	NA	NA	NA	NA	NA	MSV000089558_11781
18589	1.58087	TRUE	602.354	3.473	NA	CCMSLIB00010221199	"Candidate Trihydroxylated bile acid (delta mass 193.0584; sirius atomic difference: 6C, 11H, 1N, 6O; buddy atomic difference: 7C, 7H, 5N, 2O)"	M+H	Trihydroxylated bile acid_spectrum_001059 [M+NH4]+	NA	NA	MSV000089558_18589
4392	1.58084	FALSE	138.091	0.344171	624	CCMSLIB00000221827	Massbank:PB000475 Tyramine|4-(2-aminoethyl)phenol	[M+H]+	NA	NA	NA	MSV000089558_4392
19523	1.58065	TRUE	474.342	3.58484	NA	NA	NA	NA	NA	NA	NA	MSV000089558_19523
35566	1.58043	FALSE	309.243	6.20053	507	NA	NA	NA	NA	NA	NA	MSV000089558_35566
6087	1.58006	FALSE	223.144	0.560366	NA	NA	NA	NA	NA	NA	NA	MSV000089558_6087
7606	1.58002	FALSE	355.15	0.834228	NA	NA	NA	NA	NA	NA	NA	MSV000089558_7606
32691	1.58	TRUE	482.325	5.53989	1281	CCMSLIB00010225162	"Candidate Trihydroxylated bile acid (delta mass 73.0348; sirius atomic difference: 3C, 7H, 1N, -1O, 1S; buddy atomic difference: 3C, 7H, 1N, -1O, 1S)"	M+H	NA	NA	NA	MSV000089558_32691
35063	1.57992	FALSE	348.288	6.11393	299	NA	NA	NA	NA	NA	NA	MSV000089558_35063
4942	1.57886	TRUE	251.15	0.390889	1310	NA	NA	NA	NA	NA	NA	MSV000089558_4942
22190	1.57785	TRUE	566.355	3.84275	NA	NA	NA	NA	NA	NA	NA	MSV000089558_22190
19482	1.57775	TRUE	496.274	3.58129	NA	CCMSLIB00010224620	"Candidate Tetrahydroxylated bile acid (delta mass 70.9828; sirius atomic difference: 2C, 1H, 1N, 1S; buddy atomic difference: 2C, 1H, 1N, 1S)"	M+H	Tetrahydroxylated bile acid_taurine [M-2H2O+H]+	NA	NA	MSV000089558_19482
10061	1.57756	FALSE	241.106	2.00202	NA	NA	NA	NA	NA	NA	NA	MSV000089558_10061
12839	1.57754	TRUE	476.215	2.48313	NA	NA	NA	NA	NA	NA	NA	MSV000089558_12839
17306	1.57754	TRUE	903.379	3.22159	976	NA	NA	NA	NA	NA	NA	MSV000089558_17306
18828	1.57717	FALSE	431.317	3.48354	1232	NA	NA	NA	NA	NA	NA	MSV000089558_18828
11860	1.57676	FALSE	317.114	2.33361	NA	NA	NA	NA	NA	NA	NA	MSV000089558_11860
6076	1.57653	TRUE	400.182	0.492814	NA	NA	NA	NA	NA	NA	NA	MSV000089558_6076
26663	1.5763	FALSE	317.233	4.39337	5	NA	NA	NA	NA	NA	NA	MSV000089558_26663
26016	1.57599	TRUE	413.197	4.24449	44	NA	NA	NA	NA	NA	NA	MSV000089558_26016
11116	1.57593	TRUE	317.208	2.21649	NA	NA	NA	NA	NA	NA	NA	MSV000089558_11116
10545	1.57506	FALSE	393.19	2.07687	380	NA	NA	NA	NA	NA	NA	MSV000089558_10545
35658	1.57503	TRUE	579.422	6.22108	425	NA	NA	NA	NA	NA	NA	MSV000089558_35658
8246	1.57451	TRUE	371.127	1.12	93	NA	NA	NA	NA	NA	NA	MSV000089558_8246
7911	1.5745	TRUE	332.182	0.990399	NA	NA	NA	NA	NA	NA	NA	MSV000089558_7911
13402	1.57447	FALSE	235.108	2.61134	453	NA	NA	NA	NA	NA	NA	MSV000089558_13402
13903	1.57445	TRUE	279.135	2.69756	NA	NA	NA	NA	NA	NA	NA	MSV000089558_13903
40510	1.57435	FALSE	555.369	7.02727	1025	NA	NA	NA	NA	NA	NA	MSV000089558_40510
11928	1.57427	FALSE	317.139	2.34416	840	NA	NA	NA	NA	NA	NA	MSV000089558_11928
37891	1.57422	FALSE	726.008	6.67303	NA	NA	NA	NA	NA	NA	NA	MSV000089558_37891
4840	1.57383	FALSE	150.091	0.376532	NA	NA	NA	NA	NA	NA	NA	MSV000089558_4840
28374	1.57369	FALSE	367.247	4.63958	85	NA	NA	NA	NA	NA	NA	MSV000089558_28374
14574	1.57364	FALSE	387.259	2.81429	NA	NA	NA	NA	NA	NA	NA	MSV000089558_14574
4636	1.57294	FALSE	239.114	0.330678	NA	NA	NA	NA	NA	NA	NA	MSV000089558_4636
12449	1.57279	FALSE	309.206	2.48027	434	NA	NA	NA	NA	NA	NA	MSV000089558_12449
18273	1.57258	FALSE	415.199	3.37347	NA	NA	NA	NA	NA	NA	NA	MSV000089558_18273
17171	1.57209	FALSE	377.29	3.21534	NA	NA	NA	NA	NA	NA	NA	MSV000089558_17171
34021	1.57199	FALSE	325.237	5.76969	402	NA	NA	NA	NA	NA	NA	MSV000089558_34021
6097	1.57126	TRUE	443.203	0.519883	NA	NA	NA	NA	NA	NA	NA	MSV000089558_6097
15713	1.57102	TRUE	695.231	3.00398	1416	NA	NA	NA	NA	NA	NA	MSV000089558_15713
12365	1.57078	TRUE	239.128	2.44247	NA	NA	NA	NA	NA	NA	NA	MSV000089558_12365
12774	1.57074	FALSE	246.08	2.49848	653	NA	NA	NA	NA	NA	NA	MSV000089558_12774
20172	1.57069	FALSE	321.243	3.59732	NA	NA	NA	NA	NA	NA	NA	MSV000089558_20172
13753	1.57054	TRUE	433.238	2.6042	775	NA	NA	NA	NA	NA	NA	MSV000089558_13753
31701	1.57053	FALSE	491.255	5.27477	485	NA	NA	NA	NA	NA	NA	MSV000089558_31701
4026	1.57026	TRUE	114.055	0.328538	NA	NA	NA	NA	NA	NA	NA	MSV000089558_4026
6861	1.56956	FALSE	319.129	0.704823	NA	NA	NA	NA	NA	NA	NA	MSV000089558_6861
26276	1.56945	FALSE	473.291	4.29675	579	NA	NA	NA	NA	NA	NA	MSV000089558_26276
10167	1.5689	FALSE	281.175	1.98955	NA	NA	NA	NA	NA	NA	NA	MSV000089558_10167
6753	1.56856	FALSE	268.138	0.677431	211	NA	NA	NA	NA	NA	NA	MSV000089558_6753
11266	1.56849	TRUE	429.236	2.24796	105	NA	NA	NA	NA	NA	NA	MSV000089558_11266
30238	1.56806	FALSE	389.232	4.97575	772	NA	NA	NA	NA	NA	NA	MSV000089558_30238
26115	1.56804	TRUE	388.306	4.25181	NA	NA	NA	NA	NA	NA	NA	MSV000089558_26115
14827	1.56799	FALSE	397.257	2.95439	NA	NA	NA	NA	NA	NA	NA	MSV000089558_14827
29156	1.56781	FALSE	932.598	4.81703	235	NA	NA	NA	NA	NA	NA	MSV000089558_29156
11723	1.56741	FALSE	230.022	2.31311	788	NA	NA	NA	NA	NA	NA	MSV000089558_11723
30958	1.56733	FALSE	469.329	5.15757	NA	NA	NA	NA	NA	NA	NA	MSV000089558_30958
34558	1.56729	FALSE	463.283	6.00457	299	NA	NA	NA	NA	NA	NA	MSV000089558_34558
7173	1.56718	TRUE	270.193	0.776106	NA	NA	NA	NA	NA	NA	NA	MSV000089558_7173
13939	1.56712	TRUE	483.169	2.78211	642	NA	NA	NA	NA	NA	NA	MSV000089558_13939
16386	1.56706	TRUE	323.139	3.09851	NA	NA	NA	NA	NA	NA	NA	MSV000089558_16386
21508	1.56704	FALSE	303.217	3.74755	392	NA	NA	NA	NA	NA	NA	MSV000089558_21508
20698	1.56675	FALSE	291.269	3.6697	41	CCMSLIB00003138426	Spectral Match to cis-11,14-Eicosadienoic acid from NIST14	M+H-H2O	NA	NA	NA	MSV000089558_20698
13324	1.56659	FALSE	363.156	2.59697	904	NA	NA	NA	NA	NA	NA	MSV000089558_13324
33399	1.56643	TRUE	468.345	5.65979	1309	NA	NA	NA	NA	NA	NA	MSV000089558_33399
21026	1.56619	FALSE	276.181	3.60664	263	NA	NA	NA	NA	NA	NA	MSV000089558_21026
17437	1.56615	TRUE	466.291	3.17156	NA	NA	NA	NA	NA	NA	NA	MSV000089558_17437
31806	1.56612	FALSE	485.288	5.31369	57	CCMSLIB00005436330	PG(16:0_0:0) - 2-hydroxy-3-(2-hydroxyacetoxy)propyl palmitate	M+H	NA	NA	NA	MSV000089558_31806
33380	1.5661	TRUE	469.349	5.66432	NA	NA	NA	NA	NA	NA	NA	MSV000089558_33380
4516	1.56554	TRUE	300.144	0.357116	NA	NA	NA	NA	NA	NA	NA	MSV000089558_4516
5447	1.56546	FALSE	177.102	0.481418	126	NA	NA	NA	NA	NA	NA	MSV000089558_5447
3659	1.56539	FALSE	128.107	0.320967	558	NA	NA	NA	NA	NA	NA	MSV000089558_3659
21608	1.56522	TRUE	623.338	3.75128	NA	NA	NA	NA	NA	NA	NA	MSV000089558_21608
7542	1.56445	FALSE	146.118	0.810149	NA	NA	NA	NA	NA	NA	NA	MSV000089558_7542
28880	1.56423	TRUE	761.427	4.76081	NA	NA	NA	NA	NA	NA	NA	MSV000089558_28880
32955	1.56406	TRUE	527.38	5.57743	302	NA	NA	NA	NA	NA	NA	MSV000089558_32955
15933	1.56381	FALSE	413.251	2.97638	NA	NA	NA	NA	NA	NA	NA	MSV000089558_15933
16397	1.56355	FALSE	293.15	3.1008	259	NA	NA	NA	NA	NA	NA	MSV000089558_16397
14247	1.56322	FALSE	401.099	2.74959	612	NA	NA	NA	NA	NA	NA	MSV000089558_14247
18139	1.56318	TRUE	461.293	3.44325	NA	NA	NA	NA	NA	NA	NA	MSV000089558_18139
27891	1.56283	FALSE	492.309	4.54965	47	NA	NA	NA	NA	NA	NA	MSV000089558_27891
5296	1.56273	TRUE	248.102	0.463042	819	NA	NA	NA	NA	NA	NA	MSV000089558_5296
30928	1.56273	TRUE	630.422	5.13552	NA	NA	NA	NA	NA	NA	NA	MSV000089558_30928
16499	1.56161	TRUE	435.288	3.11231	954	NA	NA	NA	NA	NA	NA	MSV000089558_16499
26455	1.56145	FALSE	281.211	4.34018	5	NA	NA	NA	NA	NA	NA	MSV000089558_26455
10472	1.5614	TRUE	354.119	2.04125	NA	NA	NA	NA	NA	NA	NA	MSV000089558_10472
35690	1.56139	FALSE	449.361	6.21957	482	NA	NA	NA	NA	NA	NA	MSV000089558_35690
16824	1.56136	TRUE	353.15	3.16479	NA	NA	NA	NA	NA	NA	NA	MSV000089558_16824
27292	1.5613	TRUE	522.26	4.48845	NA	NA	NA	NA	NA	NA	NA	MSV000089558_27292
17555	1.56081	FALSE	641.317	3.25543	NA	NA	NA	NA	NA	NA	NA	MSV000089558_17555
10237	1.5603	TRUE	350.206	2.00999	NA	NA	NA	NA	NA	NA	NA	MSV000089558_10237
17075	1.56005	FALSE	519.311	3.19787	NA	NA	NA	NA	NA	NA	NA	MSV000089558_17075
27442	1.55998	FALSE	410.317	4.50363	NA	NA	NA	NA	NA	NA	NA	MSV000089558_27442
24986	1.55989	TRUE	235.17	4.14176	502	NA	NA	NA	NA	NA	NA	MSV000089558_24986
23868	1.55988	TRUE	516.28	4.06637	519	NA	NA	NA	NA	NA	NA	MSV000089558_23868
12060	1.55985	TRUE	390.14	2.36363	388	CCMSLIB00004710957	(2S,3S,4S,5R,6R)-6-(3-benzoyloxy-2-hydroxypropoxy)-3,4,5-trihydroxyoxane-2-carboxylic acid	[M+NH4]+	NA	NA	NA	MSV000089558_12060
26048	1.55963	FALSE	243.159	4.28366	329	NA	NA	NA	NA	NA	NA	MSV000089558_26048
10626	1.55865	FALSE	264.181	2.09859	380	NA	NA	NA	NA	NA	NA	MSV000089558_10626
38290	1.55811	FALSE	446.34	6.7262	76	NA	NA	NA	NA	NA	NA	MSV000089558_38290
32509	1.55803	FALSE	446.292	5.49553	NA	NA	NA	NA	NA	NA	NA	MSV000089558_32509
23664	1.55802	TRUE	601.266	4.04035	1414	NA	NA	NA	NA	NA	NA	MSV000089558_23664
26502	1.55795	FALSE	334.259	4.37028	5	NA	NA	NA	NA	NA	NA	MSV000089558_26502
15816	1.55795	FALSE	623.317	2.99939	84	NA	NA	NA	NA	NA	NA	MSV000089558_15816
16432	1.55746	FALSE	385.221	3.05438	NA	NA	NA	NA	NA	NA	NA	MSV000089558_16432
24771	1.55708	FALSE	508.363	4.10172	NA	NA	NA	NA	NA	NA	NA	MSV000089558_24771
14520	1.55651	FALSE	198.121	2.78577	NA	NA	NA	NA	NA	NA	NA	MSV000089558_14520
11514	1.55639	FALSE	366.203	2.29415	NA	NA	NA	NA	NA	NA	NA	MSV000089558_11514
19801	1.55636	FALSE	611.343	3.58786	205	NA	NA	NA	NA	NA	NA	MSV000089558_19801
3871	1.55622	FALSE	174.076	0.322348	NA	NA	NA	NA	NA	NA	NA	MSV000089558_3871
21191	1.55559	FALSE	323.259	3.6965	NA	NA	NA	NA	NA	NA	NA	MSV000089558_21191
9607	1.55512	FALSE	208.061	1.8761	282	NA	NA	NA	NA	NA	NA	MSV000089558_9607
14151	1.55511	FALSE	376.224	2.70115	NA	NA	NA	NA	NA	NA	NA	MSV000089558_14151
14804	1.55507	FALSE	389.117	2.85085	1327	NA	NA	NA	NA	NA	NA	MSV000089558_14804
29320	1.55504	TRUE	239.201	4.90311	NA	NA	NA	NA	NA	NA	NA	MSV000089558_29320
33660	1.55449	FALSE	324.29	5.73178	487	CCMSLIB00003139269	Spectral Match to Linoleoyl ethanolamide from NIST14	M+H	NA	NA	NA	MSV000089558_33660
16978	1.55429	TRUE	413.198	3.18666	477	NA	NA	NA	NA	NA	NA	MSV000089558_16978
10686	1.55397	TRUE	263.103	2.1578	578	NA	NA	NA	NA	NA	NA	MSV000089558_10686
9673	1.55373	FALSE	246.017	1.8845	282	NA	NA	NA	NA	NA	NA	MSV000089558_9673
15193	1.55346	FALSE	484.28	2.90305	884	NA	NA	NA	NA	NA	NA	MSV000089558_15193
9879	1.55334	FALSE	319.152	1.91935	1365	NA	NA	NA	NA	NA	NA	MSV000089558_9879
11463	1.55329	FALSE	239.091	2.27603	NA	NA	NA	NA	NA	NA	NA	MSV000089558_11463
8693	1.55294	FALSE	144.081	1.3784	1404	NA	NA	NA	NA	NA	NA	MSV000089558_8693
31214	1.55236	FALSE	388.252	5.18697	139	CCMSLIB00010010957	Tau-C18:2	M+H	NA	NA	Taurine_ricinoleic-acid (known structural isomers: 1; isobaric peaks in run: 1)	MSV000089558_31214
25916	1.55232	TRUE	457.335	4.23078	999	NA	NA	NA	NA	NA	NA	MSV000089558_25916
11753	1.55216	FALSE	330.239	2.31844	788	NA	NA	NA	NA	NA	NA	MSV000089558_11753
13596	1.55212	TRUE	458.231	2.60925	24	NA	NA	NA	NA	NA	NA	MSV000089558_13596
15874	1.55113	TRUE	458.202	2.99909	181	NA	NA	NA	NA	NA	NA	MSV000089558_15874
9639	1.551	FALSE	144.045	1.88315	282	NA	NA	NA	NA	NA	NA	MSV000089558_9639
5392	1.5508	TRUE	283.104	0.422509	449	NA	NA	NA	NA	NA	NA	MSV000089558_5392
13120	1.55074	FALSE	424.245	2.56158	1442	NA	NA	NA	NA	NA	NA	MSV000089558_13120
1105	1.5507	FALSE	198.94	0.210423	458	NA	NA	NA	NA	NA	NA	MSV000089558_1105
31781	1.5505	FALSE	467.278	5.30332	57	NA	NA	NA	NA	NA	NA	MSV000089558_31781
4677	1.55047	TRUE	319.099	0.37361	819	NA	NA	NA	NA	NA	NA	MSV000089558_4677
2445	1.55041	FALSE	287.244	0.256708	NA	NA	NA	NA	NA	NA	NA	MSV000089558_2445
1495	1.55015	TRUE	280.092	0.23087	358	NA	NA	NA	NA	NA	NA	MSV000089558_1495
23393	1.54974	TRUE	607.311	3.99215	1437	NA	NA	NA	NA	NA	NA	MSV000089558_23393
10980	1.5492	FALSE	291.146	2.17964	NA	NA	NA	NA	NA	NA	NA	MSV000089558_10980
36411	1.5492	FALSE	426.314	6.37167	27	NA	NA	NA	NA	NA	NA	MSV000089558_36411
15849	1.54919	FALSE	353.1	3.01292	78	NA	NA	NA	NA	NA	NA	MSV000089558_15849
4130	1.5489	TRUE	273.109	0.321054	NA	NA	NA	NA	NA	NA	NA	MSV000089558_4130
3508	1.54883	TRUE	248.113	0.320541	NA	NA	NA	NA	NA	NA	NA	MSV000089558_3508
13911	1.54841	TRUE	191.082	2.65987	642	NA	NA	NA	NA	NA	NA	MSV000089558_13911
5479	1.54785	FALSE	301.083	0.483901	443	NA	NA	NA	NA	NA	NA	MSV000089558_5479
34382	1.54783	FALSE	843.56	5.90527	NA	NA	NA	NA	NA	NA	NA	MSV000089558_34382
12029	1.54711	FALSE	193.123	2.36862	788	NA	NA	NA	NA	NA	NA	MSV000089558_12029
31253	1.54699	FALSE	344.28	5.18509	972	NA	NA	NA	NA	NA	NA	MSV000089558_31253
15749	1.54698	TRUE	435.165	3.00342	NA	NA	NA	NA	NA	NA	NA	MSV000089558_15749
21094	1.54659	FALSE	417.273	3.70702	1051	NA	NA	NA	NA	NA	NA	MSV000089558_21094
12849	1.5462	TRUE	266.16	2.49317	NA	NA	NA	NA	NA	NA	NA	MSV000089558_12849
29878	1.54607	FALSE	492.309	4.93119	NA	NA	NA	NA	NA	NA	NA	MSV000089558_29878
14785	1.54603	TRUE	349.201	2.95928	NA	NA	NA	NA	NA	NA	NA	MSV000089558_14785
17786	1.54594	FALSE	901.424	3.29725	NA	NA	NA	NA	NA	NA	NA	MSV000089558_17786
29499	1.54581	FALSE	520.34	4.89588	155	CCMSLIB00010055862	PC(18:2/0:0); [M+H]+ C26H51N1O7P1	M+H	NA	NA	NA	MSV000089558_29499
3890	1.54566	TRUE	253.129	0.272168	886	NA	NA	NA	NA	NA	NA	MSV000089558_3890
22971	1.54541	FALSE	495.368	3.92194	743	NA	NA	NA	NA	NA	NA	MSV000089558_22971
19194	1.54486	TRUE	429.187	3.53973	1092	NA	NA	NA	NA	NA	NA	MSV000089558_19194
35748	1.54485	FALSE	801.444	6.22983	915	CCMSLIB00003142432	Beauvericin [+NH4+]	M+NH4	NA	NA	NA	MSV000089558_35748
10254	1.54475	TRUE	455.16	2.06118	495	NA	NA	NA	NA	NA	NA	MSV000089558_10254
19383	1.54418	FALSE	191.107	3.58745	NA	NA	NA	NA	NA	NA	NA	MSV000089558_19383
6740	1.54413	FALSE	204.123	0.620389	NA	NA	NA	NA	NA	NA	NA	MSV000089558_6740
37081	1.54412	FALSE	379.282	6.49157	NA	NA	NA	NA	NA	NA	NA	MSV000089558_37081
15021	1.54394	FALSE	305.187	2.89002	1156	NA	NA	NA	NA	NA	NA	MSV000089558_15021
22831	1.54377	TRUE	555.296	3.89043	519	NA	NA	NA	NA	NA	NA	MSV000089558_22831
9631	1.54371	FALSE	210.066	1.88142	282	NA	NA	NA	NA	NA	NA	MSV000089558_9631
21013	1.5437	FALSE	857.95	3.7048	1028	NA	NA	NA	NA	NA	NA	MSV000089558_21013
12167	1.5436	FALSE	258.207	2.39214	903	NA	NA	NA	NA	NA	NA	MSV000089558_12167
16933	1.54305	FALSE	259.154	3.23729	286	NA	NA	NA	NA	NA	NA	MSV000089558_16933
31978	1.54279	TRUE	491.356	5.29573	NA	NA	NA	NA	NA	NA	NA	MSV000089558_31978
20299	1.54279	FALSE	193.122	3.57601	674	NA	NA	NA	NA	NA	NA	MSV000089558_20299
28885	1.54269	TRUE	417.34	4.78	958	NA	NA	NA	NA	NA	NA	MSV000089558_28885
14556	1.54265	FALSE	337.177	2.81085	952	NA	NA	NA	NA	NA	NA	MSV000089558_14556
28746	1.54262	TRUE	429.373	4.77276	NA	NA	NA	NA	NA	NA	NA	MSV000089558_28746
11714	1.54185	FALSE	405.107	2.31326	788	NA	NA	NA	NA	NA	NA	MSV000089558_11714
5448	1.54122	FALSE	285.145	0.478626	NA	NA	NA	NA	NA	NA	NA	MSV000089558_5448
9439	1.54121	TRUE	274.119	1.84353	NA	NA	NA	NA	NA	NA	NA	MSV000089558_9439
32681	1.54115	TRUE	504.307	5.53971	1281	NA	NA	NA	NA	NA	NA	MSV000089558_32681
9688	1.54108	FALSE	134.06	1.92301	282	NA	NA	NA	NA	NA	NA	MSV000089558_9688
21662	1.54071	FALSE	609.328	3.74975	NA	CCMSLIB00010221092	"Candidate Tetrahydroxylated bile acid (delta mass 184.0398; sirius atomic difference: 9C, 4H, 4N, 1O; buddy atomic difference: 9C, 4H, 4N, 1O)"	M+H	Tetrahydroxylated bile acid_theobromine [M+Na]+	NA	NA	MSV000089558_21662
14330	1.54015	FALSE	241.144	2.75634	364	NA	NA	NA	NA	NA	NA	MSV000089558_14330
35282	1.53999	TRUE	607.422	6.16546	141	NA	NA	NA	NA	NA	NA	MSV000089558_35282
13744	1.53977	FALSE	249.149	2.67355	224	NA	NA	NA	NA	NA	NA	MSV000089558_13744
28591	1.53899	FALSE	452.278	4.70616	NA	NA	NA	NA	NA	NA	NA	MSV000089558_28591
13043	1.53889	FALSE	314.164	2.53447	NA	NA	NA	NA	NA	NA	NA	MSV000089558_13043
15061	1.53887	FALSE	488.313	2.89319	846	NA	NA	NA	NA	NA	NA	MSV000089558_15061
9341	1.5386	FALSE	238.107	1.81802	1048	NA	NA	NA	NA	NA	NA	MSV000089558_9341
2545	1.53855	FALSE	154.098	0.254757	1108	CCMSLIB00012715439	Candidate Histamine-C2:0 (delta mass:42.0104)	M+H	NA	NA	NA	MSV000089558_2545
22826	1.53853	FALSE	512.273	3.88526	1104	NA	NA	NA	NA	NA	NA	MSV000089558_22826
11614	1.5385	FALSE	283.153	2.32624	840	NA	NA	NA	NA	NA	NA	MSV000089558_11614
32142	1.538	FALSE	322.274	5.39254	938	CCMSLIB00003138070	Spectral Match to .alpha.-Linolenoyl ethanolamide from NIST14	M+H	NA	NA	NA	MSV000089558_32142
4227	1.53783	FALSE	197.092	0.325109	NA	NA	NA	NA	NA	NA	NA	MSV000089558_4227
22028	1.53707	FALSE	327.236	3.79986	813	NA	NA	NA	NA	NA	NA	MSV000089558_22028
29003	1.53666	FALSE	339.27	4.79269	NA	NA	NA	NA	NA	NA	NA	MSV000089558_29003
10516	1.53666	FALSE	260.09	2.06305	NA	NA	NA	NA	NA	NA	NA	MSV000089558_10516
31617	1.53652	FALSE	484.348	5.26304	513	NA	NA	NA	NA	NA	NA	MSV000089558_31617
15916	1.53644	FALSE	406.234	3.02669	50	NA	NA	NA	NA	NA	NA	MSV000089558_15916
19387	1.53631	FALSE	241.144	3.63746	NA	NA	NA	NA	NA	NA	NA	MSV000089558_19387
10918	1.53602	FALSE	255.159	2.18788	408	NA	NA	NA	NA	NA	NA	MSV000089558_10918
15666	1.53601	FALSE	369.226	2.9827	NA	NA	NA	NA	NA	NA	NA	MSV000089558_15666
11685	1.53518	FALSE	192.066	2.30892	788	NA	NA	NA	NA	NA	5-Hydroxyindole-3-acetic acid (known structural isomers: 0; isobaric peaks in run: 0)	MSV000089558_11685
31442	1.53512	TRUE	481.348	5.21543	272	NA	NA	NA	NA	NA	NA	MSV000089558_31442
6271	1.53436	TRUE	312.129	0.560868	449	CCMSLIB00005738620	Massbank:RP031103 N2_N2-Dimethylguanosine|N,N-Dimethylguanosine|9-[(2R,3R,4S,5R)-3,4-dihydroxy-5-(hydroxymethyl)oxolan-2-yl]-2-(dimethylamino)-3H-purin-6-one	M+H	NA	NA	NA	MSV000089558_6271
11368	1.53424	FALSE	135.081	2.2254	NA	NA	NA	NA	NA	NA	NA	MSV000089558_11368
9357	1.53392	FALSE	441.271	1.81312	NA	NA	NA	NA	NA	NA	NA	MSV000089558_9357
16211	1.53365	TRUE	303.196	3.07071	8	NA	NA	NA	NA	NA	NA	MSV000089558_16211
31210	1.53328	TRUE	460.28	5.18551	652	NA	NA	NA	NA	NA	NA	MSV000089558_31210
3897	1.53315	FALSE	198.076	0.323394	NA	NA	NA	NA	NA	NA	NA	MSV000089558_3897
17591	1.53312	FALSE	595.348	3.25622	1148	NA	NA	NA	NA	NA	NA	MSV000089558_17591
14351	1.53307	FALSE	399.273	2.77656	689	NA	NA	NA	NA	NA	NA	MSV000089558_14351
18977	1.53291	FALSE	855.417	3.53049	NA	NA	NA	NA	NA	NA	NA	MSV000089558_18977
32212	1.53221	TRUE	452.314	5.44241	NA	NA	NA	NA	NA	NA	NA	MSV000089558_32212
35118	1.53176	FALSE	327.309	6.12849	NA	NA	NA	NA	NA	NA	NA	MSV000089558_35118
33440	1.53172	FALSE	177.091	5.67158	1330	NA	NA	NA	NA	NA	NA	MSV000089558_33440
14619	1.53151	FALSE	413.252	2.82316	NA	NA	NA	NA	NA	NA	NA	MSV000089558_14619
2984	1.5315	FALSE	244.998	0.26059	458	NA	NA	NA	NA	NA	NA	MSV000089558_2984
31530	1.53136	FALSE	307.227	5.22952	NA	NA	NA	NA	NA	NA	NA	MSV000089558_31530
12777	1.53131	FALSE	324.147	2.51272	NA	NA	NA	NA	NA	NA	NA	MSV000089558_12777
14820	1.53112	FALSE	813.456	2.8644	1298	NA	NA	NA	NA	NA	NA	MSV000089558_14820
28725	1.53112	FALSE	462.26	4.74051	797	NA	NA	NA	NA	NA	NA	MSV000089558_28725
11867	1.53101	FALSE	323.161	2.32845	NA	NA	NA	NA	NA	NA	NA	MSV000089558_11867
12791	1.5307	FALSE	262.165	2.48845	434	CCMSLIB00000848247	NCGC00381248-01!4-oxododecanedioic acid	M+NH4	NA	NA	NA	MSV000089558_12791
15704	1.53051	FALSE	353.232	3.07988	NA	NA	NA	NA	NA	NA	NA	MSV000089558_15704
18850	1.53045	TRUE	518.293	3.45598	6	NA	NA	NA	NA	NA	NA	MSV000089558_18850
34215	1.53006	TRUE	623.414	5.88274	248	NA	NA	NA	NA	NA	NA	MSV000089558_34215
8324	1.53003	TRUE	237.126	1.11462	432	NA	NA	NA	NA	NA	NA	MSV000089558_8324
4140	1.52997	FALSE	202.144	0.336668	443	NA	NA	NA	NA	NA	NA	MSV000089558_4140
33762	1.52993	FALSE	326.296	5.74023	NA	CCMSLIB00003134807	Spectral Match to N-Oleoylethanolamine from NIST14	M+H	NA	NA	NA	MSV000089558_33762
10316	1.52955	TRUE	334.213	2.07961	NA	NA	NA	NA	NA	NA	NA	MSV000089558_10316
8977	1.52951	FALSE	290.16	1.54907	NA	NA	NA	NA	NA	NA	NA	MSV000089558_8977
41230	1.52948	FALSE	425.306	7.16835	262	NA	NA	NA	NA	NA	NA	MSV000089558_41230
4924	1.52917	FALSE	246.08	0.385382	NA	NA	NA	NA	NA	NA	NA	MSV000089558_4924
20006	1.5286	FALSE	369.226	3.61649	994	NA	NA	NA	NA	NA	NA	MSV000089558_20006
8221	1.52845	FALSE	274.075	1.10426	701	NA	NA	NA	NA	NA	NA	MSV000089558_8221
37577	1.52841	TRUE	538.405	6.60318	NA	NA	NA	NA	NA	NA	NA	MSV000089558_37577
4283	1.52836	FALSE	206.085	0.338425	1277	NA	NA	NA	NA	NA	NA	MSV000089558_4283
9012	1.52827	TRUE	172.006	1.60948	NA	NA	NA	NA	NA	NA	NA	MSV000089558_9012
14065	1.52815	FALSE	705.351	2.72227	855	NA	NA	NA	NA	NA	NA	MSV000089558_14065
27488	1.52808	FALSE	798.587	4.48277	47	CCMSLIB00010218575	"Candidate Trihydroxylated bile acid (delta mass 389.2932; sirius atomic difference: 24C, 39H, 1N, 3O; buddy atomic difference: 24C, 39H, 1N, 3O)"	M+H	Trihydroxylated bile acid_3-hydroxy-12-oxocholan-24-oic acid [M+NH4]+	7-keto-lithocholic-acid_(Z)-icos-11-enoic-acid_L-aspartic-acid-[Bile-acid] (known structural isomers: 1; isobaric peaks in run: 0)	NA	MSV000089558_27488
15778	1.52794	TRUE	662.23	2.9988	NA	NA	NA	NA	NA	NA	NA	MSV000089558_15778
20588	1.52773	TRUE	446.311	3.67666	NA	NA	NA	NA	NA	NA	NA	MSV000089558_20588
9401	1.52762	FALSE	526.213	1.84422	NA	NA	NA	NA	NA	NA	NA	MSV000089558_9401
29266	1.52732	TRUE	442.353	4.90045	NA	NA	NA	NA	NA	NA	NA	MSV000089558_29266
31842	1.52711	TRUE	615.458	5.32808	NA	NA	NA	NA	NA	NA	NA	MSV000089558_31842
12496	1.52695	FALSE	333.134	2.45415	434	NA	NA	NA	NA	NA	NA	MSV000089558_12496
15365	1.52648	FALSE	467.215	2.91874	506	NA	NA	NA	NA	NA	NA	MSV000089558_15365
21375	1.52634	TRUE	588.374	3.69586	1361	CCMSLIB00010221529	"Candidate Trihydroxylated bile acid (delta mass 179.0803; sirius atomic difference: 6C, 13H, 1N, 5O; buddy atomic difference: 7C, 9H, 5N, 1O)"	M+H	Trihydroxylated bile acid_d-gal [M+NH4]+	3a, 7b, 12a_D(+)-galactose (known structural isomers: 9; isobaric peaks in run: 3);3a, 7b, 12a_D(-)-Fructose (known structural isomers: 9; isobaric peaks in run: 2);UCA_D(-)-Fructose (known structural isomers: 9; isobaric peaks in run: 3);3b, 7a, 12a_D(+)-galactose (known structural isomers: 9; isobaric peaks in run: 3)	Cholic acid_D(+)-galactose (known structural isomers: 9; isobaric peaks in run: 3)	MSV000089558_21375
26098	1.52618	FALSE	362.29	4.32374	5	NA	NA	NA	NA	NA	NA	MSV000089558_26098
5354	1.52566	FALSE	228.16	0.463193	887	NA	NA	NA	NA	NA	NA	MSV000089558_5354
15271	1.52562	FALSE	342.228	2.91206	677	NA	NA	NA	NA	NA	NA	MSV000089558_15271
25792	1.52557	FALSE	406.263	4.2078	NA	NA	NA	NA	NA	NA	Taurine_ricinoleic-acid (known structural isomers: 1; isobaric peaks in run: 0)	MSV000089558_25792
13066	1.52517	TRUE	421.155	2.53434	1273	NA	NA	NA	NA	NA	NA	MSV000089558_13066
16423	1.52409	FALSE	478.256	3.21579	NA	NA	NA	NA	NA	NA	NA	MSV000089558_16423
16390	1.52321	FALSE	191.107	3.13615	259	NA	NA	NA	NA	NA	NA	MSV000089558_16390
4419	1.52309	TRUE	301.149	0.344274	NA	NA	NA	NA	NA	NA	NA	MSV000089558_4419
5947	1.52285	FALSE	218.093	0.525092	NA	NA	NA	NA	NA	NA	NA	MSV000089558_5947
13785	1.52276	FALSE	285.17	2.67734	224	NA	NA	NA	NA	NA	NA	MSV000089558_13785
29268	1.52271	FALSE	704.353	4.84432	721	NA	NA	NA	NA	NA	NA	MSV000089558_29268
5998	1.52226	TRUE	298.15	0.518686	1324	NA	NA	NA	NA	NA	NA	MSV000089558_5998
15063	1.52225	FALSE	443.255	2.89461	137	NA	NA	NA	NA	NA	NA	MSV000089558_15063
38200	1.52205	FALSE	313.274	6.69374	784	NA	NA	NA	NA	NA	NA	MSV000089558_38200
4987	1.5214	TRUE	297.108	0.379568	819	NA	NA	NA	NA	NA	NA	MSV000089558_4987
13223	1.5213	FALSE	365.195	2.58883	NA	NA	NA	NA	NA	NA	NA	MSV000089558_13223
7415	1.52111	TRUE	549.193	0.80862	NA	NA	NA	NA	NA	NA	NA	MSV000089558_7415
14403	1.52102	TRUE	481.211	2.86247	NA	NA	NA	NA	NA	NA	NA	MSV000089558_14403
21071	1.5208	FALSE	173.117	3.69712	1014	NA	NA	NA	NA	NA	NA	MSV000089558_21071
29604	1.5207	FALSE	467.277	5.03636	NA	NA	NA	NA	NA	NA	NA	MSV000089558_29604
34465	1.52061	FALSE	307.227	5.93651	402	NA	NA	NA	NA	NA	NA	MSV000089558_34465
17903	1.52019	FALSE	875.383	3.30213	NA	NA	NA	NA	NA	NA	NA	MSV000089558_17903
34553	1.52009	FALSE	300.29	5.97413	299	CCMSLIB00003134732	Spectral Match to Palmitoyl ethanolamide from NIST14	M+H	NA	NA	NA	MSV000089558_34553
6022	1.52004	TRUE	279.099	0.517696	NA	NA	NA	NA	NA	NA	NA	MSV000089558_6022
8278	1.51996	TRUE	452.081	1.11676	93	NA	NA	NA	NA	NA	NA	MSV000089558_8278
31065	1.51973	FALSE	300.29	5.10319	NA	NA	NA	NA	NA	NA	NA	MSV000089558_31065
34479	1.51961	FALSE	329.21	5.94169	402	NA	NA	NA	NA	NA	NA	MSV000089558_34479
14371	1.51877	TRUE	383.128	2.77041	1029	NA	NA	NA	NA	NA	NA	MSV000089558_14371
20590	1.51857	TRUE	521.312	3.63933	NA	NA	NA	NA	NA	NA	NA	MSV000089558_20590
34774	1.5185	FALSE	293.248	5.99955	NA	CCMSLIB00003136996	Spectral Match to 9Z,11E,13E-Octadecatrienoic acid methyl ester from NIST14	M+H	NA	NA	NA	MSV000089558_34774
28936	1.51847	FALSE	398.259	4.78291	0	NA	NA	NA	NA	NA	NA	MSV000089558_28936
10235	1.51844	TRUE	300.156	2.03666	NA	NA	NA	NA	NA	NA	NA	MSV000089558_10235
35528	1.51834	FALSE	179.143	6.19893	241	NA	NA	NA	NA	NA	NA	MSV000089558_35528
4070	1.51827	TRUE	291.07	0.320946	39	NA	NA	NA	NA	NA	NA	MSV000089558_4070
12228	1.51822	TRUE	339.108	2.3949	163	NA	NA	NA	NA	NA	NA	MSV000089558_12228
5253	1.51821	TRUE	271.075	0.449116	NA	NA	NA	NA	NA	NA	NA	MSV000089558_5253
9774	1.51817	FALSE	326.172	1.90332	NA	NA	NA	NA	NA	NA	NA	MSV000089558_9774
6734	1.51795	FALSE	234.124	0.663996	NA	NA	NA	NA	NA	NA	NA	MSV000089558_6734
26307	1.51766	FALSE	633.304	4.30568	413	NA	NA	NA	NA	NA	NA	MSV000089558_26307
5121	1.51751	TRUE	280.129	0.416332	NA	CCMSLIB00003135381	Spectral Match to Asn-Phe from NIST14	M+H	NA	NA	NA	MSV000089558_5121
14545	1.5174	FALSE	386.255	2.80721	29	NA	NA	NA	NA	NA	NA	MSV000089558_14545
28042	1.51728	FALSE	365.231	4.58069	NA	NA	NA	NA	NA	NA	NA	MSV000089558_28042
35588	1.51706	FALSE	431.352	6.2236	482	NA	NA	NA	NA	NA	NA	MSV000089558_35588
26280	1.51702	TRUE	484.309	4.29593	NA	NA	NA	NA	NA	NA	NA	MSV000089558_26280
10789	1.51685	TRUE	510.219	2.13538	1124	NA	NA	NA	NA	NA	NA	MSV000089558_10789
13279	1.51681	FALSE	356.174	2.57708	NA	NA	NA	NA	NA	NA	NA	MSV000089558_13279
6834	1.51649	TRUE	346.138	0.649583	NA	NA	NA	NA	NA	NA	NA	MSV000089558_6834
15338	1.51634	FALSE	549.322	2.92312	204	NA	NA	NA	NA	NA	NA	MSV000089558_15338
19745	1.51624	FALSE	488.24	3.58151	NA	NA	NA	NA	NA	NA	NA	MSV000089558_19745
17827	1.51602	FALSE	309.087	3.30385	436	NA	NA	NA	NA	NA	NA	MSV000089558_17827
10095	1.51561	TRUE	281.187	2.05796	NA	NA	NA	NA	NA	NA	NA	MSV000089558_10095
17932	1.51557	FALSE	397.257	3.31972	NA	NA	NA	NA	NA	NA	NA	MSV000089558_17932
10861	1.51553	TRUE	218.103	2.14172	393	NA	NA	NA	NA	NA	Tartaric acid_piperidine (known structural isomers: 2; isobaric peaks in run: 0)	MSV000089558_10861
35476	1.51553	FALSE	326.27	6.18945	241	NA	NA	NA	NA	NA	NA	MSV000089558_35476
23333	1.51539	FALSE	359.243	3.99751	610	NA	NA	NA	NA	NA	NA	MSV000089558_23333
14702	1.51534	FALSE	679.371	2.83627	NA	NA	NA	NA	NA	NA	NA	MSV000089558_14702
30659	1.51526	TRUE	386.327	5.04822	NA	NA	NA	NA	NA	NA	NA	MSV000089558_30659
33792	1.51524	TRUE	428.374	5.73456	NA	CCMSLIB00005738771	Massbank:RP025602 Stearoyl-L-Carnitine|stearoylcarnitine|3-octadecanoyloxy-4-(trimethylazaniumyl)butanoate	M+H	NA	NA	NA	MSV000089558_33792
31739	1.51423	FALSE	374.291	5.3114	326	NA	NA	NA	NA	NA	NA	MSV000089558_31739
25631	1.51413	FALSE	512.335	4.1867	553	CCMSLIB00010223638	"Candidate Dihydroxylated bile acid (delta mass 119.0349; sirius atomic difference: 10H, 1N, 4O, 1P; buddy atomic difference: 7C, 5H, 1N, 1O)"	M+H	NA	NA	NA	MSV000089558_25631
8043	1.51388	TRUE	347.133	1.01444	151	NA	NA	NA	NA	NA	NA	MSV000089558_8043
6690	1.51385	FALSE	122.027	0.615749	NA	CCMSLIB00005883645	CYSTEINE - 70.0 eV	M+H	NA	NA	NA	MSV000089558_6690
18090	1.5138	TRUE	392.218	3.35762	1247	NA	NA	NA	NA	NA	NA	MSV000089558_18090
26052	1.51361	FALSE	260.186	4.25307	329	NA	NA	NA	NA	NA	NA	MSV000089558_26052
15517	1.51359	FALSE	392.254	2.9543	NA	NA	NA	NA	NA	NA	NA	MSV000089558_15517
3765	1.51356	FALSE	664.117	0.309559	NA	CCMSLIB00003137592	Spectral Match to .beta.-Nicotinamide adenine dinucleotide from NIST14	M+H	NA	NA	NA	MSV000089558_3765
2270	1.51351	FALSE	231.134	0.355184	NA	NA	NA	NA	NA	NA	NA	MSV000089558_2270
15159	1.51332	FALSE	424.2	2.89919	NA	NA	NA	NA	NA	NA	NA	MSV000089558_15159
17765	1.51308	FALSE	357.168	3.29026	1062	NA	NA	NA	NA	NA	NA	MSV000089558_17765
7565	1.51304	FALSE	302.139	0.838946	NA	NA	NA	NA	NA	NA	NA	MSV000089558_7565
16632	1.51298	FALSE	339.253	3.16757	NA	NA	NA	NA	NA	NA	NA	MSV000089558_16632
20970	1.51285	TRUE	299.139	3.67837	NA	NA	NA	NA	NA	NA	NA	MSV000089558_20970
35975	1.51265	FALSE	295.264	6.25173	1401	CCMSLIB00003139449	Spectral Match to Ricinoleic acid methyl ester from NIST14	M+H-H2O	NA	NA	NA	MSV000089558_35975
16811	1.51238	TRUE	381.112	3.16331	494	NA	NA	NA	NA	NA	NA	MSV000089558_16811
22642	1.51209	FALSE	424.238	3.87798	1249	NA	NA	NA	NA	NA	NA	MSV000089558_22642
14440	1.51201	TRUE	584.186	2.78956	NA	NA	NA	NA	NA	NA	NA	MSV000089558_14440
12234	1.51193	TRUE	596.274	2.41909	NA	NA	NA	NA	NA	NA	NA	MSV000089558_12234
26311	1.51146	FALSE	524.378	4.30989	413	NA	NA	NA	NA	NA	NA	MSV000089558_26311
16473	1.51138	FALSE	408.296	3.06044	NA	NA	NA	NA	NA	NA	NA	MSV000089558_16473
33529	1.51136	TRUE	466.33	5.69826	515	CCMSLIB00004684237	TOP19 Psoriasis feature - Unknown FeatureID=3668	M+H	NA	NA	NA	MSV000089558_33529
30232	1.51121	FALSE	366.267	4.99956	772	NA	NA	NA	NA	NA	NA	MSV000089558_30232
34390	1.51101	TRUE	614.389	6.0108	NA	NA	NA	NA	NA	NA	NA	MSV000089558_34390
15758	1.51052	TRUE	565.303	3.01617	NA	NA	NA	NA	NA	NA	NA	MSV000089558_15758
4788	1.51022	FALSE	644.24	0.377222	233	NA	NA	NA	NA	NA	NA	MSV000089558_4788
17602	1.51017	TRUE	446.312	3.25953	NA	NA	NA	NA	NA	NA	NA	MSV000089558_17602
17926	1.51008	FALSE	885.42	3.32857	NA	NA	NA	NA	NA	NA	NA	MSV000089558_17926
14653	1.51006	FALSE	304.175	2.85726	340	NA	NA	NA	NA	NA	NA	MSV000089558_14653
33167	1.50974	FALSE	488.343	5.60222	1026	NA	NA	NA	NA	NA	NA	MSV000089558_33167
30259	1.50951	FALSE	498.285	5.00711	492	NA	NA	NA	NA	NA	NA	MSV000089558_30259
11513	1.50918	FALSE	225.112	2.3317	NA	NA	NA	NA	NA	NA	NA	MSV000089558_11513
5105	1.5082	TRUE	256.177	0.435788	NA	NA	NA	NA	NA	NA	NA	MSV000089558_5105
11078	1.50816	FALSE	557.333	2.22898	NA	NA	NA	NA	NA	NA	NA	MSV000089558_11078
31630	1.50798	FALSE	346.259	5.26965	NA	NA	NA	NA	NA	NA	NA	MSV000089558_31630
2828	1.50794	TRUE	295.165	0.379689	NA	NA	NA	NA	NA	NA	NA	MSV000089558_2828
8381	1.50789	TRUE	387.14	1.06804	NA	NA	NA	NA	NA	NA	NA	MSV000089558_8381
9386	1.50773	FALSE	329.114	1.82278	188	NA	NA	NA	NA	NA	NA	MSV000089558_9386
3459	1.50763	TRUE	303.155	0.276509	NA	NA	NA	NA	NA	NA	NA	MSV000089558_3459
11446	1.50728	FALSE	251.139	2.27372	NA	NA	NA	NA	NA	NA	NA	MSV000089558_11446
12661	1.50715	TRUE	410.138	2.49065	308	NA	NA	NA	NA	NA	NA	MSV000089558_12661
24464	1.50668	FALSE	436.328	4.10591	1013	NA	NA	NA	NA	NA	NA	MSV000089558_24464
14183	1.50659	FALSE	531.246	2.73599	NA	NA	NA	NA	NA	NA	NA	MSV000089558_14183
8880	1.50618	FALSE	316.154	1.4664	NA	NA	NA	NA	NA	NA	NA	MSV000089558_8880
35642	1.50614	FALSE	458.327	6.20986	482	NA	NA	NA	NA	NA	NA	MSV000089558_35642
32696	1.50606	FALSE	187.133	5.53734	356	NA	NA	NA	NA	NA	NA	MSV000089558_32696
31435	1.50598	TRUE	480.345	5.21642	272	CCMSLIB00003135159	Spectral Match to 1-(1Z-Hexadecenyl)-sn-glycero-3-phosphocholine from NIST14	M+H	NA	NA	NA	MSV000089558_31435
7888	1.50597	TRUE	251.101	0.85438	300	NA	NA	NA	NA	NA	NA	MSV000089558_7888
3228	1.50589	FALSE	146.118	0.273631	1108	NA	NA	NA	NA	NA	NA	MSV000089558_3228
29263	1.50585	FALSE	702.351	4.84563	721	NA	NA	NA	NA	NA	NA	MSV000089558_29263
13536	1.50554	TRUE	561.313	2.6332	NA	NA	NA	NA	NA	NA	NA	MSV000089558_13536
32541	1.50549	FALSE	448.29	5.493	1089	NA	NA	NA	NA	NA	NA	MSV000089558_32541
3136	1.50544	TRUE	204.123	0.300513	132	CCMSLIB00003136953	Spectral Match to Acetyl-DL-carnitine from NIST14	M+H	NA	NA	NA	MSV000089558_3136
20016	1.50525	FALSE	305.248	3.6107	NA	NA	NA	NA	NA	NA	NA	MSV000089558_20016
16188	1.50498	FALSE	349.259	3.06734	NA	CCMSLIB00010250568	"Candidate Pentahydroxylated bile acid (delta mass -92.0241; sirius atomic difference: -6C, -4H, -1O; buddy atomic difference: -6C, -4H, -1O)"	M+H	NA	NA	NA	MSV000089558_16188
4644	1.50476	FALSE	327.157	0.369136	1254	NA	NA	NA	NA	NA	NA	MSV000089558_4644
9890	1.50476	FALSE	310.148	1.92368	NA	NA	NA	NA	NA	NA	NA	MSV000089558_9890
40288	1.50403	FALSE	407.368	6.97814	NA	NA	NA	NA	NA	NA	NA	MSV000089558_40288
30991	1.50377	FALSE	394.279	5.13469	NA	NA	NA	NA	NA	NA	NA	MSV000089558_30991
3758	1.50372	TRUE	195.161	0.312648	NA	NA	NA	NA	NA	NA	NA	MSV000089558_3758
31755	1.50337	FALSE	507.269	5.30167	57	NA	NA	NA	NA	NA	NA	MSV000089558_31755
9863	1.50317	FALSE	320.155	1.91898	1365	NA	NA	NA	NA	NA	NA	MSV000089558_9863
8772	1.50311	FALSE	353.136	1.5562	NA	NA	NA	NA	NA	NA	NA	MSV000089558_8772
26424	1.50292	FALSE	597.363	4.32858	NA	NA	NA	NA	NA	NA	NA	MSV000089558_26424
12126	1.50193	FALSE	311.184	2.38622	903	NA	NA	NA	NA	NA	NA	MSV000089558_12126
9993	1.50176	TRUE	348.239	1.96504	NA	NA	NA	NA	NA	NA	NA	MSV000089558_9993
14310	1.50128	FALSE	377.29	2.77189	NA	NA	NA	NA	NA	NA	NA	MSV000089558_14310
16971	1.50108	TRUE	437.208	3.16622	NA	NA	NA	NA	NA	NA	NA	MSV000089558_16971
13848	1.50083	FALSE	288.181	2.6494	903	NA	NA	NA	NA	NA	NA	MSV000089558_13848
11425	1.50032	FALSE	209.092	2.2784	464	NA	NA	NA	NA	NA	NA	MSV000089558_11425
23207	1.50017	FALSE	444.25	3.97216	381	NA	NA	NA	NA	NA	NA	MSV000089558_23207
35749	1.49967	FALSE	340.285	6.2311	507	NA	NA	NA	NA	NA	NA	MSV000089558_35749
12119	1.49954	FALSE	271.191	2.38044	903	NA	NA	NA	NA	NA	NA	MSV000089558_12119
4718	1.49936	TRUE	285.084	0.33599	NA	CCMSLIB00005738100	Massbank:RP012601 Xanthosine|9-[(2R,3R,4S,5R)-3,4-dihydroxy-5-(hydroxymethyl)oxolan-2-yl]-3H-purine-2,6-dione	M+H	NA	NA	NA	MSV000089558_4718
15494	1.49933	FALSE	247.155	2.94332	573	NA	NA	NA	NA	NA	NA	MSV000089558_15494
9683	1.4993	FALSE	413.099	1.88421	282	NA	NA	NA	NA	NA	NA	MSV000089558_9683
17953	1.49896	FALSE	447.19	3.31998	35	NA	NA	NA	NA	NA	NA	MSV000089558_17953
9096	1.4989	FALSE	336.228	1.69979	NA	NA	NA	NA	NA	NA	NA	MSV000089558_9096
2646	1.49877	TRUE	310.176	0.370608	NA	NA	NA	NA	NA	NA	P_P_P (known structural isomers: 0; isobaric peaks in run: 1)	MSV000089558_2646
32322	1.49875	FALSE	420.311	5.4484	1164	NA	NA	NA	NA	NA	3k, 12k_3,4-dimethoxy-5-hydroxybenzaldehyde (known structural isomers: 0; isobaric peaks in run: 4)	MSV000089558_32322
29037	1.49843	TRUE	580.346	4.87089	NA	NA	NA	NA	NA	NA	NA	MSV000089558_29037
39847	1.4984	FALSE	424.294	6.9241	NA	NA	NA	NA	NA	NA	NA	MSV000089558_39847
23539	1.49826	FALSE	432.28	3.96057	162	NA	NA	NA	NA	NA	NA	MSV000089558_23539
25865	1.49807	FALSE	460.351	4.23476	NA	NA	NA	NA	NA	NA	NA	MSV000089558_25865
16275	1.4979	FALSE	459.25	3.07867	NA	NA	NA	NA	NA	NA	NA	MSV000089558_16275
7931	1.49748	FALSE	183.101	0.972422	711	NA	NA	NA	NA	NA	NA	MSV000089558_7931
4250	1.4972	FALSE	165.055	0.335717	443	CCMSLIB00003137783	Spectral Match to L-Tyrosine from NIST14	M+H-NH3	NA	NA	NA	MSV000089558_4250
12363	1.49719	FALSE	325.092	2.43372	NA	NA	NA	NA	NA	NA	NA	MSV000089558_12363
6017	1.4968	TRUE	314.172	0.528159	NA	NA	NA	NA	NA	NA	NA	MSV000089558_6017
32923	1.49659	TRUE	624.295	5.5753	302	NA	NA	NA	NA	NA	NA	MSV000089558_32923
30153	1.49622	FALSE	314.277	4.97309	484	NA	NA	NA	NA	NA	NA	MSV000089558_30153
17128	1.49608	FALSE	346.259	3.22801	NA	NA	NA	NA	NA	NA	NA	MSV000089558_17128
10300	1.49599	FALSE	252.145	2.03679	523	NA	NA	NA	NA	NA	NA	MSV000089558_10300
8640	1.49572	TRUE	355.151	1.30543	417	NA	NA	NA	NA	NA	NA	MSV000089558_8640
5080	1.49564	FALSE	312.144	0.421694	558	NA	NA	NA	NA	NA	NA	MSV000089558_5080
35674	1.49564	TRUE	578.418	6.22013	425	NA	NA	NA	NA	NA	NA	MSV000089558_35674
19492	1.49553	TRUE	1049.34	3.62609	NA	NA	NA	NA	NA	NA	NA	MSV000089558_19492
11505	1.49543	TRUE	252.087	2.28183	1456	NA	NA	NA	NA	NA	Ferulic acid_glycine (known structural isomers: 0; isobaric peaks in run: 2)	MSV000089558_11505
2182	1.49531	TRUE	134.118	0.245704	819	NA	NA	NA	NA	NA	NA	MSV000089558_2182
30329	1.4951	TRUE	462.299	5.01131	927	NA	NA	NA	NA	NA	NA	MSV000089558_30329
31633	1.49492	FALSE	493.293	5.29123	NA	NA	NA	NA	NA	NA	NA	MSV000089558_31633
33018	1.49485	FALSE	571.378	5.57397	832	NA	NA	NA	NA	NA	NA	MSV000089558_33018
5889	1.49466	TRUE	137.06	0.515075	NA	CCMSLIB00010119746	"1-(2,4-dihydroxy-5-methylphenyl)-2-(4-methylphenoxy)ethan-1-one CollisionEnergy:205060"	M+2H]	NA	NA	NA	MSV000089558_5889
26461	1.49463	FALSE	299.222	4.34784	5	NA	NA	NA	NA	NA	NA	MSV000089558_26461
9616	1.49454	TRUE	371.145	1.91357	NA	NA	NA	NA	NA	NA	NA	MSV000089558_9616
7698	1.49451	FALSE	216.124	0.881955	1097	NA	NA	NA	NA	NA	NA	MSV000089558_7698
28469	1.49427	TRUE	440.337	4.64545	NA	NA	NA	NA	NA	NA	NA	MSV000089558_28469
6123	1.49418	TRUE	242.186	0.555365	NA	NA	NA	NA	NA	NA	NA	MSV000089558_6123
17783	1.49374	TRUE	498.324	3.31384	NA	NA	NA	NA	NA	NA	NA	MSV000089558_17783
40000	1.49358	FALSE	423.29	6.92625	NA	NA	NA	NA	NA	NA	NA	MSV000089558_40000
17813	1.49304	FALSE	591.322	3.27982	312	NA	NA	NA	NA	NA	NA	MSV000089558_17813
23107	1.49295	TRUE	389.309	3.9584	1175	NA	NA	NA	NA	NA	NA	MSV000089558_23107
13993	1.49293	FALSE	473.24	2.67528	NA	NA	NA	NA	NA	NA	NA	MSV000089558_13993
22403	1.49279	TRUE	568.284	3.83957	NA	NA	NA	NA	NA	NA	NA	MSV000089558_22403
31723	1.49267	FALSE	379.246	5.28311	326	NA	NA	NA	NA	NA	NA	MSV000089558_31723
17846	1.49204	FALSE	620.335	3.3043	1193	NA	NA	NA	NA	NA	NA	MSV000089558_17846
6694	1.49159	TRUE	112.087	0.532121	NA	NA	NA	NA	NA	NA	NA	MSV000089558_6694
14437	1.4914	TRUE	365.233	2.79097	NA	NA	NA	NA	NA	NA	NA	MSV000089558_14437
10417	1.49137	TRUE	387.192	2.0547	130	NA	NA	NA	NA	NA	NA	MSV000089558_10417
19012	1.49136	TRUE	503.335	3.49163	160	NA	NA	NA	NA	NA	NA	MSV000089558_19012
10544	1.49135	FALSE	330.12	2.09325	380	NA	NA	NA	NA	NA	NA	MSV000089558_10544
17063	1.49131	TRUE	285.111	3.14344	69	NA	NA	NA	NA	NA	NA	MSV000089558_17063
13227	1.49118	TRUE	485.248	2.56767	NA	NA	NA	NA	NA	NA	NA	MSV000089558_13227
9104	1.49108	FALSE	247.108	1.70764	NA	NA	NA	NA	NA	NA	NA	MSV000089558_9104
4444	1.49104	TRUE	233.113	0.343905	951	NA	NA	NA	NA	NA	NA	MSV000089558_4444
7609	1.49093	FALSE	246.113	0.856785	644	NA	NA	NA	NA	NA	NA	MSV000089558_7609
26456	1.49086	FALSE	534.347	4.33931	474	NA	NA	NA	NA	NA	NA	MSV000089558_26456
4297	1.49086	FALSE	178.09	0.350734	1277	NA	NA	NA	NA	NA	NA	MSV000089558_4297
12794	1.49062	TRUE	738.235	2.50752	NA	NA	NA	NA	NA	NA	NA	MSV000089558_12794
36551	1.49045	FALSE	333.241	6.39826	616	NA	NA	NA	NA	NA	NA	MSV000089558_36551
34259	1.49019	FALSE	347.22	5.86154	402	NA	NA	NA	NA	NA	NA	MSV000089558_34259
38223	1.49019	FALSE	330.301	6.70904	784	NA	NA	NA	NA	NA	NA	MSV000089558_38223
18413	1.49001	TRUE	897.392	3.41384	NA	NA	NA	NA	NA	NA	NA	MSV000089558_18413
1467	1.48992	TRUE	241.105	0.294248	NA	NA	NA	NA	NA	NA	NA	MSV000089558_1467
15504	1.48963	TRUE	392.23	2.99736	498	NA	NA	NA	NA	NA	NA	MSV000089558_15504
12381	1.48952	FALSE	312.148	2.43412	NA	NA	NA	NA	NA	NA	NA	MSV000089558_12381
3547	1.48928	FALSE	237.124	0.338219	NA	NA	NA	NA	NA	NA	NA	MSV000089558_3547
6030	1.48915	TRUE	475.179	0.544753	819	NA	NA	NA	NA	NA	NA	MSV000089558_6030
8161	1.48905	TRUE	160.097	1.03321	NA	NA	NA	NA	NA	NA	NA	MSV000089558_8161
13121	1.4889	FALSE	345.143	2.54578	251	NA	NA	NA	NA	NA	NA	MSV000089558_13121
17633	1.48859	TRUE	409.176	3.26728	621	NA	NA	NA	NA	NA	NA	MSV000089558_17633
4731	1.48826	FALSE	294.217	0.384363	NA	NA	NA	NA	NA	NA	NA	MSV000089558_4731
36923	1.48826	TRUE	587.469	6.49452	NA	NA	NA	NA	NA	NA	NA	MSV000089558_36923
7215	1.48797	FALSE	214.051	0.783667	164	NA	NA	NA	NA	NA	NA	MSV000089558_7215
19890	1.48786	FALSE	458.138	3.59831	1100	NA	NA	NA	NA	NA	NA	MSV000089558_19890
32446	1.48786	FALSE	491.275	5.49309	608	NA	NA	NA	NA	NA	NA	MSV000089558_32446
41547	1.48777	FALSE	352.285	7.21978	324	NA	NA	NA	NA	NA	NA	MSV000089558_41547
16845	1.48769	FALSE	368.244	3.16067	1375	NA	NA	NA	NA	NA	NA	MSV000089558_16845
5415	1.48736	FALSE	234.134	0.435168	NA	NA	NA	NA	NA	NA	NA	MSV000089558_5415
2662	1.48719	FALSE	104.071	0.259501	NA	NA	NA	NA	NA	NA	NA	MSV000089558_2662
15078	1.48684	FALSE	519.311	2.89681	NA	NA	NA	NA	NA	NA	tauro-nor-cholic-acid (known structural isomers: 0; isobaric peaks in run: 7)	MSV000089558_15078
21950	1.48625	FALSE	289.253	3.78945	768	NA	NA	NA	NA	NA	NA	MSV000089558_21950
10280	1.48616	FALSE	257.195	2.03657	NA	NA	NA	NA	NA	NA	NA	MSV000089558_10280
12878	1.48595	TRUE	241.144	2.58847	1061	NA	NA	NA	NA	NA	NA	MSV000089558_12878
20591	1.48576	TRUE	410.221	3.64475	1188	NA	NA	NA	NA	NA	NA	MSV000089558_20591
22342	1.48496	TRUE	404.21	3.80599	NA	NA	NA	NA	NA	NA	NA	MSV000089558_22342
3371	1.48457	FALSE	146.165	0.281364	NA	CCMSLIB00006581630	spermidine	[M+H]+	NA	NA	NA	MSV000089558_3371
31620	1.48456	FALSE	539.32	5.25217	174	NA	NA	NA	NA	NA	NA	MSV000089558_31620
15317	1.48455	TRUE	176.071	2.94865	NA	NA	NA	NA	NA	NA	NA	MSV000089558_15317
30435	1.48452	FALSE	622.381	5.04706	NA	NA	NA	NA	NA	NA	NA	MSV000089558_30435
25927	1.48397	FALSE	425.215	4.21986	584	NA	NA	NA	NA	NA	NA	MSV000089558_25927
13310	1.4838	FALSE	681.35	2.59358	904	NA	NA	NA	NA	NA	NA	MSV000089558_13310
16763	1.48355	FALSE	325.274	3.15088	NA	NA	NA	NA	NA	NA	NA	MSV000089558_16763
27383	1.48332	FALSE	803.544	4.48665	47	NA	NA	NA	NA	NA	NA	MSV000089558_27383
8890	1.4833	FALSE	445.148	1.48327	NA	NA	NA	NA	NA	NA	NA	MSV000089558_8890
15689	1.48321	FALSE	419.159	2.95769	NA	NA	NA	NA	NA	NA	NA	MSV000089558_15689
28849	1.48291	FALSE	415.282	4.77616	749	NA	NA	NA	NA	NA	NA	MSV000089558_28849
5924	1.4829	TRUE	290.16	0.531198	NA	CCMSLIB00006581922	O-adipoylcarnitine	[M+H]+	NA	NA	NA	MSV000089558_5924
4128	1.48289	TRUE	533.197	0.294818	NA	NA	NA	NA	NA	NA	NA	MSV000089558_4128
31259	1.48266	TRUE	440.304	5.19112	652	NA	NA	NA	NA	NA	NA	MSV000089558_31259
33320	1.48242	TRUE	634.438	5.71082	NA	NA	NA	NA	NA	NA	NA	MSV000089558_33320
10089	1.48205	TRUE	244.154	1.97099	943	NA	NA	NA	NA	NA	NA	MSV000089558_10089
10441	1.48172	FALSE	541.154	2.06431	NA	NA	NA	NA	NA	NA	NA	MSV000089558_10441
8994	1.48153	FALSE	190.05	1.49519	NA	NA	NA	NA	NA	NA	NA	MSV000089558_8994
27258	1.48106	FALSE	230.064	4.49275	NA	NA	NA	NA	NA	NA	NA	MSV000089558_27258
36133	1.48097	TRUE	435.272	6.35764	NA	NA	NA	NA	NA	NA	NA	MSV000089558_36133
26512	1.48078	TRUE	607.347	4.36097	NA	NA	NA	NA	NA	NA	NA	MSV000089558_26512
10249	1.48062	TRUE	320.125	2.01096	NA	NA	NA	NA	NA	NA	NA	MSV000089558_10249
27893	1.48052	FALSE	569.329	4.53772	NA	NA	NA	NA	NA	NA	NA	MSV000089558_27893
11584	1.47963	FALSE	275.186	2.29319	NA	NA	NA	NA	NA	NA	NA	MSV000089558_11584
36584	1.47962	FALSE	328.285	6.40548	NA	NA	NA	NA	NA	NA	NA	MSV000089558_36584
30132	1.47951	FALSE	418.298	4.96654	54	NA	NA	NA	NA	NA	NA	MSV000089558_30132
30163	1.47879	FALSE	313.274	4.98096	484	NA	NA	NA	NA	NA	NA	MSV000089558_30163
1881	1.47871	TRUE	355.116	0.266074	NA	NA	NA	NA	NA	NA	NA	MSV000089558_1881
3948	1.47857	TRUE	208.064	0.329873	558	NA	NA	NA	NA	NA	NA	MSV000089558_3948
14368	1.47853	FALSE	295.152	2.80163	316	NA	NA	NA	NA	NA	NA	MSV000089558_14368
15087	1.47845	FALSE	334.166	2.89113	137	NA	NA	NA	NA	NA	NA	MSV000089558_15087
25810	1.47842	TRUE	502.32	4.21682	NA	NA	NA	NA	NA	NA	NA	MSV000089558_25810
14601	1.47828	FALSE	391.267	2.82101	465	NA	NA	NA	NA	NA	NA	MSV000089558_14601
6110	1.47817	FALSE	160.097	0.524995	705	NA	NA	NA	NA	NA	NA	MSV000089558_6110
10193	1.47799	FALSE	306.228	1.99495	188	NA	NA	NA	NA	NA	NA	MSV000089558_10193
7537	1.47791	FALSE	195.161	0.826845	697	NA	NA	NA	NA	NA	NA	MSV000089558_7537
23295	1.4777	TRUE	698.196	4.00162	NA	NA	NA	NA	NA	NA	NA	MSV000089558_23295
36549	1.47744	FALSE	269.227	6.41431	NA	CCMSLIB00003136528	Spectral Match to Retinol from NIST14	M+H-H2O	NA	NA	NA	MSV000089558_36549
28138	1.477	FALSE	411.251	4.59573	0	NA	NA	NA	NA	NA	NA	MSV000089558_28138
8297	1.47686	TRUE	735.249	1.1195	93	NA	NA	NA	NA	NA	NA	MSV000089558_8297
41572	1.47665	FALSE	324.254	7.22491	324	NA	NA	NA	NA	NA	NA	MSV000089558_41572
10809	1.47649	TRUE	469.176	2.14245	105	NA	NA	NA	NA	NA	NA	MSV000089558_10809
11130	1.47643	FALSE	269.175	2.216	284	NA	NA	NA	NA	NA	NA	MSV000089558_11130
15089	1.47605	FALSE	335.169	2.89772	137	NA	NA	NA	NA	NA	NA	MSV000089558_15089
2411	1.47597	FALSE	239.139	0.311329	1101	NA	NA	NA	NA	NA	NA	MSV000089558_2411
3686	1.47588	FALSE	174.113	0.325536	558	NA	NA	NA	NA	NA	NA	MSV000089558_3686
31085	1.47548	TRUE	449.346	5.10861	669	NA	NA	NA	NA	NA	NA	MSV000089558_31085
19513	1.47534	FALSE	609.328	3.56921	NA	NA	NA	NA	NA	NA	NA	MSV000089558_19513
22188	1.47509	FALSE	803.568	3.79642	162	NA	NA	NA	NA	NA	NA	MSV000089558_22188
34029	1.47509	FALSE	692.568	5.7996	397	NA	NA	NA	NA	NA	NA	MSV000089558_34029
34007	1.47508	FALSE	693.571	5.79865	397	NA	NA	NA	NA	NA	NA	MSV000089558_34007
31817	1.47488	TRUE	464.314	5.31333	1141	NA	NA	NA	NA	NA	NA	MSV000089558_31817
9527	1.47487	TRUE	373.245	1.9368	707	NA	NA	NA	NA	NA	NA	MSV000089558_9527
8653	1.47462	FALSE	376.08	1.3287	417	NA	NA	NA	NA	NA	NA	MSV000089558_8653
29255	1.47374	FALSE	680.369	4.84916	721	NA	NA	NA	NA	NA	NA	MSV000089558_29255
11233	1.47368	TRUE	453.181	2.22228	163	NA	NA	NA	NA	NA	NA	MSV000089558_11233
14560	1.47353	FALSE	553.339	2.82851	NA	NA	NA	NA	NA	NA	NA	MSV000089558_14560
4828	1.47349	TRUE	328.187	0.367786	819	NA	NA	NA	NA	NA	NA	MSV000089558_4828
22606	1.47347	FALSE	839.564	3.86836	162	CCMSLIB00005465161	"(2S,4R)-4-((3R,5S,7R,9S,10S,13R,14S,17R)-3,7-dihydroxy-10,13-dimethylhexadecahydro-1H-cyclopenta[a]phenanthren-17-yl)-2-hydroxypentanoic acid"	2M+Na	NA	NA	NA	MSV000089558_22606
22451	1.47332	FALSE	461.301	3.88439	NA	NA	NA	NA	NA	NA	NA	MSV000089558_22451
15894	1.47306	TRUE	473.231	3.03155	NA	NA	NA	NA	NA	NA	NA	MSV000089558_15894
13039	1.47296	FALSE	179.107	2.60253	903	NA	NA	NA	NA	NA	NA	MSV000089558_13039
9125	1.47263	FALSE	225.123	1.76672	735	NA	NA	NA	NA	NA	NA	MSV000089558_9125
38819	1.47224	FALSE	468.322	6.76343	76	NA	NA	NA	NA	NA	NA	MSV000089558_38819
24121	1.47217	TRUE	555.311	4.08324	NA	NA	NA	NA	NA	NA	NA	MSV000089558_24121
8134	1.47184	FALSE	346.115	1.03325	NA	NA	NA	NA	NA	NA	NA	MSV000089558_8134
3963	1.47165	FALSE	359.241	0.32518	558	NA	NA	NA	NA	NA	NA	MSV000089558_3963
16276	1.4713	TRUE	450.224	3.07973	1242	NA	NA	NA	NA	NA	NA	MSV000089558_16276
4244	1.47066	FALSE	182.081	0.337846	443	CCMSLIB00000205785	Massbank:CE000230 Tyrosine	[M+H]+	NA	NA	Tyr (known structural isomers: 0; isobaric peaks in run: 0)	MSV000089558_4244
16254	1.47063	FALSE	354.192	3.07609	276	NA	NA	NA	NA	NA	NA	MSV000089558_16254
16224	1.47054	TRUE	294.136	3.08486	NA	NA	NA	NA	NA	NA	NA	MSV000089558_16224
26447	1.47032	FALSE	598.372	4.30264	905	NA	NA	NA	NA	NA	NA	MSV000089558_26447
16410	1.47025	TRUE	372.241	3.08007	NA	NA	NA	NA	NA	NA	NA	MSV000089558_16410
9128	1.46977	FALSE	295.141	1.72034	546	NA	NA	NA	NA	NA	NA	MSV000089558_9128
27405	1.46976	FALSE	355.263	4.5176	47	CCMSLIB00010248828	"Candidate Trihydroxylated bile acid (delta mass -54.0314; sirius atomic difference: -6H, -3O; buddy atomic difference: -6H, -3O; spectral library match to CCMSLIB00005464717, ""(4R)-4-((3S,5R,9S,10S,13R,14S,17R)-3-hydroxy-10,13-dimethyl-12-oxohexadecahydro-1H-cyclopenta[a]phenanthren-17-yl)pentanoic acid"")"	M+H	NA	NA	NA	MSV000089558_27405
6165	1.46969	FALSE	258.169	0.580611	NA	NA	NA	NA	NA	NA	NA	MSV000089558_6165
4033	1.46954	TRUE	344.092	0.324143	819	NA	NA	NA	NA	NA	NA	MSV000089558_4033
13827	1.46947	FALSE	521.297	2.68712	NA	NA	NA	NA	NA	NA	NA	MSV000089558_13827
33748	1.46944	FALSE	648.576	5.74048	487	NA	NA	NA	NA	NA	NA	MSV000089558_33748
11756	1.46941	FALSE	345.143	2.32665	NA	NA	NA	NA	NA	NA	NA	MSV000089558_11756
31692	1.46918	FALSE	461.363	5.27669	962	NA	NA	NA	NA	NA	NA	MSV000089558_31692
5216	1.46893	FALSE	164.074	0.42698	887	NA	NA	NA	NA	NA	NA	MSV000089558_5216
10807	1.46892	FALSE	313.163	2.14332	408	NA	NA	NA	NA	NA	NA	MSV000089558_10807
3822	1.46881	FALSE	227.103	0.345354	514	CCMSLIB00003135898	Spectral Match to PyroGlu-Pro from NIST14	M+H	NA	NA	NA	MSV000089558_3822
13117	1.46854	FALSE	325.177	2.53111	NA	NA	NA	NA	NA	NA	NA	MSV000089558_13117
15877	1.46845	TRUE	484.302	3.02611	NA	NA	NA	NA	NA	NA	NA	MSV000089558_15877
6231	1.46839	TRUE	328.224	0.553574	NA	NA	NA	NA	NA	NA	NA	MSV000089558_6231
29611	1.46782	FALSE	1039.67	4.8964	155	NA	NA	NA	NA	NA	NA	MSV000089558_29611
10568	1.46752	FALSE	252.123	2.0968	380	NA	NA	NA	NA	NA	NA	MSV000089558_10568
37561	1.46722	FALSE	445.334	6.6333	NA	NA	NA	NA	NA	NA	NA	MSV000089558_37561
13067	1.46683	FALSE	380.219	2.54807	566	NA	NA	NA	NA	NA	NA	MSV000089558_13067
11936	1.46681	FALSE	480.247	2.34	1392	NA	NA	NA	NA	NA	NA	MSV000089558_11936
9635	1.46652	FALSE	676.086	1.88145	282	NA	NA	NA	NA	NA	NA	MSV000089558_9635
33023	1.46645	TRUE	547.357	5.57815	302	NA	NA	NA	NA	NA	NA	MSV000089558_33023
12400	1.46616	FALSE	241.106	2.48088	1278	NA	NA	NA	NA	NA	NA	MSV000089558_12400
17163	1.46572	TRUE	637.276	3.27186	NA	NA	NA	NA	NA	NA	NA	MSV000089558_17163
16901	1.46559	TRUE	490.338	3.17682	159	NA	NA	NA	NA	NA	NA	MSV000089558_16901
17328	1.46537	FALSE	575.309	3.24472	NA	NA	NA	NA	NA	NA	NA	MSV000089558_17328
31837	1.46518	FALSE	423.329	5.31066	209	NA	NA	NA	NA	NA	NA	MSV000089558_31837
16469	1.46516	TRUE	299.161	3.11267	649	NA	NA	NA	NA	NA	NA	MSV000089558_16469
16313	1.46513	FALSE	351.216	3.10461	1359	NA	NA	NA	NA	NA	NA	MSV000089558_16313
37850	1.46439	FALSE	273.258	6.63906	NA	CCMSLIB00005719951	Kaurane	[M+H]	NA	NA	NA	MSV000089558_37850
29051	1.46429	FALSE	476.374	4.8058	47	NA	NA	NA	NA	NA	NA	MSV000089558_29051
16822	1.46417	TRUE	502.302	3.19437	NA	NA	NA	NA	NA	NA	NA	MSV000089558_16822
10047	1.46385	FALSE	294.065	1.96576	28	NA	NA	NA	NA	NA	NA	MSV000089558_10047
11967	1.46357	FALSE	293.179	2.35272	430	NA	NA	NA	NA	NA	NA	MSV000089558_11967
4012	1.46344	FALSE	202.108	0.343843	880	NA	NA	NA	NA	NA	NA	MSV000089558_4012
28838	1.46304	FALSE	802.619	4.76493	749	CCMSLIB00010218520	"Candidate Dihydroxylated bile acid (delta mass 409.3193; sirius atomic difference: 16C, 35H, 13N; buddy atomic difference: 24C, 43H, 1N, 4O)"	M+H	Dihydroxylated bile acid_forskolin [M+NH4]+	cholic-acid_10-undecenoic-acid_L-isoleucine (known structural isomers: 20; isobaric peaks in run: 5)	NA	MSV000089558_28838
35599	1.46301	FALSE	440.292	6.2112	482	NA	NA	NA	NA	NA	NA	MSV000089558_35599
26518	1.46285	FALSE	597.362	4.35017	905	NA	NA	NA	NA	NA	NA	MSV000089558_26518
26643	1.46278	TRUE	526.232	4.38092	NA	NA	NA	NA	NA	NA	NA	MSV000089558_26643
14741	1.46223	TRUE	366.214	2.84145	NA	NA	NA	NA	NA	NA	NA	MSV000089558_14741
6421	1.46213	FALSE	179.129	0.48834	NA	NA	NA	NA	NA	NA	NA	MSV000089558_6421
4935	1.46183	TRUE	257.113	0.392202	NA	NA	NA	NA	NA	NA	NA	MSV000089558_4935
16672	1.46168	FALSE	606.318	3.14351	977	NA	NA	NA	NA	NA	NA	MSV000089558_16672
15307	1.46168	FALSE	395.242	2.95763	NA	NA	NA	NA	NA	NA	NA	MSV000089558_15307
34472	1.46133	FALSE	573.474	5.94276	134	NA	NA	NA	NA	NA	NA	MSV000089558_34472
12830	1.46126	FALSE	225.112	2.49772	903	NA	NA	NA	NA	NA	NA	MSV000089558_12830
31889	1.46126	FALSE	427.282	5.33776	209	NA	NA	NA	NA	NA	NA	MSV000089558_31889
4199	1.46117	FALSE	119.049	0.337937	443	NA	NA	NA	NA	NA	NA	MSV000089558_4199
30979	1.46084	TRUE	472.343	5.12536	NA	NA	NA	NA	NA	NA	NA	MSV000089558_30979
10795	1.46077	TRUE	346.15	2.18122	NA	NA	NA	NA	NA	NA	NA	MSV000089558_10795
12297	1.46032	TRUE	516.304	2.44499	NA	NA	NA	NA	NA	NA	NA	MSV000089558_12297
34812	1.46013	TRUE	375.27	6.05215	NA	NA	NA	NA	NA	NA	NA	MSV000089558_34812
4651	1.46011	TRUE	262.129	0.351898	NA	NA	NA	NA	NA	NA	NA	MSV000089558_4651
33733	1.45991	FALSE	647.573	5.73959	487	NA	NA	NA	NA	NA	NA	MSV000089558_33733
20326	1.45985	FALSE	493.326	3.62737	1216	NA	NA	NA	NA	NA	NA	MSV000089558_20326
25794	1.4598	FALSE	370.265	4.2024	NA	NA	NA	NA	NA	NA	NA	MSV000089558_25794
34445	1.45968	FALSE	275.201	5.9375	402	NA	NA	NA	NA	NA	NA	MSV000089558_34445
11960	1.45964	FALSE	278.174	2.34574	430	NA	NA	NA	NA	NA	NA	MSV000089558_11960
31596	1.45962	FALSE	388.306	5.24854	863	NA	NA	NA	NA	NA	NA	MSV000089558_31596
13496	1.45868	FALSE	329.172	2.63075	903	NA	NA	NA	NA	NA	NA	MSV000089558_13496
41229	1.45865	FALSE	426.309	7.16032	262	NA	NA	NA	NA	NA	NA	MSV000089558_41229
8793	1.45813	TRUE	202.084	1.42072	1251	NA	NA	NA	NA	NA	NA	MSV000089558_8793
40331	1.45808	FALSE	350.344	6.98397	NA	CCMSLIB00011436115	amylamine-C18:2	M+H	NA	NA	NA	MSV000089558_40331
12452	1.45796	FALSE	248.186	2.45297	434	NA	NA	NA	NA	NA	NA	MSV000089558_12452
10846	1.45765	FALSE	658.425	2.14477	NA	NA	NA	NA	NA	NA	NA	MSV000089558_10846
33570	1.45764	FALSE	446.335	5.71656	310	NA	NA	NA	NA	NA	NA	MSV000089558_33570
25263	1.4575	TRUE	631.347	4.13185	268	NA	NA	NA	NA	NA	NA	MSV000089558_25263
34549	1.45726	FALSE	457.329	5.96087	299	NA	NA	NA	NA	NA	NA	MSV000089558_34549
2741	1.45726	FALSE	163.08	0.271664	817	NA	NA	NA	NA	NA	NA	MSV000089558_2741
5946	1.45715	TRUE	282.12	0.46405	NA	NA	NA	NA	NA	NA	NA	MSV000089558_5946
2139	1.45712	TRUE	220.068	0.242386	819	NA	NA	NA	NA	NA	NA	MSV000089558_2139
25282	1.45711	FALSE	517.331	4.08999	NA	CCMSLIB00010223261	"Candidate Dihydroxylated bile acid (delta mass 124.0299; buddy atomic difference: 10C, 4H; spectral library match to CCMSLIB00006680044, TAUROURSODEOXYCHOLIC ACID)"	M+H	NA	NA	NA	MSV000089558_25282
5906	1.45704	TRUE	436.23	0.463945	NA	NA	NA	NA	NA	NA	NA	MSV000089558_5906
21785	1.45662	TRUE	417.251	3.79391	NA	NA	NA	NA	NA	NA	NA	MSV000089558_21785
31535	1.45651	FALSE	371.28	5.23288	863	NA	NA	NA	NA	NA	NA	MSV000089558_31535
35258	1.45622	TRUE	431.388	6.17949	141	NA	NA	NA	NA	NA	NA	MSV000089558_35258
36626	1.45621	FALSE	311.257	6.36198	NA	CCMSLIB00005722082	NCGC00385642-01!1,4-dihydroxyheptadec-16-en-2-yl acetate [IIN-based: Match]	[M-H2O+H]+	NA	NA	NA	MSV000089558_36626
22982	1.45618	FALSE	431.277	3.9457	162	NA	NA	NA	NA	NA	NA	MSV000089558_22982
28232	1.45566	FALSE	301.238	4.5998	122	NA	NA	NA	NA	NA	NA	MSV000089558_28232
11692	1.45541	FALSE	351.156	2.35052	788	NA	NA	NA	NA	NA	NA	MSV000089558_11692
17136	1.45535	FALSE	319.212	3.21629	738	NA	NA	NA	NA	NA	NA	MSV000089558_17136
1487	1.45535	FALSE	257.149	0.264991	NA	NA	NA	NA	NA	NA	NA	MSV000089558_1487
31973	1.45527	FALSE	484.345	5.3207	513	NA	NA	NA	NA	NA	NA	MSV000089558_31973
22037	1.45488	FALSE	308.222	3.7989	813	NA	NA	NA	NA	NA	NA	MSV000089558_22037
20020	1.4545	TRUE	677.805	3.52098	NA	NA	NA	NA	NA	NA	NA	MSV000089558_20020
21687	1.45426	FALSE	607.313	3.74993	611	NA	NA	NA	NA	NA	NA	MSV000089558_21687
16852	1.45414	FALSE	181.122	3.1812	259	NA	NA	NA	NA	NA	NA	MSV000089558_16852
14093	1.45364	TRUE	346.223	2.75085	198	NA	NA	NA	NA	NA	NA	MSV000089558_14093
30505	1.45364	FALSE	331.248	5.05481	18	NA	NA	NA	NA	NA	NA	MSV000089558_30505
42814	1.45357	FALSE	424.333	7.50583	109	NA	NA	NA	NA	NA	NA	MSV000089558_42814
3312	1.4529	TRUE	145.05	0.281316	404	NA	NA	NA	NA	NA	NA	MSV000089558_3312
10776	1.45267	TRUE	475.133	2.13187	105	NA	NA	NA	NA	NA	NA	MSV000089558_10776
35837	1.4525	FALSE	259.206	6.25246	NA	NA	NA	NA	NA	NA	NA	MSV000089558_35837
29502	1.45242	FALSE	1040.68	4.90089	155	NA	NA	NA	NA	NA	NA	MSV000089558_29502
16644	1.45235	FALSE	531.311	3.1663	1235	CCMSLIB00010222809	"Candidate Tetrahydroxylated bile acid (delta mass 106.02; sirius atomic difference: 8C, 4H, -1O; buddy atomic difference: 11C, -2H, 4N, -5O)"	M+H	NA	NA	NA	MSV000089558_16644
12438	1.45218	FALSE	177.128	2.45854	434	CCMSLIB00010102353	"9,10-dihydrojasmonic acid CollisionEnergy:102040"	M-2H2O+H	NA	NA	NA	MSV000089558_12438
20944	1.45204	FALSE	489.357	3.68617	NA	NA	NA	NA	NA	NA	NA	MSV000089558_20944
15834	1.45169	FALSE	313.107	3.01553	78	NA	NA	NA	NA	NA	NA	MSV000089558_15834
12615	1.45151	FALSE	464.253	2.47493	377	NA	NA	NA	NA	NA	NA	MSV000089558_12615
14108	1.45151	FALSE	443.23	2.72995	NA	NA	NA	NA	NA	NA	NA	MSV000089558_14108
6737	1.45142	FALSE	228.069	0.665154	NA	NA	NA	NA	NA	NA	NA	MSV000089558_6737
18659	1.45121	FALSE	482.228	3.45036	554	NA	NA	NA	NA	NA	NA	MSV000089558_18659
3245	1.45102	TRUE	261.058	0.269308	NA	NA	NA	NA	NA	NA	NA	MSV000089558_3245
1888	1.45071	TRUE	381.08	0.240816	358	NA	NA	NA	NA	NA	NA	MSV000089558_1888
24883	1.45069	FALSE	343.248	4.12978	502	NA	NA	NA	NA	NA	NA	MSV000089558_24883
16252	1.4498	FALSE	609.328	3.07652	NA	CCMSLIB00010221092	"Candidate Tetrahydroxylated bile acid (delta mass 184.0398; sirius atomic difference: 9C, 4H, 4N, 1O; buddy atomic difference: 9C, 4H, 4N, 1O)"	M+H	Tetrahydroxylated bile acid_theobromine [M+Na]+	NA	NA	MSV000089558_16252
15329	1.44961	FALSE	457.234	2.9205	540	NA	NA	NA	NA	NA	NA	MSV000089558_15329
27412	1.44921	FALSE	408.309	4.51075	47	CCMSLIB00010236098	"Candidate Trihydroxylated bile acid (delta mass -0.9835; sirius atomic difference: 1H, 1N, -1O; buddy atomic difference: 1H, 1N, -1O)"	M+H	NA	NA	NA	MSV000089558_27412
14753	1.44911	FALSE	271.154	2.79787	1439	NA	NA	NA	NA	NA	NA	MSV000089558_14753
34542	1.4487	FALSE	457.296	5.97627	770	NA	NA	NA	NA	NA	NA	MSV000089558_34542
33871	1.44867	TRUE	609.398	5.74286	515	NA	NA	NA	NA	NA	NA	MSV000089558_33871
29824	1.44845	FALSE	1041.68	4.90824	155	NA	NA	NA	NA	NA	NA	MSV000089558_29824
16236	1.4484	FALSE	628.297	3.08054	875	CCMSLIB00010220456	"Candidate Trihydroxylated bile acid (delta mass 218.999; sirius atomic difference: 6C, 1H, 7N, 1O, 1S; buddy atomic difference: 11C, 1H, 5N, -1O, 1S)"	M+H	NA	NA	NA	MSV000089558_16236
11112	1.44833	FALSE	243.171	2.21762	NA	NA	NA	NA	NA	NA	NA	MSV000089558_11112
30836	1.44803	TRUE	557.288	5.10322	336	NA	NA	NA	NA	NA	NA	MSV000089558_30836
15826	1.44794	FALSE	348.145	3.00971	78	NA	NA	NA	NA	NA	NA	MSV000089558_15826
11948	1.44749	FALSE	318.142	2.34564	840	NA	NA	NA	NA	NA	NA	MSV000089558_11948
30099	1.44723	TRUE	466.33	4.94976	NA	NA	NA	NA	NA	NA	NA	MSV000089558_30099
17588	1.447	FALSE	472.245	3.25461	965	NA	NA	NA	NA	NA	NA	MSV000089558_17588
28451	1.44697	FALSE	497.288	4.64609	NA	NA	NA	NA	NA	NA	NA	MSV000089558_28451
5914	1.44692	FALSE	178.054	0.529229	728	NA	NA	NA	NA	NA	NA	MSV000089558_5914
25973	1.44671	TRUE	409.246	4.25295	44	NA	NA	NA	NA	NA	NA	MSV000089558_25973
12280	1.44634	FALSE	553.302	2.40853	NA	NA	NA	NA	NA	NA	NA	MSV000089558_12280
22273	1.4461	TRUE	496.294	3.86522	NA	NA	NA	NA	NA	NA	NA	MSV000089558_22273
7328	1.44592	FALSE	209.118	0.86886	NA	NA	NA	NA	NA	NA	NA	MSV000089558_7328
34725	1.44531	TRUE	472.307	6.0252	NA	NA	NA	NA	NA	NA	NA	MSV000089558_34725
10450	1.44527	TRUE	261.055	2.07426	975	NA	NA	NA	NA	NA	NA	MSV000089558_10450
1030	1.44481	FALSE	239.967	0.208061	458	NA	NA	NA	NA	NA	NA	MSV000089558_1030
16626	1.44458	FALSE	485.326	3.14249	NA	NA	NA	NA	NA	NA	NA	MSV000089558_16626
13451	1.4441	FALSE	407.229	2.62904	NA	NA	NA	NA	NA	NA	NA	MSV000089558_13451
9379	1.44388	TRUE	413.141	1.94617	1452	CCMSLIB00005738446	Massbank:RP030803 N6-Threonylcarbamoyladenosine|t(6)a|(2S,3R)-2-[[9-[(2R,3R,4S,5R)-3,4-dihydroxy-5-(hydroxymethyl)oxolan-2-yl]purin-6-yl]carbamoylamino]-3-hydroxybutanoic acid	M+H	NA	NA	NA	MSV000089558_9379
35530	1.44327	FALSE	694.491	6.21173	NA	NA	NA	NA	NA	NA	NA	MSV000089558_35530
24891	1.44284	FALSE	361.259	4.12811	502	NA	NA	NA	NA	NA	NA	MSV000089558_24891
33599	1.44271	FALSE	867.558	5.71258	310	NA	NA	NA	NA	NA	NA	MSV000089558_33599
5235	1.44267	TRUE	494.199	0.450525	990	NA	NA	NA	NA	NA	NA	MSV000089558_5235
26432	1.44257	FALSE	619.345	4.33517	905	NA	NA	NA	NA	NA	NA	MSV000089558_26432
7222	1.44251	FALSE	366.079	0.782105	NA	NA	NA	NA	NA	NA	NA	MSV000089558_7222
11372	1.4425	FALSE	740.262	2.25813	370	NA	NA	NA	NA	NA	NA	MSV000089558_11372
5531	1.4421	TRUE	350.121	0.505026	819	NA	NA	NA	NA	NA	NA	MSV000089558_5531
11992	1.44188	TRUE	308.153	2.39266	NA	NA	NA	NA	NA	NA	NA	MSV000089558_11992
27385	1.44187	FALSE	392.288	4.51017	47	NA	NA	NA	NA	NA	NA	MSV000089558_27385
4471	1.44183	FALSE	142.086	0.34979	705	NA	NA	NA	NA	NA	NA	MSV000089558_4471
10166	1.44155	TRUE	316.176	1.98177	NA	NA	NA	NA	NA	NA	NA	MSV000089558_10166
31321	1.44106	FALSE	353.269	5.21791	863	CCMSLIB00010249440	"Candidate Trihydroxylated bile acid (delta mass -56.0264; sirius atomic difference: -5C, -2H, -1O; buddy atomic difference: -3C, -4H, -1O)"	M+H	NA	NA	NA	MSV000089558_31321
12872	1.44105	TRUE	367.15	2.46645	NA	NA	NA	NA	NA	NA	NA	MSV000089558_12872
35293	1.44093	FALSE	439.285	6.13844	770	NA	NA	NA	NA	NA	NA	MSV000089558_35293
4755	1.4409	FALSE	196.064	0.381124	1328	NA	NA	NA	NA	NA	NA	MSV000089558_4755
8798	1.44056	TRUE	319.038	1.43609	NA	NA	NA	NA	NA	NA	NA	MSV000089558_8798
12844	1.4402	TRUE	297.145	2.51499	143	NA	NA	NA	NA	NA	NA	MSV000089558_12844
35060	1.44009	TRUE	411.361	6.11381	NA	NA	NA	NA	NA	NA	NA	MSV000089558_35060
3229	1.43966	TRUE	258.11	0.271442	404	CCMSLIB00006679241	SN-GLYCERO-3-PHOSPHOCHOLINE	M+H	NA	NA	NA	MSV000089558_3229
6678	1.43965	FALSE	363.142	0.653417	NA	NA	NA	NA	NA	NA	NA	MSV000089558_6678
30396	1.43916	FALSE	481.329	5.02989	1230	NA	NA	NA	NA	NA	NA	MSV000089558_30396
14129	1.43896	FALSE	263.127	2.77467	NA	NA	NA	NA	NA	NA	NA	MSV000089558_14129
28565	1.43886	FALSE	520.331	4.68276	0	NA	NA	NA	NA	NA	NA	MSV000089558_28565
34961	1.43882	FALSE	320.207	6.11622	NA	NA	NA	NA	NA	NA	NA	MSV000089558_34961
21047	1.43874	FALSE	353.231	3.71313	1014	NA	NA	NA	NA	NA	NA	MSV000089558_21047
34652	1.43854	FALSE	481.329	5.96789	1255	NA	NA	NA	NA	NA	NA	MSV000089558_34652
10939	1.43841	FALSE	229.098	2.16672	1441	NA	NA	NA	NA	NA	NA	MSV000089558_10939
9226	1.43779	FALSE	273.085	1.77235	1002	NA	NA	NA	NA	NA	NA	MSV000089558_9226
17944	1.43745	FALSE	603.234	3.34102	1353	NA	NA	NA	NA	NA	NA	MSV000089558_17944
6161	1.43698	FALSE	248.059	0.562392	NA	NA	NA	NA	NA	NA	NA	MSV000089558_6161
8685	1.43676	TRUE	175.035	1.37883	NA	NA	NA	NA	NA	NA	NA	MSV000089558_8685
11670	1.43658	FALSE	421.071	2.31276	788	NA	NA	NA	NA	NA	NA	MSV000089558_11670
4715	1.43652	FALSE	520.191	0.342191	NA	NA	NA	NA	NA	NA	NA	MSV000089558_4715
10543	1.4365	FALSE	365.157	2.09543	380	NA	NA	NA	NA	NA	NA	MSV000089558_10543
15127	1.43645	FALSE	364.211	2.90015	137	NA	NA	NA	NA	NA	NA	MSV000089558_15127
31027	1.43632	TRUE	656.437	5.14693	311	NA	NA	NA	NA	NA	NA	MSV000089558_31027
26897	1.43615	TRUE	173.117	4.43342	0	NA	NA	NA	NA	NA	NA	MSV000089558_26897
26921	1.4361	FALSE	489.32	4.42948	NA	NA	NA	NA	NA	NA	NA	MSV000089558_26921
26632	1.43588	FALSE	410.259	4.38626	NA	NA	NA	NA	NA	NA	NA	MSV000089558_26632
31733	1.43584	TRUE	703.459	5.30094	NA	NA	NA	NA	NA	NA	NA	MSV000089558_31733
31758	1.43506	FALSE	486.292	5.30425	57	NA	NA	NA	NA	NA	NA	MSV000089558_31758
9729	1.43496	FALSE	206.045	1.88238	282	NA	NA	NA	NA	NA	NA	MSV000089558_9729
17960	1.43487	FALSE	650.344	3.33499	46	NA	NA	NA	NA	NA	NA	MSV000089558_17960
6234	1.43465	TRUE	334.187	0.580606	NA	NA	NA	NA	NA	NA	NA	MSV000089558_6234
12233	1.43445	FALSE	416.156	2.35761	NA	NA	NA	NA	NA	NA	NA	MSV000089558_12233
6026	1.43419	TRUE	391.73	0.549069	NA	NA	NA	NA	NA	NA	NA	MSV000089558_6026
11060	1.43417	FALSE	474.261	2.20266	NA	NA	NA	NA	NA	NA	NA	MSV000089558_11060
34457	1.4341	FALSE	590.5	5.94349	134	NA	NA	NA	NA	NA	NA	MSV000089558_34457
12409	1.43396	FALSE	239.091	2.43843	NA	NA	NA	NA	NA	NA	NA	MSV000089558_12409
5226	1.43367	FALSE	277.119	0.448785	NA	NA	NA	NA	NA	NA	NA	MSV000089558_5226
17227	1.43366	TRUE	746.417	3.20157	NA	NA	NA	NA	NA	NA	NA	MSV000089558_17227
15368	1.43334	FALSE	446.237	2.92939	506	NA	NA	NA	NA	NA	NA	MSV000089558_15368
20920	1.43329	TRUE	849.371	3.69693	225	NA	NA	NA	NA	NA	NA	MSV000089558_20920
2561	1.43314	FALSE	130.086	0.259824	60	NA	NA	NA	NA	NA	NA	MSV000089558_2561
35064	1.43304	FALSE	416.301	6.15804	123	NA	NA	NA	NA	NA	NA	MSV000089558_35064
11165	1.43223	FALSE	300.148	2.22622	NA	NA	NA	NA	NA	NA	NA	MSV000089558_11165
27014	1.43221	TRUE	567.318	4.45474	NA	NA	NA	NA	NA	NA	NA	MSV000089558_27014
23064	1.43208	FALSE	396.242	3.93697	NA	NA	NA	NA	NA	NA	NA	MSV000089558_23064
4786	1.43184	TRUE	270.155	0.409574	886	NA	NA	NA	NA	NA	NA	MSV000089558_4786
3600	1.43183	TRUE	290.086	0.356708	894	NA	NA	NA	NA	NA	NA	MSV000089558_3600
22509	1.43135	FALSE	408.283	3.86452	959	NA	NA	NA	NA	NA	NA	MSV000089558_22509
15004	1.43057	FALSE	460.281	2.89369	361	CCMSLIB00010229885	"Candidate Tetrahydroxylated bile acid (delta mass 34.9961; sirius atomic difference: 1C, -3H, 3N, -1O; buddy atomic difference: 6C, -3H, 1N, -3O)"	M+H	NA	NA	NA	MSV000089558_15004
20672	1.43016	FALSE	426.253	3.66435	623	NA	NA	NA	NA	NA	NA	MSV000089558_20672
18898	1.43005	FALSE	510.32	3.49326	NA	NA	NA	NA	NA	NA	NA	MSV000089558_18898
33728	1.42974	FALSE	346.272	5.73734	487	NA	NA	NA	NA	NA	NA	MSV000089558_33728
32306	1.4296	TRUE	586.395	5.44841	1009	NA	NA	NA	NA	NA	NA	MSV000089558_32306
12420	1.42891	FALSE	346.235	2.45974	1374	NA	NA	NA	NA	NA	NA	MSV000089558_12420
17613	1.42882	FALSE	406.15	3.24508	12	NA	NA	NA	NA	NA	NA	MSV000089558_17613
34980	1.42867	FALSE	263.237	6.0862	770	CCMSLIB00012728788	"2,4,6-Tri-tert-butylphenol"	M+H	NA	NA	(R,Z)-12-hydroxyoctadec-9-enoic-acid (known structural isomers: 0; isobaric peaks in run: 9)	MSV000089558_34980
37425	1.42865	FALSE	599.489	6.53168	180	NA	NA	NA	NA	NA	NA	MSV000089558_37425
30591	1.42836	TRUE	613.393	5.05163	NA	NA	NA	NA	NA	NA	NA	MSV000089558_30591
34341	1.42812	FALSE	675.543	5.8794	397	NA	NA	NA	NA	NA	NA	MSV000089558_34341
10611	1.42774	FALSE	334.223	2.13018	NA	NA	NA	NA	NA	NA	NA	MSV000089558_10611
17497	1.42736	FALSE	591.318	3.24123	NA	CCMSLIB00003137178	Spectral Match to Urobilin from NIST14	M+H	NA	NA	NA	MSV000089558_17497
15701	1.42715	FALSE	336.225	3.04643	64	NA	NA	NA	NA	NA	NA	MSV000089558_15701
10239	1.42706	TRUE	496.185	2.12443	495	NA	NA	NA	NA	NA	NA	MSV000089558_10239
32978	1.42698	TRUE	661.459	5.5987	NA	NA	NA	NA	NA	NA	NA	MSV000089558_32978
15350	1.4268	FALSE	445.234	2.92826	506	NA	NA	NA	NA	NA	NA	MSV000089558_15350
16453	1.42678	FALSE	373.259	3.1102	NA	NA	NA	NA	NA	NA	NA	MSV000089558_16453
7315	1.42665	FALSE	192.069	0.794136	164	NA	NA	NA	NA	NA	NA	MSV000089558_7315
13927	1.42664	TRUE	353.116	2.6976	642	NA	NA	NA	NA	NA	NA	MSV000089558_13927
15310	1.42647	FALSE	673.291	2.9348	NA	NA	NA	NA	NA	NA	NA	MSV000089558_15310
5765	1.42647	TRUE	419.178	0.551195	NA	NA	NA	NA	NA	NA	NA	MSV000089558_5765
14957	1.4263	TRUE	255.121	2.86327	13	NA	NA	NA	NA	NA	NA	MSV000089558_14957
13503	1.42623	FALSE	351.154	2.63179	903	NA	NA	NA	NA	NA	NA	MSV000089558_13503
14089	1.42622	FALSE	273.124	2.72743	NA	NA	NA	NA	NA	NA	NA	MSV000089558_14089
27395	1.42605	FALSE	409.314	4.50238	47	NA	NA	NA	NA	NA	NA	MSV000089558_27395
17842	1.42556	FALSE	621.336	3.2999	NA	NA	NA	NA	NA	NA	NA	MSV000089558_17842
27552	1.42529	FALSE	337.2	4.50887	NA	NA	NA	NA	NA	NA	NA	MSV000089558_27552
4739	1.42477	FALSE	218.047	0.380651	1328	NA	NA	NA	NA	NA	NA	MSV000089558_4739
23472	1.42469	FALSE	410.259	4.08168	NA	NA	NA	NA	NA	NA	NA	MSV000089558_23472
38208	1.42438	FALSE	335.257	6.71107	784	NA	NA	NA	NA	NA	NA	MSV000089558_38208
13533	1.42437	TRUE	630.302	2.63474	NA	NA	NA	NA	NA	NA	NA	MSV000089558_13533
11094	1.42422	FALSE	264.143	2.20883	284	NA	NA	NA	NA	NA	NA	MSV000089558_11094
35085	1.42419	TRUE	507.308	6.12513	609	NA	NA	NA	NA	NA	NA	MSV000089558_35085
30125	1.42379	FALSE	376.343	4.97339	484	NA	NA	NA	NA	NA	NA	MSV000089558_30125
27476	1.42285	FALSE	373.274	4.50459	47	CCMSLIB00010245619	"Candidate Trihydroxylated bile acid (delta mass -36.0215; sirius atomic difference: -4H, -2O; buddy atomic difference: -4H, -2O; spectral library match to CCMSLIB00005464896, ""(R)-4-((3R,5R,8R,9S,10S,12S,13R,14S,17R)-3,12-dihydroxy-10,13-dimethylhexadecahydro-1H-cyclopenta[a]phenanthren-17-yl)pent-2-enoic acid"")"	M+H	NA	NA	NA	MSV000089558_27476
28892	1.42267	FALSE	823.547	4.76253	749	NA	NA	NA	NA	NA	NA	MSV000089558_28892
20284	1.42247	TRUE	338.233	3.62735	NA	NA	NA	NA	NA	NA	NA	MSV000089558_20284
30108	1.42228	FALSE	417.296	4.9703	54	NA	NA	NA	NA	NA	NA	MSV000089558_30108
8230	1.42227	TRUE	429.188	1.02309	NA	NA	NA	NA	NA	NA	NA	MSV000089558_8230
15351	1.42202	TRUE	209.081	2.93874	NA	CCMSLIB00003137962	Spectral Match to Genipin from NIST14	M+H-H2O	NA	NA	NA	MSV000089558_15351
32138	1.42202	FALSE	267.196	5.37835	938	NA	NA	NA	NA	NA	NA	MSV000089558_32138
31736	1.42196	FALSE	339.254	5.30517	326	NA	NA	NA	NA	NA	NA	MSV000089558_31736
14211	1.42187	FALSE	500.278	2.74809	613	NA	NA	NA	NA	NA	NA	MSV000089558_14211
31503	1.42153	FALSE	443.352	5.24277	NA	NA	NA	NA	NA	NA	NA	MSV000089558_31503
2832	1.42148	TRUE	209.103	0.310626	819	NA	NA	NA	NA	NA	NA	MSV000089558_2832
12597	1.42133	FALSE	883.533	2.47975	377	NA	NA	NA	NA	NA	NA	MSV000089558_12597
37699	1.42101	FALSE	462.31	6.59068	NA	NA	NA	NA	NA	NA	NA	MSV000089558_37699
28902	1.42066	FALSE	1177.89	4.75618	749	CCMSLIB00010217462	"Candidate Dihydroxylated bile acid (delta mass 784.5844; sirius atomic difference: 48C, 80H, 8O; buddy atomic difference: 55C, 76H, 3O)"	M+H	Dihydroxylated bile acid_undecylenoyl glycine [2M-3H2O+H]+	NA	NA	MSV000089558_28902
4665	1.42056	FALSE	237.087	0.387415	NA	NA	NA	NA	NA	NA	NA	MSV000089558_4665
17576	1.42049	TRUE	434.178	3.19362	681	NA	NA	NA	NA	NA	NA	MSV000089558_17576
25323	1.42035	FALSE	484.364	4.13582	1449	CCMSLIB00010225021	"Candidate Dihydroxylated bile acid (delta mass 91.0624; sirius atomic difference: 3C, 9H, 1N, 2O; buddy atomic difference: 3C, 9H, 1N, 2O)"	M+H	NA	NA	NA	MSV000089558_25323
15424	1.4203	FALSE	286.238	2.9378	NA	NA	NA	NA	NA	NA	NA	MSV000089558_15424
15922	1.42019	FALSE	371.242	3.03038	NA	NA	NA	NA	NA	NA	NA	MSV000089558_15922
5314	1.41991	FALSE	253.155	0.465177	NA	NA	NA	NA	NA	NA	NA	MSV000089558_5314
10188	1.41986	FALSE	357.188	2.00946	NA	NA	NA	NA	NA	NA	NA	MSV000089558_10188
3571	1.41951	FALSE	145.134	0.30285	558	NA	NA	NA	NA	NA	NA	MSV000089558_3571
26406	1.41937	FALSE	615.317	4.30814	905	NA	NA	NA	NA	NA	NA	MSV000089558_26406
10578	1.41936	FALSE	336.239	2.11152	408	NA	NA	NA	NA	NA	NA	MSV000089558_10578
14823	1.4189	FALSE	289.165	2.86599	NA	NA	NA	NA	NA	NA	NA	MSV000089558_14823
5008	1.41888	TRUE	397.209	0.485324	1219	NA	NA	NA	NA	NA	NA	MSV000089558_5008
10194	1.41853	FALSE	207.138	2.02123	188	NA	NA	NA	NA	NA	NA	MSV000089558_10194
23239	1.41831	TRUE	490.375	3.97222	NA	NA	NA	NA	NA	NA	NA	MSV000089558_23239
27850	1.41799	FALSE	375.219	4.53908	0	NA	NA	NA	NA	NA	NA	MSV000089558_27850
24233	1.41781	TRUE	556.314	4.08424	NA	NA	NA	NA	NA	NA	NA	MSV000089558_24233
7429	1.41777	TRUE	360.132	0.785112	NA	NA	NA	NA	NA	NA	NA	MSV000089558_7429
15885	1.41754	FALSE	414.285	3.0005	NA	NA	NA	NA	NA	NA	NA	MSV000089558_15885
26857	1.41725	FALSE	235.206	4.42668	0	NA	NA	NA	NA	NA	NA	MSV000089558_26857
31969	1.41699	TRUE	506.361	5.38875	167	NA	NA	NA	NA	NA	NA	MSV000089558_31969
38440	1.41699	FALSE	485.288	6.80105	534	NA	NA	NA	NA	NA	NA	MSV000089558_38440
18619	1.41634	TRUE	901.364	3.4661	NA	NA	NA	NA	NA	NA	NA	MSV000089558_18619
39614	1.4163	FALSE	461.363	6.91126	NA	NA	NA	NA	NA	NA	NA	MSV000089558_39614
13360	1.41628	TRUE	319.129	2.59299	143	NA	NA	NA	NA	NA	NA	MSV000089558_13360
28860	1.41623	FALSE	410.327	4.77834	749	CCMSLIB00010235768	"Candidate Dihydroxylated bile acid (delta mass 17.0266; sirius atomic difference: 3H, 1N; buddy atomic difference: 3H, 1N)"	M+H	NA	NA	NA	MSV000089558_28860
33593	1.41609	FALSE	445.332	5.72252	310	NA	NA	NA	NA	NA	NA	MSV000089558_33593
30148	1.41558	FALSE	331.285	4.97362	484	NA	NA	NA	NA	NA	NA	MSV000089558_30148
10210	1.41523	FALSE	231.113	2.00202	188	CCMSLIB00010117760	5470-37-1 CollisionEnergy:205060	M+H	NA	NA	NA	MSV000089558_10210
32102	1.41468	FALSE	481.294	5.38878	349	NA	NA	NA	NA	NA	NA	MSV000089558_32102
14840	1.41445	FALSE	273.17	2.92014	158	NA	NA	NA	NA	NA	NA	MSV000089558_14840
17361	1.41444	FALSE	653.308	3.24881	NA	NA	NA	NA	NA	NA	NA	MSV000089558_17361
18938	1.41388	FALSE	423.317	3.56093	NA	NA	NA	NA	NA	NA	NA	MSV000089558_18938
14720	1.41369	TRUE	468.26	2.83986	30	NA	NA	NA	NA	NA	NA	MSV000089558_14720
26803	1.41344	FALSE	511.303	4.38157	NA	NA	NA	NA	NA	NA	NA	MSV000089558_26803
26325	1.41336	FALSE	617.33	4.29842	413	NA	NA	NA	NA	NA	NA	MSV000089558_26325
12421	1.41325	TRUE	277.119	2.43893	NA	NA	NA	NA	NA	NA	NA	MSV000089558_12421
34478	1.4131	FALSE	595.455	5.94297	134	NA	NA	NA	NA	NA	NA	MSV000089558_34478
8756	1.41305	TRUE	169.05	1.4083	NA	CCMSLIB00005464123	URATE	M+H	NA	NA	NA	MSV000089558_8756
19977	1.41274	FALSE	589.302	3.60739	NA	NA	NA	NA	NA	NA	NA	MSV000089558_19977
6372	1.41254	FALSE	271.082	0.598059	NA	NA	NA	NA	NA	NA	NA	MSV000089558_6372
4038	1.41241	FALSE	215.103	0.328366	880	NA	NA	NA	NA	NA	NA	MSV000089558_4038
35176	1.41233	FALSE	688.536	6.14135	NA	NA	NA	NA	NA	NA	NA	MSV000089558_35176
17959	1.41217	TRUE	809.314	3.32629	342	NA	NA	NA	NA	NA	NA	MSV000089558_17959
15928	1.41196	FALSE	360.148	3.02247	50	CCMSLIB00003139362	Spectral Match to Lactulose from NIST14	M+NH4	NA	NA	NA	MSV000089558_15928
32379	1.41194	TRUE	626.39	5.47473	NA	NA	NA	NA	NA	NA	NA	MSV000089558_32379
19385	1.4118	TRUE	513.337	3.55118	NA	NA	NA	NA	NA	NA	NA	MSV000089558_19385
31898	1.41159	FALSE	330.264	5.36285	NA	NA	NA	NA	NA	NA	NA	MSV000089558_31898
13143	1.41158	FALSE	246.17	2.58045	NA	NA	NA	NA	NA	NA	NA	MSV000089558_13143
17195	1.41149	TRUE	851.386	3.2711	NA	NA	NA	NA	NA	NA	NA	MSV000089558_17195
3477	1.41126	TRUE	441.176	0.30414	404	NA	NA	NA	NA	NA	NA	MSV000089558_3477
37447	1.41113	FALSE	616.516	6.54357	180	NA	NA	NA	NA	NA	NA	MSV000089558_37447
12134	1.41087	FALSE	147.117	2.38293	788	NA	NA	NA	NA	NA	NA	MSV000089558_12134
11498	1.41086	FALSE	355.15	2.34913	840	NA	NA	NA	NA	NA	NA	MSV000089558_11498
29397	1.41077	TRUE	413.349	4.87281	NA	CCMSLIB00011435437	Arg-C16:0	M+H	NA	NA	NA	MSV000089558_29397
11892	1.41051	FALSE	571.348	2.34479	NA	NA	NA	NA	NA	NA	NA	MSV000089558_11892
13042	1.41026	FALSE	270.207	2.53749	NA	NA	NA	NA	NA	NA	NA	MSV000089558_13042
11698	1.41013	FALSE	246.17	2.3733	788	NA	NA	NA	NA	NA	NA	MSV000089558_11698
28411	1.40997	FALSE	522.378	4.65599	NA	NA	NA	NA	NA	NA	NA	MSV000089558_28411
21468	1.40963	FALSE	421.305	3.76152	NA	NA	NA	NA	NA	NA	NA	MSV000089558_21468
15090	1.40963	TRUE	206.081	2.8862	908	NA	NA	NA	NA	NA	NA	MSV000089558_15090
23499	1.40962	FALSE	420.229	4.0162	1041	NA	NA	NA	NA	NA	NA	MSV000089558_23499
3685	1.40945	TRUE	247.016	0.291673	NA	NA	NA	NA	NA	NA	NA	MSV000089558_3685
15782	1.40933	FALSE	714.441	2.97139	NA	NA	NA	NA	NA	NA	NA	MSV000089558_15782
12384	1.40925	TRUE	270.166	2.43178	549	NA	NA	NA	NA	NA	NA	MSV000089558_12384
13267	1.40925	TRUE	504.196	2.60349	559	NA	NA	NA	NA	NA	NA	MSV000089558_13267
28487	1.40917	FALSE	518.324	4.69756	0	CCMSLIB00010091589	PC(18:3/0:0); [M+H]+ C26H49N1O7P1	M+H	NA	NA	NA	MSV000089558_28487
10802	1.40908	FALSE	258.08	2.13111	NA	NA	NA	NA	NA	NA	NA	MSV000089558_10802
31105	1.40904	TRUE	425.345	5.10676	NA	NA	NA	NA	NA	NA	NA	MSV000089558_31105
9253	1.40891	FALSE	251.103	1.79909	1002	NA	NA	NA	NA	NA	NA	MSV000089558_9253
40197	1.40883	FALSE	454.343	6.96784	32	NA	NA	NA	NA	NA	NA	MSV000089558_40197
37019	1.40883	FALSE	477.358	6.48432	663	NA	NA	NA	NA	NA	NA	MSV000089558_37019
31440	1.40876	FALSE	394.265	5.24201	863	NA	NA	NA	NA	NA	NA	MSV000089558_31440
26024	1.40867	TRUE	410.238	4.24127	44	NA	NA	NA	NA	NA	NA	MSV000089558_26024
6873	1.4078	FALSE	122.097	0.681744	714	NA	NA	NA	NA	NA	NA	MSV000089558_6873
12290	1.40745	FALSE	151.112	2.46853	788	NA	NA	NA	NA	NA	NA	MSV000089558_12290
11478	1.40711	FALSE	343.131	2.27895	919	NA	NA	NA	NA	NA	NA	MSV000089558_11478
16300	1.40541	TRUE	333.145	3.09367	700	NA	NA	NA	NA	NA	NA	MSV000089558_16300
14672	1.40503	FALSE	427.231	2.83928	NA	NA	NA	NA	NA	NA	NA	MSV000089558_14672
26029	1.40466	TRUE	628.407	4.25205	NA	NA	NA	NA	NA	NA	NA	MSV000089558_26029
5907	1.40465	FALSE	200.035	0.531144	728	NA	NA	NA	NA	NA	NA	MSV000089558_5907
18006	1.4041	TRUE	237.149	3.36296	NA	NA	NA	NA	NA	NA	NA	MSV000089558_18006
12804	1.40404	TRUE	451.164	2.46816	1273	NA	NA	NA	NA	NA	NA	MSV000089558_12804
25668	1.404	FALSE	497.324	4.19574	249	NA	NA	NA	NA	NA	NA	MSV000089558_25668
33853	1.40398	FALSE	471.309	5.76258	1001	NA	NA	NA	NA	NA	NA	MSV000089558_33853
13181	1.40385	TRUE	591.325	2.56697	1256	NA	NA	NA	NA	NA	NA	MSV000089558_13181
33729	1.40367	TRUE	434.267	5.73566	NA	NA	NA	NA	NA	NA	NA	MSV000089558_33729
18886	1.40353	FALSE	246.17	3.48967	674	NA	NA	NA	NA	NA	NA	MSV000089558_18886
25894	1.40344	FALSE	441.337	4.21538	1053	NA	NA	NA	NA	NA	NA	MSV000089558_25894
27803	1.40324	FALSE	310.274	4.53705	0	NA	NA	NA	NA	NA	NA	MSV000089558_27803
12439	1.40259	FALSE	213.149	2.45341	434	NA	NA	NA	NA	NA	NA	MSV000089558_12439
7145	1.40246	TRUE	298.141	0.74541	702	NA	NA	NA	NA	NA	NA	MSV000089558_7145
4231	1.40236	TRUE	304.151	0.356405	819	NA	NA	NA	NA	NA	NA	MSV000089558_4231
1922	1.40227	TRUE	203.15	0.242357	NA	NA	NA	NA	NA	NA	NA	MSV000089558_1922
3507	1.40191	FALSE	234.134	0.345416	987	NA	NA	NA	NA	NA	NA	MSV000089558_3507
18297	1.40186	TRUE	511.683	3.39111	NA	NA	NA	NA	NA	NA	NA	MSV000089558_18297
33562	1.40175	TRUE	631.382	5.72311	515	NA	NA	NA	NA	NA	NA	MSV000089558_33562
21301	1.40169	FALSE	621.322	3.73151	NA	NA	NA	NA	NA	NA	NA	MSV000089558_21301
18445	1.40123	TRUE	449.2	3.42632	NA	NA	NA	NA	NA	NA	NA	MSV000089558_18445
32679	1.4011	TRUE	601.335	5.53849	1281	NA	NA	NA	NA	NA	NA	MSV000089558_32679
3029	1.401	FALSE	126.022	0.26507	1108	NA	NA	NA	NA	NA	NA	MSV000089558_3029
33950	1.40097	TRUE	492.344	5.80185	NA	NA	NA	NA	NA	NA	NA	MSV000089558_33950
9003	1.40095	TRUE	323.16	1.495	NA	NA	NA	NA	NA	NA	NA	MSV000089558_9003
16324	1.40091	FALSE	391.267	3.07622	NA	NA	NA	NA	NA	NA	NA	MSV000089558_16324
25748	1.40087	TRUE	386.291	4.17877	415	NA	NA	NA	NA	NA	NA	MSV000089558_25748
13415	1.40083	FALSE	390.285	2.61295	NA	NA	NA	NA	NA	NA	NA	MSV000089558_13415
15843	1.40071	FALSE	295.097	3.01384	78	NA	NA	NA	NA	NA	NA	MSV000089558_15843
26306	1.40018	FALSE	595.349	4.29231	413	NA	NA	NA	NA	NA	NA	MSV000089558_26306
42495	1.40015	FALSE	297.279	7.47158	NA	NA	NA	NA	NA	NA	NA	MSV000089558_42495
2243	1.39987	FALSE	294.181	0.308471	558	NA	NA	NA	NA	NA	NA	MSV000089558_2243
3211	1.39984	FALSE	162.076	0.284357	817	NA	NA	NA	NA	NA	NA	MSV000089558_3211
27792	1.39979	FALSE	293.248	4.54948	0	CCMSLIB00003136996	Spectral Match to 9Z,11E,13E-Octadecatrienoic acid methyl ester from NIST14	M+H	NA	NA	NA	MSV000089558_27792
18988	1.39968	FALSE	885.426	3.51827	739	NA	NA	NA	NA	NA	NA	MSV000089558_18988
27697	1.39932	FALSE	689.555	4.50633	47	NA	NA	NA	NA	NA	NA	MSV000089558_27697
34910	1.39913	FALSE	377.267	6.09903	134	NA	NA	NA	NA	NA	NA	MSV000089558_34910
28114	1.3991	TRUE	395.299	4.59235	1426	NA	NA	NA	NA	NA	NA	MSV000089558_28114
36418	1.39907	FALSE	427.318	6.37759	27	NA	NA	NA	NA	NA	NA	MSV000089558_36418
27840	1.39878	FALSE	397.202	4.59124	0	NA	NA	NA	NA	NA	NA	MSV000089558_27840
18432	1.39856	TRUE	472.327	3.42485	NA	NA	NA	NA	NA	NA	NA	MSV000089558_18432
43292	1.39785	TRUE	666.533	7.66498	NA	NA	NA	NA	NA	NA	NA	MSV000089558_43292
4748	1.39749	TRUE	493.214	0.374167	NA	NA	NA	NA	NA	NA	NA	MSV000089558_4748
9131	1.39733	FALSE	323.174	1.72006	NA	NA	NA	NA	NA	NA	NA	MSV000089558_9131
9339	1.39732	FALSE	255.123	1.81823	NA	NA	NA	NA	NA	NA	NA	MSV000089558_9339
11602	1.39717	TRUE	265.118	2.29203	163	NA	NA	NA	NA	NA	NA	MSV000089558_11602
27871	1.39699	FALSE	312.29	4.57082	195	NA	NA	NA	NA	NA	NA	MSV000089558_27871
16035	1.39699	TRUE	424.152	3.01048	NA	NA	NA	NA	NA	NA	NA	MSV000089558_16035
13526	1.39686	FALSE	269.175	2.53304	NA	NA	NA	NA	NA	NA	NA	MSV000089558_13526
17764	1.39658	FALSE	590.324	3.29657	312	NA	NA	NA	NA	NA	NA	MSV000089558_17764
4263	1.39657	FALSE	172.097	0.342745	558	NA	NA	NA	NA	NA	NA	MSV000089558_4263
14847	1.39655	FALSE	539.288	2.87181	843	NA	NA	NA	NA	NA	NA	MSV000089558_14847
8742	1.39617	FALSE	277.155	1.39896	NA	NA	NA	NA	NA	NA	NA	MSV000089558_8742
14446	1.39603	FALSE	335.206	2.78849	364	NA	NA	NA	NA	NA	NA	MSV000089558_14446
8314	1.39598	TRUE	261.145	1.12115	93	NA	NA	NA	NA	NA	NA	MSV000089558_8314
22260	1.39594	FALSE	811.534	3.80511	162	NA	NA	NA	NA	NA	NA	MSV000089558_22260
28563	1.39594	TRUE	454.329	4.6922	NA	NA	NA	NA	NA	NA	NA	MSV000089558_28563
39627	1.39565	FALSE	590.4	6.87797	NA	NA	NA	NA	NA	NA	NA	MSV000089558_39627
6034	1.39535	TRUE	494.188	0.551457	NA	NA	NA	NA	NA	NA	NA	MSV000089558_6034
28640	1.39497	TRUE	739.56	4.73365	411	NA	NA	NA	NA	NA	NA	MSV000089558_28640
33757	1.39431	FALSE	427.321	5.72098	310	NA	NA	NA	NA	NA	NA	MSV000089558_33757
12046	1.39427	FALSE	431.219	2.40421	NA	NA	NA	NA	NA	NA	NA	MSV000089558_12046
34103	1.39408	TRUE	636.447	5.88063	NA	NA	NA	NA	NA	NA	NA	MSV000089558_34103
16542	1.3939	FALSE	503.287	3.12058	202	NA	NA	NA	NA	NA	NA	MSV000089558_16542
4328	1.39372	FALSE	204.064	0.334006	NA	NA	NA	NA	NA	NA	NA	MSV000089558_4328
33463	1.39364	FALSE	495.309	5.67816	17	NA	NA	NA	NA	NA	NA	MSV000089558_33463
15912	1.39337	FALSE	179.12	3.02676	NA	NA	NA	NA	NA	NA	NA	MSV000089558_15912
1270	1.39311	FALSE	123.04	0.220345	458	NA	NA	NA	NA	NA	NA	MSV000089558_1270
8493	1.39299	TRUE	383.229	1.21147	NA	NA	NA	NA	NA	NA	NA	MSV000089558_8493
14425	1.39294	FALSE	488.24	2.78889	364	NA	NA	NA	NA	NA	NA	MSV000089558_14425
21261	1.39278	FALSE	281.137	3.75249	263	NA	NA	NA	NA	NA	NA	MSV000089558_21261
14794	1.39258	FALSE	618.35	2.85972	NA	NA	NA	NA	NA	NA	NA	MSV000089558_14794
11362	1.39258	FALSE	721.401	2.25666	1063	NA	NA	NA	NA	NA	NA	MSV000089558_11362
33804	1.39223	TRUE	508.376	5.74532	NA	CCMSLIB00003138875	Spectral Match to 1-(1Z-Octadecenyl)-sn-glycero-3-phosphocholine from NIST14	M+H	NA	NA	NA	MSV000089558_33804
14071	1.392	FALSE	299.161	2.71587	NA	NA	NA	NA	NA	NA	NA	MSV000089558_14071
31384	1.39193	TRUE	572.377	5.23537	NA	NA	NA	NA	NA	NA	NA	MSV000089558_31384
5935	1.39161	TRUE	310.176	0.504437	705	NA	NA	NA	NA	NA	P_P_P (known structural isomers: 0; isobaric peaks in run: 1)	MSV000089558_5935
34653	1.39103	TRUE	543.351	6.04381	NA	NA	NA	NA	NA	NA	NA	MSV000089558_34653
11217	1.39081	FALSE	325.177	2.33315	NA	NA	NA	NA	NA	NA	NA	MSV000089558_11217
13883	1.39055	TRUE	447.216	2.6825	NA	NA	NA	NA	NA	NA	NA	MSV000089558_13883
12652	1.39038	FALSE	480.227	2.49511	377	NA	NA	NA	NA	NA	NA	MSV000089558_12652
13059	1.39002	FALSE	165.091	2.52371	903	NA	NA	NA	NA	NA	NA	MSV000089558_13059
11989	1.38989	FALSE	538.222	2.35489	NA	NA	NA	NA	NA	NA	NA	MSV000089558_11989
29591	1.38957	FALSE	466.334	4.89088	NA	CCMSLIB00010227403	"Candidate Dihydroxylated bile acid (delta mass 73.035; sirius atomic difference: 3C, 7H, 1N, -1O, 1S; buddy atomic difference: 3C, 7H, 1N, -1O, 1S)"	M+H	Dihydroxylated bile acid_2-aminophenol [M-H2O+H]+	NA	NA	MSV000089558_29591
18233	1.38909	FALSE	431.222	3.38905	244	NA	NA	NA	NA	NA	NA	MSV000089558_18233
26163	1.389	FALSE	281.248	4.29233	579	CCMSLIB00005736064	Massbank:EQ331602 Linoleic acid|(9Z,12Z)-octadeca-9,12-dienoic acid	M+H	NA	NA	(R,Z)-12-hydroxyoctadec-9-enoic-acid (known structural isomers: 0; isobaric peaks in run: 9)	MSV000089558_26163
40241	1.38899	FALSE	432.36	6.97113	32	NA	NA	NA	NA	NA	NA	MSV000089558_40241
15539	1.38891	FALSE	631.383	2.95445	NA	NA	NA	NA	NA	NA	NA	MSV000089558_15539
13922	1.38881	TRUE	292.12	2.72464	NA	NA	NA	NA	NA	NA	NA	MSV000089558_13922
35755	1.38873	FALSE	347.199	6.23434	507	NA	NA	NA	NA	NA	NA	MSV000089558_35755
25669	1.38872	FALSE	407.28	4.16871	553	CCMSLIB00010237468	"Candidate Tetrahydroxylated bile acid (delta mass -18.0105; sirius atomic difference: -2H, -1O; buddy atomic difference: -2H, -1O; spectral library match to CCMSLIB00006581917, ""3alpha,7alpha-dihydroxy-12-oxo-5beta-cholanic acid"")"	M+H	NA	NA	NA	MSV000089558_25669
28810	1.38863	FALSE	329.269	4.77441	NA	CCMSLIB00003139686	Spectral Match to Monopalmitolein (9c) from NIST14	M+H	NA	NA	NA	MSV000089558_28810
5764	1.38856	TRUE	507.209	0.491925	1207	NA	NA	NA	NA	NA	NA	MSV000089558_5764
15304	1.38836	TRUE	491.149	2.92718	618	NA	NA	NA	NA	NA	NA	MSV000089558_15304
3361	1.38788	TRUE	133.061	0.283646	NA	NA	NA	NA	NA	NA	NA	MSV000089558_3361
22049	1.38775	FALSE	439.32	3.7995	NA	NA	NA	NA	NA	NA	NA	MSV000089558_22049
25378	1.38771	TRUE	417.339	4.17279	220	NA	NA	NA	NA	NA	NA	MSV000089558_25378
29091	1.3873	FALSE	410.318	4.82422	47	NA	NA	NA	NA	NA	NA	MSV000089558_29091
26026	1.38644	FALSE	501.319	4.25609	NA	NA	NA	NA	NA	NA	NA	MSV000089558_26026
25176	1.38643	FALSE	409.256	4.16028	381	CCMSLIB00010235921	"Candidate Trihydroxylated bile acid (delta mass -0.0378; buddy atomic difference: -1C, -4H, 1O)"	M+H	NA	NA	NA	MSV000089558_25176
13357	1.38632	TRUE	535.146	2.60348	NA	NA	NA	NA	NA	NA	NA	MSV000089558_13357
35653	1.38622	FALSE	470.336	6.19559	482	NA	NA	NA	NA	NA	NA	MSV000089558_35653
30849	1.3859	TRUE	574.314	5.10099	336	NA	NA	NA	NA	NA	NA	MSV000089558_30849
42156	1.38582	TRUE	682.561	7.35478	NA	NA	NA	NA	NA	NA	NA	MSV000089558_42156
28153	1.38573	FALSE	406.296	4.59604	0	CCMSLIB00010238071	"Candidate Trihydroxylated bile acid (delta mass -2.996; sirius atomic difference: -1H, 1N, -1O; buddy atomic difference: -1H, 1N, -1O)"	M+H	NA	NA	NA	MSV000089558_28153
12147	1.38572	TRUE	364.185	2.37466	722	NA	NA	NA	NA	NA	NA	MSV000089558_12147
6860	1.38571	FALSE	222.113	0.722429	NA	NA	NA	NA	NA	NA	NA	MSV000089558_6860
32969	1.38561	TRUE	574.387	5.55585	NA	NA	NA	NA	NA	NA	NA	MSV000089558_32969
22397	1.3854	TRUE	314.269	3.79282	NA	NA	NA	NA	NA	NA	NA	MSV000089558_22397
33613	1.38511	FALSE	462.357	5.74479	310	NA	NA	NA	NA	NA	NA	MSV000089558_33613
[truncated: 2,046 more rows]

## Sheet: Table S6
Feature	VIP	GroupContrib	mz	RT	Corr_ID	SpectrumID	Compound_Name	Adduct	rev_cosine	ba_lib	syn_lib	dataset
11803	2.26312	TRUE	565.155	2.46013	947	CCMSLIB00012437313	Corymboside	[M+H]+	NA	NA	NA	MSV000092652_11803
11312	2.24543	FALSE	381.19	2.37945	812	NA	NA	NA	NA	NA	NA	MSV000092652_11312
499	2.24412	TRUE	251.16	0.231477	761	NA	NA	NA	NA	NA	NA	MSV000092652_499
23162	2.23407	TRUE	410.29	4.21607	516	NA	NA	NA	NA	NA	NA	MSV000092652_23162
3393	2.22998	TRUE	229.155	0.372076	NA	NA	NA	NA	NA	NA	NA	MSV000092652_3393
18634	2.22819	TRUE	460.29	3.39616	NA	CCMSLIB00010011039	Glu-C22:5	M+H	NA	NA	NA	MSV000092652_18634
4350	2.2249	FALSE	327.192	0.488187	NA	NA	NA	NA	NA	NA	NA	MSV000092652_4350
11707	2.22171	FALSE	135.117	2.45047	NA	CCMSLIB00003138499	Adamantylidene	M+H	NA	NA	NA	MSV000092652_11707
3606	2.21817	TRUE	381.187	0.428284	NA	NA	NA	NA	NA	NA	NA	MSV000092652_3606
3204	2.21592	TRUE	422.214	0.381268	NA	NA	NA	NA	NA	NA	NA	MSV000092652_3204
3359	2.21561	TRUE	241.155	0.362958	NA	CCMSLIB00008851523	N,N-dimethyl-proline-proline betaine	M+H	NA	NA	NA	MSV000092652_3359
6685	2.21524	TRUE	474.174	1.13167	NA	NA	NA	NA	NA	NA	NA	MSV000092652_6685
9475	2.21427	TRUE	407.239	2.14621	290	NA	NA	NA	NA	NA	NA	MSV000092652_9475
22238	2.21405	TRUE	384.275	3.94349	NA	NA	NA	NA	NA	NA	NA	MSV000092652_22238
5509	2.21233	TRUE	307.165	0.728694	NA	CCMSLIB00012433879	MEGxp0_000697	[M+H]+	NA	NA	NA	MSV000092652_5509
19471	2.21142	FALSE	377.198	3.56243	402	NA	NA	NA	NA	NA	NA	MSV000092652_19471
3316	2.20276	TRUE	195.076	0.372081	NA	NA	NA	NA	NA	NA	NA	MSV000092652_3316
22684	2.19931	TRUE	342.264	4.09048	NA	NA	NA	NA	NA	NA	NA	MSV000092652_22684
18826	2.19794	TRUE	400.271	3.40028	63	NA	NA	NA	NA	NA	NA	MSV000092652_18826
21654	2.19772	TRUE	382.26	3.82533	303	NA	NA	NA	NA	NA	NA	MSV000092652_21654
11145	2.19614	TRUE	358.197	2.33752	NA	NA	NA	NA	NA	NA	NA	MSV000092652_11145
23386	2.19579	TRUE	442.353	4.27573	351	NA	NA	NA	NA	NA	NA	MSV000092652_23386
12325	2.1939	TRUE	475.209	2.44349	NA	NA	NA	NA	NA	NA	NA	MSV000092652_12325
19286	2.19373	TRUE	475.304	3.54773	163	NA	NA	NA	NA	NA	NA	MSV000092652_19286
21957	2.19326	TRUE	466.317	3.92101	NA	NA	NA	NA	NA	NA	NA	MSV000092652_21957
19854	2.19181	TRUE	438.285	3.57766	862	NA	NA	NA	NA	NA	NA	MSV000092652_19854
17379	2.18696	TRUE	410.252	3.25039	208	NA	NA	NA	NA	NA	NA	MSV000092652_17379
20405	2.18656	TRUE	400.27	3.57552	NA	NA	NA	NA	NA	NA	NA	MSV000092652_20405
1179	2.18586	TRUE	222.02	0.247459	546	NA	NA	NA	NA	NA	NA	MSV000092652_1179
16446	2.18512	TRUE	362.218	3.10759	408	NA	NA	NA	NA	NA	NA	MSV000092652_16446
3520	2.18375	FALSE	313.176	0.39591	NA	NA	NA	NA	NA	NA	NA	MSV000092652_3520
3047	2.183	TRUE	259.129	0.343186	NA	NA	NA	NA	NA	NA	NA	MSV000092652_3047
10377	2.18205	TRUE	441.224	2.26598	NA	NA	NA	NA	NA	NA	NA	MSV000092652_10377
3619	2.17854	TRUE	254.161	0.406592	NA	NA	NA	NA	NA	NA	NA	MSV000092652_3619
1461	2.17722	TRUE	274.14	0.259803	761	NA	NA	NA	NA	NA	NA	MSV000092652_1461
21998	2.17714	TRUE	414.321	3.93838	NA	NA	NA	NA	NA	NA	NA	MSV000092652_21998
16735	2.17658	TRUE	667.287	3.18163	NA	NA	NA	NA	NA	NA	NA	MSV000092652_16735
2880	2.17605	TRUE	274.092	0.331591	255	NA	NA	NA	NA	NA	NA	MSV000092652_2880
2073	2.17415	TRUE	184.064	0.27216	NA	NA	NA	NA	NA	NA	NA	MSV000092652_2073
21994	2.17283	TRUE	460.244	3.9232	NA	NA	NA	NA	NA	NA	NA	MSV000092652_21994
7158	2.17141	TRUE	323.16	1.4988	NA	NA	NA	NA	NA	NA	NA	MSV000092652_7158
3369	2.16751	TRUE	230.159	0.37918	NA	NA	NA	NA	NA	NA	NA	MSV000092652_3369
24387	2.16743	TRUE	444.332	4.50798	NA	NA	NA	NA	NA	NA	Carnitine_Isoamyl alcohol_dodecanedioic acid (known structural isomers: 1; isobaric peaks in run: 1)	MSV000092652_24387
1877	2.16633	TRUE	131.118	0.271235	924	NA	NA	NA	NA	NA	NA	MSV000092652_1877
2077	2.16314	TRUE	224.113	0.280782	NA	NA	NA	NA	NA	NA	NA	MSV000092652_2077
22257	2.15979	TRUE	416.3	3.97434	NA	NA	NA	NA	NA	NA	NA	MSV000092652_22257
4972	2.15826	TRUE	395.203	0.547486	NA	NA	NA	NA	NA	NA	NA	MSV000092652_4972
22079	2.15729	TRUE	414.285	3.93843	NA	NA	NA	NA	NA	NA	NA	MSV000092652_22079
3252	2.15553	TRUE	294.155	0.361267	447	NA	NA	NA	NA	NA	NA	MSV000092652_3252
9774	2.15548	TRUE	318.191	2.24989	NA	NA	NA	NA	NA	NA	NA	MSV000092652_9774
12076	2.14957	TRUE	335.172	2.5111	537	NA	NA	NA	NA	NA	NA	MSV000092652_12076
11338	2.14759	TRUE	539.323	2.37673	122	NA	NA	NA	NA	NA	NA	MSV000092652_11338
19245	2.14527	TRUE	614.286	3.46844	NA	NA	NA	NA	NA	NA	NA	MSV000092652_19245
23088	2.14468	TRUE	457.333	4.18185	476	NA	NA	NA	NA	NA	NA	MSV000092652_23088
20431	2.14409	TRUE	541.347	3.66792	NA	NA	NA	NA	NA	NA	NA	MSV000092652_20431
22807	2.14373	TRUE	387.294	4.14942	829	NA	NA	NA	NA	NA	NA	MSV000092652_22807
3287	2.14313	TRUE	377.192	0.462018	NA	NA	NA	NA	NA	NA	NA	MSV000092652_3287
9894	2.14249	FALSE	335.161	2.20875	NA	NA	NA	NA	NA	NA	NA	MSV000092652_9894
11663	2.14059	TRUE	276.158	2.43477	NA	NA	NA	NA	NA	NA	NA	MSV000092652_11663
16659	2.13842	TRUE	611.267	3.19837	NA	CCMSLIB00010221059	"Candidate Trihydroxylated bile acid (delta mass 201.9721; sirius atomic difference: 3C, 2H, 6N, 1O, 2S)"	M+H	NA	NA	NA	MSV000092652_16659
23407	2.13362	TRUE	443.354	4.27931	351	NA	NA	NA	NA	NA	NA	MSV000092652_23407
11032	2.13302	TRUE	378.213	2.33502	543	NA	NA	NA	NA	NA	NA	MSV000092652_11032
23072	2.13247	TRUE	456.332	4.20106	476	NA	NA	NA	NA	NA	NA	MSV000092652_23072
17598	2.13227	TRUE	695.379	3.24589	16	CCMSLIB00010219568	"Candidate Trihydroxylated bile acid (delta mass 286.0832; sirius atomic difference: 12C, 10H, 6N, 3O; buddy atomic difference: 17C, 10H, 4N, 1O)"	M+H	Trihydroxylated bile acid_verrucarol [M+K]+	NA	NA	MSV000092652_17598
5506	2.13184	TRUE	295.165	0.724917	872	NA	NA	NA	NA	NA	NA	MSV000092652_5506
15284	2.13179	TRUE	717.238	2.93776	10	NA	NA	NA	NA	NA	NA	MSV000092652_15284
15796	2.13053	TRUE	286.201	3.00275	NA	NA	NA	NA	NA	NA	NA	MSV000092652_15796
20402	2.1303	TRUE	403.287	3.69146	195	NA	NA	NA	NA	NA	NA	MSV000092652_20402
24958	2.12844	TRUE	470.348	4.68719	NA	NA	NA	NA	NA	NA	NA	MSV000092652_24958
3421	2.12799	TRUE	300.144	0.373644	447	NA	NA	NA	NA	NA	NA	MSV000092652_3421
11001	2.12777	TRUE	325.14	2.3571	NA	NA	NA	NA	NA	NA	NA	MSV000092652_11001
5756	2.12389	TRUE	393.224	0.96228	NA	NA	NA	NA	NA	NA	NA	MSV000092652_5756
3349	2.12359	FALSE	265.156	0.46479	NA	NA	NA	NA	NA	NA	NA	MSV000092652_3349
4463	2.12305	TRUE	328.139	0.493606	332	NA	NA	NA	NA	NA	NA	MSV000092652_4463
25118	2.12266	TRUE	727.511	4.71652	NA	NA	NA	NA	NA	NA	NA	MSV000092652_25118
2936	2.12262	FALSE	226.107	0.344529	NA	NA	NA	NA	NA	NA	NA	MSV000092652_2936
3661	2.11996	TRUE	275.124	0.378755	NA	NA	NA	NA	NA	NA	NA	MSV000092652_3661
8073	2.11961	TRUE	427.208	1.86464	NA	NA	NA	NA	NA	NA	NA	MSV000092652_8073
6765	2.1196	TRUE	323.16	1.25055	NA	NA	NA	NA	NA	NA	NA	MSV000092652_6765
16294	2.1185	TRUE	505.265	3.08775	835	NA	NA	NA	NA	NA	NA	MSV000092652_16294
16431	2.11643	TRUE	363.219	3.14276	408	NA	NA	NA	NA	NA	NA	MSV000092652_16431
19879	2.11529	TRUE	439.287	3.55316	862	NA	NA	NA	NA	NA	NA	MSV000092652_19879
24714	2.11484	TRUE	414.322	4.57092	945	NA	NA	NA	NA	NA	NA	MSV000092652_24714
21164	2.1135	TRUE	458.347	3.7837	784	NA	NA	NA	NA	NA	NA	MSV000092652_21164
10017	2.11184	TRUE	337.188	2.16908	73	NA	NA	NA	NA	NA	NA	MSV000092652_10017
21681	2.11002	TRUE	428.3	3.80448	303	NA	NA	NA	NA	NA	NA	MSV000092652_21681
15404	2.10834	TRUE	673.248	2.95336	NA	NA	NA	NA	NA	NA	NA	MSV000092652_15404
2879	2.10756	TRUE	235.119	0.348933	NA	NA	NA	NA	NA	NA	NA	MSV000092652_2879
21751	2.10234	TRUE	553.298	3.83566	NA	NA	NA	NA	NA	NA	NA	MSV000092652_21751
2862	2.10204	TRUE	312.111	0.353053	276	NA	NA	NA	NA	NA	NA	MSV000092652_2862
15638	2.09915	TRUE	435.165	2.99414	381	NA	NA	NA	NA	NA	NA	MSV000092652_15638
11756	2.09615	FALSE	350.16	2.46314	204	NA	NA	NA	NA	NA	NA	MSV000092652_11756
22008	2.09574	TRUE	429.301	3.9585	303	NA	NA	NA	NA	NA	NA	MSV000092652_22008
13417	2.09374	TRUE	468.251	2.6733	43	NA	NA	NA	NA	NA	NA	MSV000092652_13417
4619	2.09271	TRUE	441.187	0.512017	NA	NA	NA	NA	NA	NA	NA	MSV000092652_4619
13582	2.0889	FALSE	380.135	2.69377	NA	NA	NA	NA	NA	NA	NA	MSV000092652_13582
15746	2.0866	FALSE	353.1	2.99717	234	NA	NA	NA	NA	NA	NA	MSV000092652_15746
3721	2.08548	TRUE	351.177	0.397896	NA	NA	NA	NA	NA	NA	NA	MSV000092652_3721
22489	2.08252	TRUE	555.314	4.05625	NA	NA	NA	NA	NA	NA	NA	MSV000092652_22489
11810	2.08016	FALSE	231.16	2.51205	639	NA	NA	NA	NA	NA	NA	MSV000092652_11810
6324	2.08016	TRUE	304.175	0.998064	NA	NA	NA	NA	NA	NA	NA	MSV000092652_6324
7537	2.07943	TRUE	246.17	1.75468	NA	CCMSLIB00005885057	Isovalerylcarnitine - 40.00 eV	M+H	NA	NA	NA	MSV000092652_7537
14215	2.0783	TRUE	592.303	2.7636	951	NA	NA	NA	NA	NA	NA	MSV000092652_14215
16792	2.07706	TRUE	490.338	3.16726	977	NA	NA	NA	NA	NA	NA	MSV000092652_16792
24525	2.07689	TRUE	288.29	4.48903	NA	NA	NA	NA	NA	NA	NA	MSV000092652_24525
4847	2.07334	TRUE	227.103	0.523118	NA	CCMSLIB00003139627	Spectral Match to PyroGlu-Pro from NIST14	M+H	NA	NA	NA	MSV000092652_4847
3368	2.07254	TRUE	230.103	0.370557	NA	NA	NA	NA	NA	NA	NA	MSV000092652_3368
15206	2.07182	TRUE	532.295	2.92267	280	CCMSLIB00010222748	"Candidate Tetrahydroxylated bile acid (delta mass 107.0057; sirius atomic difference: 2C, 5H, 1N, 2O, 1S; buddy atomic difference: 11C, -3H, 3N, -4O)"	M+H	Tetrahydroxylated bile acid_4-methyl-5-thiazoleethanol [M-H2O+H]+	NA	NA	MSV000092652_15206
19848	2.06957	TRUE	314.233	3.58445	NA	NA	NA	NA	NA	NA	NA	MSV000092652_19848
11890	2.06906	TRUE	305.161	2.46248	118	NA	NA	NA	NA	NA	NA	MSV000092652_11890
4724	2.06839	TRUE	249.086	0.500555	NA	NA	NA	NA	NA	NA	NA	MSV000092652_4724
9481	2.06827	FALSE	385.176	2.11622	376	NA	NA	NA	NA	NA	NA	MSV000092652_9481
15741	2.06791	FALSE	313.107	3.00777	234	NA	NA	NA	NA	NA	NA	MSV000092652_15741
18141	2.06756	TRUE	425.209	3.34493	736	NA	NA	NA	NA	NA	NA	MSV000092652_18141
5654	2.06749	TRUE	270.193	0.809126	58	NA	NA	NA	NA	NA	NA	MSV000092652_5654
20689	2.06659	FALSE	396.273	3.70538	NA	NA	NA	NA	NA	NA	NA	MSV000092652_20689
5484	2.06524	TRUE	216.087	0.637185	NA	NA	NA	NA	NA	NA	NA	MSV000092652_5484
11750	2.0652	TRUE	306.168	2.45359	947	NA	NA	NA	NA	NA	NA	MSV000092652_11750
12888	2.06397	FALSE	309.131	2.58581	NA	NA	NA	NA	NA	NA	NA	MSV000092652_12888
2228	2.06199	TRUE	266.125	0.309795	NA	NA	NA	NA	NA	NA	NA	MSV000092652_2228
22159	2.06151	TRUE	415.322	3.97167	NA	NA	NA	NA	NA	NA	NA	MSV000092652_22159
20371	2.05759	TRUE	358.26	3.66184	NA	NA	NA	NA	NA	NA	NA	MSV000092652_20371
11435	2.05663	TRUE	493.281	2.39446	445	NA	NA	NA	NA	NA	NA	MSV000092652_11435
24755	2.05605	TRUE	440.337	4.6048	NA	NA	NA	NA	NA	NA	NA	MSV000092652_24755
22349	2.05553	TRUE	430.316	4.02701	NA	CCMSLIB00010232160	"Candidate Dihydroxylated bile acid (delta mass 37.0162; sirius atomic difference: -1C, 3H, 1N, 2O; buddy atomic difference: -1C, 3H, 1N, 2O)"	M+H	NA	NA	Carnitine_Isoamyl alcohol_1,11-undecanedicarboxylic acid (known structural isomers: 1; isobaric peaks in run: 1)	MSV000092652_22349
20090	2.05168	TRUE	615.234	3.68532	NA	NA	NA	NA	NA	NA	NA	MSV000092652_20090
16610	2.05128	TRUE	545.333	3.13547	NA	NA	NA	NA	NA	NA	NA	MSV000092652_16610
18257	2.05069	TRUE	434.256	3.28134	NA	NA	NA	NA	NA	NA	NA	MSV000092652_18257
23350	2.04939	TRUE	494.348	4.2678	NA	NA	NA	NA	NA	NA	NA	MSV000092652_23350
20105	2.04798	TRUE	305.248	3.61951	NA	NA	NA	NA	NA	NA	NA	MSV000092652_20105
22482	2.04727	FALSE	422.245	4.05074	NA	NA	NA	NA	NA	NA	NA	MSV000092652_22482
8755	2.04692	TRUE	518.261	1.99015	NA	NA	NA	NA	NA	NA	NA	MSV000092652_8755
14533	2.04536	TRUE	418.281	2.85065	NA	NA	NA	NA	NA	NA	NA	MSV000092652_14533
10091	2.04403	FALSE	383.125	2.22288	37	NA	NA	NA	NA	NA	NA	MSV000092652_10091
20849	2.04385	TRUE	444.296	3.78318	NA	NA	NA	NA	NA	NA	NA	MSV000092652_20849
12220	2.04371	TRUE	454.234	2.49636	181	NA	NA	NA	NA	NA	NA	MSV000092652_12220
10678	2.04356	FALSE	290.16	2.41335	NA	NA	NA	NA	NA	NA	NA	MSV000092652_10678
20358	2.04197	TRUE	613.283	3.57512	NA	CCMSLIB00010220989	"Candidate Trihydroxylated bile acid (delta mass 203.983; sirius atomic difference: 5C, 4H, 2N, 5O, 1S)"	M+H	Trihydroxylated bile acid_3,5-dihydroxy-4-methoxybenzoic acid [M+K]+	NA	NA	MSV000092652_20358
4923	2.04135	TRUE	324.156	0.550484	NA	NA	NA	NA	NA	NA	NA	MSV000092652_4923
23621	2.0412	TRUE	344.28	4.35282	NA	CCMSLIB00005884390	LAUROYLCARNITINE - 30.0 eV	M+H	NA	NA	NA	MSV000092652_23621
3312	2.03779	TRUE	409.182	0.38488	NA	NA	NA	NA	NA	NA	NA	MSV000092652_3312
18632	2.03716	TRUE	398.257	3.37244	NA	NA	NA	NA	NA	NA	NA	MSV000092652_18632
24530	2.03532	FALSE	426.261	4.53284	NA	CCMSLIB00003138156	Spectral Match to 1-Myristoyl-2-hydroxy-sn-glycero-3-phosphoethanolamine from NIST14	M+H	NA	NA	NA	MSV000092652_24530
11654	2.03512	FALSE	262.165	2.44971	207	NA	NA	NA	NA	NA	NA	MSV000092652_11654
2687	2.03221	FALSE	176.128	0.321769	904	NA	NA	NA	NA	NA	NA	MSV000092652_2687
15182	2.03051	FALSE	673.29	2.91666	321	NA	NA	NA	NA	NA	NA	MSV000092652_15182
11371	2.02981	TRUE	495.29	2.41482	445	NA	NA	NA	NA	NA	NA	MSV000092652_11371
6432	2.02857	TRUE	391.207	0.973673	NA	NA	NA	NA	NA	NA	NA	MSV000092652_6432
13545	2.02838	FALSE	385.22	2.70108	NA	NA	NA	NA	NA	NA	NA	MSV000092652_13545
13384	2.02731	TRUE	344.208	2.68524	NA	NA	NA	NA	NA	NA	NA	MSV000092652_13384
4437	2.02705	TRUE	310.128	0.525052	332	NA	NA	NA	NA	NA	NA	MSV000092652_4437
5084	2.02697	TRUE	399.175	0.563515	NA	NA	NA	NA	NA	NA	NA	MSV000092652_5084
23383	2.02628	TRUE	442.317	4.33833	NA	NA	NA	NA	NA	NA	NA	MSV000092652_23383
11181	2.02625	TRUE	380.181	2.36865	NA	NA	NA	NA	NA	NA	NA	MSV000092652_11181
21220	2.02597	TRUE	563.335	3.78062	784	NA	NA	NA	NA	NA	NA	MSV000092652_21220
17798	2.0244	TRUE	416.266	3.26576	883	NA	NA	NA	NA	NA	NA	MSV000092652_17798
7038	2.02432	FALSE	188.165	1.3569	NA	NA	NA	NA	NA	NA	NA	MSV000092652_7038
8630	2.02272	TRUE	308.114	1.95004	NA	NA	NA	NA	NA	NA	NA	MSV000092652_8630
18429	2.02099	FALSE	602.223	3.36265	NA	NA	NA	NA	NA	NA	NA	MSV000092652_18429
14415	2.01947	FALSE	304.175	2.83458	NA	NA	NA	NA	NA	NA	NA	MSV000092652_14415
4535	2.01839	FALSE	204.159	0.510426	NA	NA	NA	NA	NA	NA	NA	MSV000092652_4535
4702	2.01754	FALSE	178.053	0.507808	NA	NA	NA	NA	NA	NA	NA	MSV000092652_4702
19223	2.01611	TRUE	458.276	3.48778	163	NA	NA	NA	NA	NA	NA	MSV000092652_19223
3927	2.01113	FALSE	228.123	0.430231	NA	NA	NA	NA	NA	NA	NA	MSV000092652_3927
17255	2.01003	TRUE	177.055	3.21696	113	NA	NA	NA	NA	NA	NA	MSV000092652_17255
17876	2.00957	TRUE	402.286	3.2751	NA	NA	NA	NA	NA	NA	NA	MSV000092652_17876
22879	2.00829	FALSE	230.064	4.15067	610	NA	NA	NA	NA	NA	NA	MSV000092652_22879
13850	2.00818	TRUE	771.213	2.73381	439	NA	NA	NA	NA	NA	NA	MSV000092652_13850
21308	2.00817	TRUE	337.155	3.79064	48	CCMSLIB00010259769	"Candidate Trihydroxylated bile acid (delta mass -72.1412; sirius atomic difference: -4C, -20H, 2N, -2O; buddy atomic difference: -4C, -20H, 2N, -2O)"	M+H	NA	NA	trans-ferulic acid_2-(1H-indol-3-yl)ethan-1-amine (known structural isomers: 0; isobaric peaks in run: 2)	MSV000092652_21308
4243	2.00492	TRUE	379.209	0.470834	849	NA	NA	NA	NA	NA	NA	MSV000092652_4243
22901	2.00335	TRUE	492.334	4.17574	NA	NA	NA	NA	NA	NA	NA	MSV000092652_22901
15747	2.0028	FALSE	348.145	3.00433	234	NA	NA	NA	NA	NA	NA	MSV000092652_15747
6104	2.00265	TRUE	367.15	0.941465	NA	CCMSLIB00005467655	1-beta-D-Glucopyranosyl-L-tryptophan	M+H	NA	NA	NA	MSV000092652_6104
16434	2.00108	TRUE	367.173	3.12832	408	NA	NA	NA	NA	NA	NA	MSV000092652_16434
23824	2.00105	TRUE	443.352	4.34065	NA	NA	NA	NA	NA	NA	NA	MSV000092652_23824
4833	2.00087	FALSE	223.144	0.542068	NA	NA	NA	NA	NA	NA	NA	MSV000092652_4833
24471	1.99948	TRUE	438.321	4.48707	687	NA	NA	NA	NA	NA	NA	MSV000092652_24471
10783	1.99943	FALSE	364.15	2.2625	73	NA	NA	NA	NA	NA	NA	MSV000092652_10783
23022	1.99934	FALSE	328.248	4.20461	NA	NA	NA	NA	NA	NA	NA	MSV000092652_23022
19983	1.99809	TRUE	470.229	3.53252	862	NA	NA	NA	NA	NA	NA	MSV000092652_19983
4065	1.99786	TRUE	415.172	0.470251	NA	NA	NA	NA	NA	NA	NA	MSV000092652_4065
16190	1.99683	FALSE	423.274	3.19937	NA	NA	NA	NA	NA	NA	NA	MSV000092652_16190
3632	1.99519	FALSE	343.187	0.394566	NA	NA	NA	NA	NA	NA	NA	MSV000092652_3632
11613	1.99305	TRUE	291.164	2.42219	404	NA	NA	NA	NA	NA	NA	MSV000092652_11613
5008	1.99251	TRUE	396.208	0.547086	NA	NA	NA	NA	NA	NA	NA	MSV000092652_5008
18259	1.99187	FALSE	305.187	3.33197	296	NA	NA	NA	NA	NA	NA	MSV000092652_18259
5246	1.99084	FALSE	222.113	0.620414	NA	NA	NA	NA	NA	NA	NA	MSV000092652_5246
3824	1.9899	FALSE	234.134	0.406737	NA	NA	NA	NA	NA	NA	NA	MSV000092652_3824
25297	1.98735	TRUE	384.311	4.76104	NA	NA	NA	NA	NA	NA	NA	MSV000092652_25297
10157	1.98712	FALSE	184.037	2.22728	90	NA	NA	NA	NA	NA	NA	MSV000092652_10157
3602	1.98642	TRUE	174.149	0.387259	NA	NA	NA	NA	NA	NA	NA	MSV000092652_3602
3580	1.98634	FALSE	262.111	0.397905	NA	NA	NA	NA	NA	NA	NA	MSV000092652_3580
9411	1.98627	FALSE	313.163	2.11798	689	NA	NA	NA	NA	NA	NA	MSV000092652_9411
1417	1.98578	TRUE	114.091	0.297049	924	NA	NA	NA	NA	NA	NA	MSV000092652_1417
1974	1.98511	TRUE	246.181	0.268393	NA	NA	NA	NA	NA	NA	NA	MSV000092652_1974
23500	1.98425	TRUE	368.28	4.30553	NA	NA	NA	NA	NA	NA	NA	MSV000092652_23500
20704	1.98396	TRUE	331.076	3.71109	NA	NA	NA	NA	NA	NA	NA	MSV000092652_20704
16442	1.9834	TRUE	354.137	3.11396	NA	NA	NA	NA	NA	NA	NA	MSV000092652_16442
17007	1.98111	TRUE	476.359	3.19041	NA	NA	NA	NA	NA	NA	NA	MSV000092652_17007
13171	1.98061	TRUE	438.24	2.63933	440	CCMSLIB00005743747	Massbank:PR311082 Dicoumaroyl Spermidine	M+H	NA	NA	NA	MSV000092652_13171
2326	1.98053	FALSE	177.132	0.3182	904	NA	NA	NA	NA	NA	NA	MSV000092652_2326
25003	1.97913	TRUE	396.311	4.6809	NA	CCMSLIB00010238848	"Candidate Dihydroxylated bile acid (delta mass 3.0112; sirius atomic difference: -1C, 1H, 1N; buddy atomic difference: -1C, 1H, 1N)"	M+H	NA	NA	NA	MSV000092652_25003
21148	1.97849	TRUE	326.233	3.7733	707	NA	NA	NA	NA	NA	NA	MSV000092652_21148
11588	1.97728	FALSE	276.217	2.42514	NA	NA	NA	NA	NA	NA	NA	MSV000092652_11588
22152	1.97719	TRUE	235.169	3.95373	NA	NA	NA	NA	NA	NA	NA	MSV000092652_22152
23178	1.97631	TRUE	411.294	4.23514	516	NA	NA	NA	NA	NA	NA	MSV000092652_23178
10261	1.97485	TRUE	307.176	2.23977	122	CCMSLIB00012433879	MEGxp0_000697	[M+H]+	NA	NA	NA	MSV000092652_10261
4917	1.97412	TRUE	377.192	0.54114	NA	NA	NA	NA	NA	NA	NA	MSV000092652_4917
4354	1.97277	TRUE	336.156	0.494614	NA	NA	NA	NA	NA	NA	NA	MSV000092652_4354
18902	1.97194	TRUE	879.381	3.45379	431	NA	NA	NA	NA	NA	NA	MSV000092652_18902
2941	1.97165	TRUE	258.181	0.327241	255	NA	NA	NA	NA	NA	NA	MSV000092652_2941
6590	1.97137	TRUE	368.128	1.07363	159	NA	NA	NA	NA	NA	NA	MSV000092652_6590
10301	1.96899	FALSE	163.058	2.21737	90	CCMSLIB00006679013	"1,6-ANHYDRO-B-GLUCOSE"	M+H	NA	NA	NA	MSV000092652_10301
4655	1.96821	TRUE	373.16	0.519331	NA	NA	NA	NA	NA	NA	NA	MSV000092652_4655
19338	1.96804	TRUE	407.206	3.51392	645	CCMSLIB00010238057	"Candidate Trihydroxylated bile acid (delta mass -2.092; sirius atomic difference: -6C, -6H, 2N, -1O, 2S; buddy atomic difference: -7C, -10H, 2N, 4O)"	M+H	NA	NA	NA	MSV000092652_19338
23783	1.96693	TRUE	356.28	4.38954	NA	NA	NA	NA	NA	NA	NA	MSV000092652_23783
12505	1.96653	TRUE	280.118	2.55592	441	NA	NA	NA	NA	NA	O-acetyl-mandelic-acid_4-aminobutanoic acid (known structural isomers: 7; isobaric peaks in run: 1)	MSV000092652_12505
3668	1.96597	TRUE	296.16	0.435397	NA	NA	NA	NA	NA	NA	NA	MSV000092652_3668
831	1.96551	TRUE	262.069	0.242447	NA	NA	NA	NA	NA	NA	NA	MSV000092652_831
12436	1.96537	FALSE	323.161	2.54452	967	NA	NA	NA	NA	NA	NA	MSV000092652_12436
1007	1.96525	TRUE	206.045	0.350314	546	NA	NA	NA	NA	NA	NA	MSV000092652_1007
18376	1.96379	TRUE	1066.35	3.35963	56	NA	NA	NA	NA	NA	NA	MSV000092652_18376
10081	1.96277	FALSE	325.176	2.23883	NA	NA	NA	NA	NA	NA	NA	MSV000092652_10081
289	1.96238	FALSE	136.076	0.237424	NA	NA	NA	NA	NA	NA	NA	MSV000092652_289
21211	1.96077	FALSE	410.29	3.77582	899	NA	NA	NA	NA	NA	C23 3a, 7k, 12a (known structural isomers: 0; isobaric peaks in run: 2)	MSV000092652_21211
21427	1.95783	FALSE	303.171	3.81007	620	NA	NA	NA	NA	NA	NA	MSV000092652_21427
282	1.95529	FALSE	132.102	0.232997	NA	CCMSLIB00005884652	NORLEUCINE - 70.0 eV	M+H	NA	NA	NA	MSV000092652_282
21117	1.95509	TRUE	395.23	3.73615	NA	NA	NA	NA	NA	NA	NA	MSV000092652_21117
18389	1.95428	TRUE	418.28	3.3496	NA	NA	NA	NA	NA	NA	NA	MSV000092652_18389
20580	1.95371	TRUE	386.29	3.74329	363	NA	NA	NA	NA	NA	NA	MSV000092652_20580
11577	1.95179	FALSE	245.139	2.44236	207	NA	NA	NA	NA	NA	NA	MSV000092652_11577
7464	1.95172	FALSE	323.173	1.69616	NA	NA	NA	NA	NA	NA	NA	MSV000092652_7464
5538	1.95094	TRUE	365.193	0.671894	NA	NA	NA	NA	NA	NA	NA	MSV000092652_5538
11770	1.95059	FALSE	333.133	2.45625	204	NA	NA	NA	NA	NA	NA	MSV000092652_11770
17198	1.95026	TRUE	441.202	3.21615	113	CCMSLIB00005742410	Massbank:PR311024 Diferuloyl putrescine	M+H	NA	NA	NA	MSV000092652_17198
6848	1.9495	FALSE	336.156	1.21559	NA	NA	NA	NA	NA	NA	NA	MSV000092652_6848
9948	1.94943	FALSE	224.092	2.20023	NA	NA	NA	NA	NA	NA	NA	MSV000092652_9948
3042	1.94892	FALSE	206.139	0.339379	NA	NA	NA	NA	NA	NA	NA	MSV000092652_3042
27085	1.94814	FALSE	457.331	5.3647	21	NA	NA	NA	NA	NA	NA	MSV000092652_27085
18933	1.94703	TRUE	880.384	3.45261	431	NA	NA	NA	NA	NA	NA	MSV000092652_18933
1187	1.94303	TRUE	131.082	0.290381	NA	NA	NA	NA	NA	NA	NA	MSV000092652_1187
16583	1.94251	TRUE	507.274	3.12935	226	NA	NA	NA	NA	NA	NA	MSV000092652_16583
21015	1.94193	TRUE	307.144	3.75006	312	NA	NA	NA	NA	NA	p-Coumaric acid_tryptamine (known structural isomers: 0; isobaric peaks in run: 1)	MSV000092652_21015
3546	1.94036	TRUE	229.18	0.363974	NA	NA	NA	NA	NA	NA	NA	MSV000092652_3546
23705	1.93985	FALSE	358.26	4.3805	NA	NA	NA	NA	NA	NA	NA	MSV000092652_23705
15739	1.93902	FALSE	295.097	3.00522	234	NA	NA	NA	NA	NA	NA	MSV000092652_15739
13781	1.9383	FALSE	148.076	2.72474	NA	NA	NA	NA	NA	NA	NA	MSV000092652_13781
2704	1.93734	TRUE	450.255	0.335639	NA	NA	NA	NA	NA	NA	NA	MSV000092652_2704
17050	1.93711	TRUE	613.284	3.24178	229	CCMSLIB00010220827	"Candidate Trihydroxylated bile acid (delta mass 203.9886; sirius atomic difference: 5C, 4H, 2N, 5O, 1S)"	M+H	Trihydroxylated bile acid_l-cystine [M-H2O+H]+	NA	NA	MSV000092652_17050
13744	1.93687	FALSE	307.166	2.68964	NA	CCMSLIB00012433879	MEGxp0_000697	[M+H]+	NA	NA	NA	MSV000092652_13744
12595	1.93677	TRUE	462.233	2.57742	NA	NA	NA	NA	NA	NA	NA	MSV000092652_12595
11457	1.93589	FALSE	164.071	2.39219	683	NA	NA	NA	NA	NA	acryloyl chloride_4-aminophenol (known structural isomers: 0; isobaric peaks in run: 9)	MSV000092652_11457
19258	1.93559	TRUE	401.277	3.572	63	NA	NA	NA	NA	NA	NA	MSV000092652_19258
10802	1.93508	FALSE	251.126	2.30464	207	NA	NA	NA	NA	NA	NA	MSV000092652_10802
4550	1.93458	TRUE	272.161	0.501176	NA	NA	NA	NA	NA	NA	NA	MSV000092652_4550
22803	1.9343	TRUE	440.337	4.13513	NA	NA	NA	NA	NA	NA	NA	MSV000092652_22803
1838	1.93375	FALSE	109.076	0.270059	580	NA	NA	NA	NA	NA	NA	MSV000092652_1838
2202	1.9331	TRUE	236.149	0.298074	NA	NA	NA	NA	NA	NA	NA	MSV000092652_2202
10086	1.93094	TRUE	393.152	2.21327	790	NA	NA	NA	NA	NA	NA	MSV000092652_10086
21158	1.93073	FALSE	487.305	3.83997	NA	NA	NA	NA	NA	NA	NA	MSV000092652_21158
17656	1.93054	TRUE	444.296	3.24801	NA	NA	NA	NA	NA	NA	NA	MSV000092652_17656
15907	1.92766	TRUE	669.303	3.03524	NA	NA	NA	NA	NA	NA	NA	MSV000092652_15907
2897	1.92734	TRUE	440.17	0.393127	255	NA	NA	NA	NA	NA	NA	MSV000092652_2897
3364	1.92677	TRUE	383.145	0.380971	NA	NA	NA	NA	NA	NA	NA	MSV000092652_3364
22309	1.9266	FALSE	445.303	3.9905	269	NA	NA	NA	NA	NA	NA	MSV000092652_22309
15955	1.92652	FALSE	371.242	3.0485	NA	NA	NA	NA	NA	NA	NA	MSV000092652_15955
16935	1.92495	TRUE	411.192	3.18588	262	NA	NA	NA	NA	NA	NA	MSV000092652_16935
17513	1.92434	FALSE	617.33	3.24043	NA	NA	NA	NA	NA	NA	NA	MSV000092652_17513
23649	1.92422	TRUE	345.283	4.3522	NA	NA	NA	NA	NA	NA	NA	MSV000092652_23649
4214	1.92176	FALSE	210.113	0.450159	NA	NA	NA	NA	NA	NA	NA	MSV000092652_4214
21444	1.91758	TRUE	474.305	3.80794	NA	NA	NA	NA	NA	NA	NA	MSV000092652_21444
16333	1.91733	FALSE	409.22	3.1035	NA	NA	NA	NA	NA	NA	NA	MSV000092652_16333
3462	1.91699	TRUE	231.16	0.415937	NA	NA	NA	NA	NA	NA	NA	MSV000092652_3462
10166	1.91634	FALSE	162.055	2.21476	90	NA	NA	NA	NA	NA	NA	MSV000092652_10166
9103	1.9156	TRUE	318.097	2.06174	NA	NA	NA	NA	NA	NA	NA	MSV000092652_9103
1876	1.9156	FALSE	168.1	0.269302	NA	NA	NA	NA	NA	NA	NA	MSV000092652_1876
21213	1.91454	FALSE	411.293	3.77095	899	NA	NA	NA	NA	NA	NA	MSV000092652_21213
16231	1.91369	TRUE	262.165	3.02025	468	CCMSLIB00000848247	NCGC00381248-01!4-oxododecanedioic acid	M+NH4	NA	NA	NA	MSV000092652_16231
2210	1.91326	TRUE	217.129	0.283412	NA	CCMSLIB00012716333	Candidate Arginine-C2:0 (delta mass:42.0109)	M+H	NA	NA	NA	MSV000092652_2210
13913	1.91306	FALSE	223.096	2.74858	NA	NA	NA	NA	NA	NA	NA	MSV000092652_13913
3748	1.91145	FALSE	270.133	0.40877	NA	NA	NA	NA	NA	NA	NA	MSV000092652_3748
3792	1.91075	FALSE	180.102	0.410772	NA	NA	NA	NA	NA	NA	NA	MSV000092652_3792
8972	1.90966	FALSE	271.166	2.00643	297	NA	NA	NA	NA	NA	NA	MSV000092652_8972
15336	1.90916	FALSE	339.108	2.96659	NA	NA	NA	NA	NA	NA	NA	MSV000092652_15336
7720	1.9079	FALSE	247.108	1.69545	NA	NA	NA	NA	NA	NA	NA	MSV000092652_7720
17123	1.90585	TRUE	442.206	3.21553	113	NA	NA	NA	NA	NA	NA	MSV000092652_17123
1678	1.90539	TRUE	246.095	0.273354	NA	NA	NA	NA	NA	NA	NA	MSV000092652_1678
24402	1.90442	TRUE	394.294	4.50967	NA	NA	NA	NA	NA	NA	NA	MSV000092652_24402
12458	1.90278	FALSE	322.202	2.56607	NA	NA	NA	NA	NA	NA	NA	MSV000092652_12458
5741	1.90198	TRUE	308.196	0.815265	NA	NA	NA	NA	NA	NA	NA	MSV000092652_5741
19335	1.90125	FALSE	407.279	3.5103	NA	CCMSLIB00010237396	"Candidate Tetrahydroxylated bile acid (delta mass -18.0104; sirius atomic difference: -2H, -1O; buddy atomic difference: -2H, -1O)"	M+H	NA	NA	NA	MSV000092652_19335
21128	1.90096	TRUE	459.347	3.69862	784	NA	NA	NA	NA	NA	NA	MSV000092652_21128
18012	1.9005	FALSE	180.102	3.27798	NA	NA	NA	NA	NA	NA	NA	MSV000092652_18012
22249	1.8973	TRUE	458.347	3.88364	NA	NA	NA	NA	NA	NA	NA	MSV000092652_22249
22983	1.89652	TRUE	356.28	4.27221	NA	NA	NA	NA	NA	NA	NA	MSV000092652_22983
24090	1.8953	FALSE	336.223	4.49421	541	NA	NA	NA	NA	NA	NA	MSV000092652_24090
8416	1.89261	FALSE	311.106	2.05489	NA	NA	NA	NA	NA	NA	NA	MSV000092652_8416
16712	1.89233	TRUE	381.182	3.15084	815	CCMSLIB00004708212	(Z)-3-(4-hydroxyphenyl)-N-[4-[[(E)-3-(4-hydroxyphenyl)prop-2-enoyl]amino]butyl]prop-2-enamide	[M+H]+	NA	NA	NA	MSV000092652_16712
25839	1.89216	TRUE	417.297	4.92256	614	CCMSLIB00010234586	"Candidate Monohydroxylated bile acid (delta mass 39.9903; sirius atomic difference: -3C, 2N, 3O; buddy atomic difference: -3C, 2N, 3O)"	M+H	NA	NA	NA	MSV000092652_25839
14588	1.89147	TRUE	481.244	2.86072	NA	NA	NA	NA	NA	NA	NA	MSV000092652_14588
14092	1.88858	TRUE	292.119	2.71531	NA	NA	NA	NA	NA	NA	NA	MSV000092652_14092
11682	1.88814	FALSE	290.196	2.48825	NA	NA	NA	NA	NA	NA	NA	MSV000092652_11682
3222	1.88814	FALSE	276.156	0.343657	NA	NA	NA	NA	NA	NA	NA	MSV000092652_3222
25658	1.88781	FALSE	342.264	4.87821	NA	NA	NA	NA	NA	NA	NA	MSV000092652_25658
16817	1.88714	TRUE	614.286	3.22637	229	NA	NA	NA	NA	NA	NA	MSV000092652_16817
11693	1.88704	FALSE	267.121	2.47831	207	NA	NA	NA	NA	NA	NA	MSV000092652_11693
18308	1.88661	TRUE	455.218	3.35064	802	NA	NA	NA	NA	NA	O-acetyl-mandelic-acid_O-acetyl-mandelic-acid_cadaverine (known structural isomers: 2; isobaric peaks in run: 2)	MSV000092652_18308
11680	1.88573	FALSE	163.112	2.43674	207	NA	NA	NA	NA	NA	NA	MSV000092652_11680
19003	1.88573	FALSE	307.203	3.46567	304	NA	NA	NA	NA	NA	NA	MSV000092652_19003
9250	1.88506	FALSE	286.144	2.09377	NA	NA	NA	NA	NA	NA	NA	MSV000092652_9250
1903	1.88473	FALSE	143.082	0.268258	NA	NA	NA	NA	NA	NA	NA	MSV000092652_1903
27200	1.88435	FALSE	309.243	5.41075	NA	NA	NA	NA	NA	NA	NA	MSV000092652_27200
17444	1.88413	TRUE	509.29	3.23925	1	NA	NA	NA	NA	NA	NA	MSV000092652_17444
3489	1.88291	TRUE	166.072	0.375616	NA	NA	NA	NA	NA	NA	NA	MSV000092652_3489
11130	1.88233	TRUE	299.161	2.34643	NA	NA	NA	NA	NA	NA	NA	MSV000092652_11130
10580	1.88221	FALSE	275.139	2.26504	NA	NA	NA	NA	NA	NA	NA	MSV000092652_10580
10416	1.8819	FALSE	740.26	2.25066	NA	NA	NA	NA	NA	NA	NA	MSV000092652_10416
2706	1.88176	FALSE	303.155	0.320178	NA	NA	NA	NA	NA	NA	NA	MSV000092652_2706
19289	1.88173	FALSE	809.376	3.50072	NA	NA	NA	NA	NA	NA	NA	MSV000092652_19289
27141	1.88066	FALSE	277.216	5.38527	74	CCMSLIB00003134757	Spectral Match to 13-Keto-9Z,11E-octadecadienoic acid from NIST14	M+H-H2O	NA	NA	NA	MSV000092652_27141
13686	1.88062	TRUE	457.198	2.67166	NA	NA	NA	NA	NA	NA	NA	MSV000092652_13686
18973	1.88035	FALSE	308.206	3.43719	304	NA	NA	NA	NA	NA	NA	MSV000092652_18973
24886	1.87962	TRUE	444.32	4.56874	NA	NA	NA	NA	NA	NA	NA	MSV000092652_24886
10043	1.87878	TRUE	425.193	2.17694	290	NA	NA	NA	NA	NA	NA	MSV000092652_10043
5180	1.87843	TRUE	281.15	0.603079	NA	NA	NA	NA	NA	NA	NA	MSV000092652_5180
8524	1.87804	FALSE	296.169	1.94729	875	NA	NA	NA	NA	NA	NA	MSV000092652_8524
24715	1.87724	TRUE	415.323	4.58554	945	NA	NA	NA	NA	NA	NA	MSV000092652_24715
21771	1.87674	FALSE	446.262	3.88373	776	NA	NA	NA	NA	NA	NA	MSV000092652_21771
16676	1.87594	FALSE	795.359	3.1494	885	NA	NA	NA	NA	NA	NA	MSV000092652_16676
9696	1.87375	FALSE	311.161	2.16037	888	NA	NA	NA	NA	NA	NA	MSV000092652_9696
7949	1.87235	TRUE	457.218	1.87723	NA	NA	NA	NA	NA	NA	NA	MSV000092652_7949
3910	1.87212	TRUE	292.202	0.451298	NA	NA	NA	NA	NA	NA	NA	MSV000092652_3910
9068	1.87136	TRUE	387.192	2.05225	NA	NA	NA	NA	NA	NA	NA	MSV000092652_9068
3041	1.87094	FALSE	165.055	0.342765	69	NA	NA	NA	NA	NA	NA	MSV000092652_3041
17565	1.87078	TRUE	374.256	3.27558	NA	NA	NA	NA	NA	NA	NA	MSV000092652_17565
15282	1.86982	FALSE	300.181	2.86204	NA	NA	NA	NA	NA	NA	NA	MSV000092652_15282
23449	1.86928	FALSE	499.304	4.19136	NA	NA	NA	NA	NA	NA	NA	MSV000092652_23449
3357	1.86904	FALSE	240.087	0.382763	914	NA	NA	NA	NA	NA	NA	MSV000092652_3357
3702	1.86883	TRUE	272.124	0.366503	NA	NA	NA	NA	NA	NA	NA	MSV000092652_3702
11379	1.86759	FALSE	304.212	2.39149	NA	NA	NA	NA	NA	NA	NA	MSV000092652_11379
13013	1.86665	TRUE	439.187	2.6238	275	NA	NA	NA	NA	NA	NA	MSV000092652_13013
22281	1.86612	FALSE	364.212	3.99077	NA	NA	NA	NA	NA	NA	NA	MSV000092652_22281
15141	1.86595	TRUE	651.36	2.91523	764	NA	NA	NA	NA	NA	NA	MSV000092652_15141
23122	1.86548	FALSE	501.319	4.21999	NA	NA	NA	NA	NA	NA	NA	MSV000092652_23122
1839	1.86504	FALSE	163.027	0.265684	435	NA	NA	NA	NA	NA	NA	MSV000092652_1839
20595	1.8642	TRUE	402.283	3.70123	195	NA	NA	NA	NA	NA	NA	MSV000092652_20595
10905	1.86346	TRUE	383.168	2.31037	543	NA	NA	NA	NA	NA	NA	MSV000092652_10905
19291	1.8627	TRUE	557.294	3.52594	467	NA	NA	NA	NA	NA	NA	MSV000092652_19291
11055	1.86172	FALSE	230.175	2.36042	NA	NA	NA	NA	NA	NA	NA	MSV000092652_11055
12659	1.86115	FALSE	802.327	2.57088	NA	NA	NA	NA	NA	NA	NA	MSV000092652_12659
5374	1.86109	FALSE	105.07	0.687849	350	NA	NA	NA	NA	NA	NA	MSV000092652_5374
2298	1.85952	TRUE	259.093	0.324959	NA	NA	NA	NA	NA	NA	NA	MSV000092652_2298
17994	1.85845	TRUE	288.217	3.30738	582	CCMSLIB00005885062	Octanoylcarnitine - 30.00 eV	M+H	NA	NA	NA	MSV000092652_17994
7346	1.85769	FALSE	409.219	1.75875	NA	NA	NA	NA	NA	NA	NA	MSV000092652_7346
11325	1.85764	FALSE	416.228	2.37635	812	NA	NA	NA	NA	NA	NA	MSV000092652_11325
14256	1.8573	TRUE	286.201	2.83668	NA	NA	NA	NA	NA	NA	NA	MSV000092652_14256
21281	1.85666	TRUE	371.106	3.78726	NA	NA	NA	NA	NA	NA	NA	MSV000092652_21281
4830	1.85664	TRUE	290.159	0.548078	NA	CCMSLIB00006581922	O-adipoylcarnitine	[M+H]+	NA	NA	NA	MSV000092652_4830
22203	1.85414	FALSE	405.264	3.96639	NA	CCMSLIB00010238314	"Candidate Pentahydroxylated bile acid (delta mass -36.0207; sirius atomic difference: -4H, -2O; buddy atomic difference: -4H, -2O)"	M+H	NA	NA	NA	MSV000092652_22203
4080	1.85399	FALSE	220.154	0.448613	NA	NA	NA	NA	NA	NA	NA	MSV000092652_4080
20670	1.85364	TRUE	432.242	3.60166	NA	NA	NA	NA	NA	NA	NA	MSV000092652_20670
21449	1.85351	FALSE	543.365	3.85655	NA	NA	NA	NA	NA	NA	NA	MSV000092652_21449
15850	1.85338	FALSE	441.246	3.02316	NA	NA	NA	NA	NA	NA	NA	MSV000092652_15850
6262	1.8524	TRUE	429.188	0.990926	929	NA	NA	NA	NA	NA	NA	MSV000092652_6262
16200	1.8524	TRUE	488.277	3.086	NA	NA	NA	NA	NA	NA	NA	MSV000092652_16200
18955	1.85213	TRUE	361.086	3.45817	NA	NA	NA	NA	NA	NA	NA	MSV000092652_18955
12483	1.85161	FALSE	250.18	2.5441	NA	NA	NA	NA	NA	NA	NA	MSV000092652_12483
24866	1.85125	TRUE	358.295	4.61652	NA	NA	NA	NA	NA	NA	NA	MSV000092652_24866
13373	1.85076	FALSE	221.154	2.61185	344	NA	NA	NA	NA	NA	NA	MSV000092652_13373
4958	1.84939	TRUE	443.202	0.579913	NA	NA	NA	NA	NA	NA	NA	MSV000092652_4958
16504	1.84907	FALSE	369.226	3.05851	NA	NA	NA	NA	NA	NA	NA	MSV000092652_16504
12503	1.84789	TRUE	591.325	2.56428	211	NA	NA	NA	NA	NA	NA	MSV000092652_12503
19845	1.84572	FALSE	408.276	3.58143	485	NA	NA	NA	NA	NA	NA	MSV000092652_19845
9580	1.84552	FALSE	285.182	2.10966	NA	NA	NA	NA	NA	NA	NA	MSV000092652_9580
22903	1.84405	TRUE	386.29	4.15917	829	NA	NA	NA	NA	NA	NA	MSV000092652_22903
13759	1.84379	FALSE	331.118	2.72343	NA	NA	NA	NA	NA	NA	NA	MSV000092652_13759
4814	1.84363	TRUE	397.209	0.548309	NA	NA	NA	NA	NA	NA	NA	MSV000092652_4814
17315	1.84252	TRUE	881.396	3.29162	113	NA	NA	NA	NA	NA	NA	MSV000092652_17315
2319	1.84138	TRUE	150.077	0.294646	NA	NA	NA	NA	NA	NA	NA	MSV000092652_2319
28722	1.84026	FALSE	354.301	6.14764	101	NA	NA	NA	NA	NA	NA	MSV000092652_28722
18475	1.84005	TRUE	426.286	3.3982	NA	NA	NA	NA	NA	NA	NA	MSV000092652_18475
8724	1.83973	TRUE	185.108	1.99061	NA	NA	NA	NA	NA	NA	NA	MSV000092652_8724
6558	1.83908	FALSE	283.166	0.978324	NA	NA	NA	NA	NA	NA	NA	MSV000092652_6558
11344	1.83848	TRUE	301.119	2.34331	NA	NA	NA	NA	NA	NA	NA	MSV000092652_11344
3686	1.83835	TRUE	218.103	0.401068	NA	NA	NA	NA	NA	NA	NA	MSV000092652_3686
9755	1.83825	FALSE	312.165	2.13658	888	NA	NA	NA	NA	NA	NA	MSV000092652_9755
27275	1.83756	FALSE	350.239	5.44362	161	NA	NA	NA	NA	NA	NA	MSV000092652_27275
4764	1.83714	FALSE	269.15	0.538818	NA	NA	NA	NA	NA	NA	NA	MSV000092652_4764
12206	1.83687	FALSE	265.105	2.51387	812	NA	NA	NA	NA	NA	NA	MSV000092652_12206
7100	1.83583	FALSE	316.154	1.4402	NA	NA	NA	NA	NA	NA	NA	MSV000092652_7100
13815	1.83416	FALSE	316.212	2.71904	NA	NA	NA	NA	NA	NA	NA	MSV000092652_13815
4390	1.83389	TRUE	224.113	0.373396	NA	NA	NA	NA	NA	NA	NA	MSV000092652_4390
2758	1.83388	TRUE	212.103	0.321631	NA	NA	NA	NA	NA	NA	NA	MSV000092652_2758
21002	1.83305	TRUE	426.285	3.69861	NA	NA	NA	NA	NA	NA	NA	MSV000092652_21002
22498	1.83202	FALSE	522.379	4.03652	NA	NA	NA	NA	NA	NA	NA	MSV000092652_22498
4027	1.83086	FALSE	222.115	0.434247	NA	NA	NA	NA	NA	NA	NA	MSV000092652_4027
24561	1.83014	TRUE	370.295	4.55062	NA	NA	NA	NA	NA	NA	NA	MSV000092652_24561
3836	1.82992	FALSE	196.097	0.38982	NA	NA	NA	NA	NA	NA	NA	MSV000092652_3836
10169	1.8298	FALSE	266.161	2.28727	NA	NA	NA	NA	NA	NA	NA	MSV000092652_10169
14284	1.82919	TRUE	606.315	2.80028	951	NA	NA	NA	NA	NA	NA	MSV000092652_14284
22136	1.82851	FALSE	410.258	3.98557	NA	NA	NA	NA	NA	NA	NA	MSV000092652_22136
3848	1.82761	FALSE	154.05	0.415456	NA	NA	NA	NA	NA	NA	NA	MSV000092652_3848
19788	1.82449	FALSE	415.246	3.57295	799	NA	NA	NA	NA	NA	NA	MSV000092652_19788
1567	1.82138	TRUE	351.069	0.254376	546	NA	NA	NA	NA	NA	NA	MSV000092652_1567
26504	1.82102	TRUE	431.312	5.13838	NA	NA	NA	NA	NA	NA	NA	MSV000092652_26504
8644	1.82078	FALSE	265.082	1.96063	688	NA	NA	NA	NA	NA	NA	MSV000092652_8644
18653	1.82051	TRUE	474.342	3.43484	NA	NA	NA	NA	NA	NA	NA	MSV000092652_18653
8498	1.82005	FALSE	225.149	1.96883	260	NA	NA	NA	NA	NA	NA	MSV000092652_8498
18940	1.81987	FALSE	329.183	3.46465	304	NA	NA	NA	NA	NA	NA	MSV000092652_18940
16171	1.81986	TRUE	527.249	3.0683	835	NA	NA	NA	NA	NA	NA	MSV000092652_16171
22845	1.8193	TRUE	416.337	4.17629	693	NA	NA	NA	NA	NA	NA	MSV000092652_22845
8601	1.81889	TRUE	338.124	1.91661	NA	NA	NA	NA	NA	NA	NA	MSV000092652_8601
2771	1.81814	FALSE	290.135	0.335597	NA	NA	NA	NA	NA	NA	NA	MSV000092652_2771
5329	1.81789	TRUE	369.214	0.638467	NA	NA	NA	NA	NA	NA	NA	MSV000092652_5329
17345	1.81553	FALSE	494.226	3.22948	NA	NA	NA	NA	NA	NA	NA	MSV000092652_17345
3026	1.81545	FALSE	182.081	0.341374	69	CCMSLIB00000205785	Massbank:CE000230 Tyrosine	[M+H]+	NA	NA	Tyr (known structural isomers: 0; isobaric peaks in run: 0)	MSV000092652_3026
8292	1.81537	TRUE	586.318	1.889	NA	NA	NA	NA	NA	NA	NA	MSV000092652_8292
19903	1.81449	TRUE	513.3	3.60032	179	NA	NA	NA	NA	NA	NA	MSV000092652_19903
23349	1.81344	FALSE	597.364	4.26787	712	NA	NA	NA	NA	NA	NA	MSV000092652_23349
12561	1.81111	FALSE	374.185	2.55818	NA	NA	NA	NA	NA	NA	NA	MSV000092652_12561
4016	1.81032	TRUE	221.093	0.443926	NA	NA	NA	NA	NA	NA	NA	MSV000092652_4016
3604	1.81022	FALSE	197.092	0.357425	NA	NA	NA	NA	NA	NA	NA	MSV000092652_3604
4565	1.80941	FALSE	177.102	0.504181	NA	NA	NA	NA	NA	NA	NA	MSV000092652_4565
4598	1.8089	TRUE	392.182	0.511288	NA	NA	NA	NA	NA	NA	NA	MSV000092652_4598
11672	1.80827	FALSE	121.101	2.45407	207	NA	NA	NA	NA	NA	NA	MSV000092652_11672
14483	1.80822	FALSE	310.021	2.8284	NA	NA	NA	NA	NA	NA	NA	MSV000092652_14483
1174	1.80748	TRUE	162.113	0.245806	616	CCMSLIB00005884287	L-CARNITINE - 20.0 eV	M+H	NA	NA	NA	MSV000092652_1174
3260	1.80718	TRUE	248.113	0.382813	NA	NA	NA	NA	NA	NA	NA	MSV000092652_3260
9119	1.80706	TRUE	425.239	2.05652	398	NA	NA	NA	NA	NA	NA	MSV000092652_9119
13613	1.80612	FALSE	245.175	2.684	NA	NA	NA	NA	NA	NA	NA	MSV000092652_13613
23470	1.80585	TRUE	533.337	4.30161	NA	NA	NA	NA	NA	NA	NA	MSV000092652_23470
1568	1.80527	FALSE	325.137	0.266209	NA	NA	NA	NA	NA	NA	NA	MSV000092652_1568
8429	1.80522	TRUE	295.115	1.91901	NA	NA	NA	NA	NA	NA	NA	MSV000092652_8429
9483	1.80508	TRUE	218.102	2.07847	NA	NA	NA	NA	NA	NA	Tartaric acid_piperidine (known structural isomers: 2; isobaric peaks in run: 0)	MSV000092652_9483
25797	1.80498	FALSE	295.227	4.84235	NA	NA	NA	NA	NA	NA	NA	MSV000092652_25797
10859	1.80477	FALSE	207.065	2.30334	NA	NA	NA	NA	NA	NA	Sinapic acid (known structural isomers: 0; isobaric peaks in run: 3)	MSV000092652_10859
10413	1.80475	TRUE	300.181	2.31938	NA	NA	NA	NA	NA	NA	NA	MSV000092652_10413
5807	1.8033	FALSE	346.165	0.994603	NA	NA	NA	NA	NA	NA	NA	MSV000092652_5807
16315	1.80328	FALSE	464.276	3.094	NA	NA	NA	NA	NA	NA	NA	MSV000092652_16315
11362	1.80304	FALSE	399.201	2.38797	812	NA	NA	NA	NA	NA	NA	MSV000092652_11362
3513	1.80229	TRUE	211.096	0.386653	NA	NA	NA	NA	NA	NA	NA	MSV000092652_3513
18558	1.80195	TRUE	362.234	3.38928	NA	NA	NA	NA	NA	NA	NA	MSV000092652_18558
21657	1.80021	TRUE	316.248	3.84534	411	CCMSLIB00006679002	DECANOYLCARNITINE	M+H	NA	NA	NA	MSV000092652_21657
22335	1.79855	TRUE	347.306	4.006	1015	NA	NA	NA	NA	NA	NA	MSV000092652_22335
16919	1.7979	TRUE	491.338	3.27135	977	NA	NA	NA	NA	NA	NA	MSV000092652_16919
11996	1.79653	FALSE	555.252	2.4764	NA	CCMSLIB00004716660	Pantethine	[M+H]+	NA	NA	NA	MSV000092652_11996
8203	1.79611	TRUE	163.058	1.83981	568	NA	NA	NA	NA	NA	NA	MSV000092652_8203
1898	1.79502	TRUE	171.077	0.280842	NA	NA	NA	NA	NA	NA	NA	MSV000092652_1898
12222	1.79463	FALSE	318.192	2.44575	NA	NA	NA	NA	NA	NA	NA	MSV000092652_12222
27696	1.7945	FALSE	344.28	5.49812	NA	NA	NA	NA	NA	NA	NA	MSV000092652_27696
24001	1.79437	TRUE	468.334	4.46467	NA	NA	NA	NA	NA	NA	NA	MSV000092652_24001
21208	1.79421	TRUE	360.275	3.70618	363	NA	NA	NA	NA	NA	NA	MSV000092652_21208
18193	1.79355	TRUE	414.196	3.33551	NA	NA	NA	NA	NA	NA	NA	MSV000092652_18193
3756	1.79351	FALSE	299.123	0.395014	NA	NA	NA	NA	NA	NA	NA	MSV000092652_3756
5787	1.79121	TRUE	211.096	0.829003	NA	NA	NA	NA	NA	NA	NA	MSV000092652_5787
21445	1.79104	FALSE	301.154	3.8194	620	NA	NA	NA	NA	NA	NA	MSV000092652_21445
10293	1.7908	TRUE	265.143	2.2313	NA	NA	NA	NA	NA	NA	NA	MSV000092652_10293
11560	1.79033	FALSE	232.191	2.43659	NA	NA	NA	NA	NA	NA	NA	MSV000092652_11560
14068	1.79026	FALSE	323.259	2.76763	858	NA	NA	NA	NA	NA	NA	MSV000092652_14068
10836	1.789	FALSE	211.133	2.35093	207	CCMSLIB00004680091	Jasmonic Acid	M+H	NA	NA	NA	MSV000092652_10836
3354	1.78889	TRUE	276.144	0.369164	447	NA	NA	NA	NA	NA	NA	MSV000092652_3354
22858	1.78796	TRUE	430.262	4.10649	NA	NA	NA	NA	NA	NA	NA	MSV000092652_22858
3479	1.78759	FALSE	239.114	0.381821	NA	NA	NA	NA	NA	NA	NA	MSV000092652_3479
17868	1.78708	TRUE	256.191	3.26991	431	NA	NA	NA	NA	NA	NA	MSV000092652_17868
5055	1.78537	FALSE	208.133	0.576027	NA	NA	NA	NA	NA	NA	NA	MSV000092652_5055
24200	1.78524	FALSE	436.342	4.46842	300	NA	NA	NA	NA	NA	NA	MSV000092652_24200
14911	1.78427	FALSE	391.177	2.89737	NA	NA	NA	NA	NA	NA	NA	MSV000092652_14911
17382	1.78419	FALSE	392.229	3.24901	NA	NA	NA	NA	NA	NA	NA	MSV000092652_17382
22852	1.78417	TRUE	235.169	4.07611	NA	NA	NA	NA	NA	NA	NA	MSV000092652_22852
11235	1.78412	FALSE	170.118	2.36806	NA	NA	NA	NA	NA	NA	NA	MSV000092652_11235
17491	1.78391	FALSE	595.349	3.24174	358	CCMSLIB00001059689	Stercobilin	M+H	NA	NA	NA	MSV000092652_17491
3804	1.78331	FALSE	220.1	0.420731	NA	NA	NA	NA	NA	NA	NA	MSV000092652_3804
14461	1.7832	FALSE	364.14	2.81878	22	NA	NA	NA	NA	NA	NA	MSV000092652_14461
2431	1.78237	TRUE	314.085	0.291049	NA	NA	NA	NA	NA	NA	NA	MSV000092652_2431
19144	1.78197	FALSE	251.126	3.46245	654	NA	NA	NA	NA	NA	NA	MSV000092652_19144
4349	1.78066	TRUE	209.092	0.464703	NA	NA	NA	NA	NA	NA	NA	MSV000092652_4349
10168	1.78063	FALSE	238.144	2.23578	NA	NA	NA	NA	NA	NA	NA	MSV000092652_10168
25284	1.78048	FALSE	408.257	4.76625	NA	NA	NA	NA	NA	NA	NA	MSV000092652_25284
4107	1.77987	TRUE	408.198	0.485953	NA	NA	NA	NA	NA	NA	NA	MSV000092652_4107
22176	1.7794	TRUE	585.328	3.9736	NA	NA	NA	NA	NA	NA	NA	MSV000092652_22176
11202	1.77856	FALSE	180.102	2.28427	NA	CCMSLIB00012715657	Candidate Tyramine-C2:0 (delta mass:42.0103)	M+H	NA	NA	NA	MSV000092652_11202
8340	1.77774	TRUE	488.262	1.94713	NA	NA	NA	NA	NA	NA	NA	MSV000092652_8340
13419	1.77765	FALSE	285.17	2.67532	344	NA	NA	NA	NA	NA	NA	MSV000092652_13419
21787	1.7775	FALSE	426.322	3.92489	140	CCMSLIB00010233731	"Candidate Trihydroxylated bile acid (delta mass 17.0258; buddy atomic difference: 3H, 1N; spectral library match to CCMSLIB00003137151, Spectral Match to Cholic acid from NIST14)"	M+H	NA	NA	NA	MSV000092652_21787
3459	1.77727	FALSE	188.128	0.396375	NA	NA	NA	NA	NA	NA	NA	MSV000092652_3459
3988	1.77606	FALSE	245.15	0.434658	NA	NA	NA	NA	NA	NA	NA	MSV000092652_3988
2788	1.77606	FALSE	106.069	0.32844	NA	NA	NA	NA	NA	NA	NA	MSV000092652_2788
22934	1.77504	FALSE	407.28	4.13218	NA	CCMSLIB00010237468	"Candidate Tetrahydroxylated bile acid (delta mass -18.0105; sirius atomic difference: -2H, -1O; buddy atomic difference: -2H, -1O; spectral library match to CCMSLIB00006581917, ""3alpha,7alpha-dihydroxy-12-oxo-5beta-cholanic acid"")"	M+H	NA	NA	NA	MSV000092652_22934
9612	1.77409	FALSE	280.166	2.13993	NA	NA	NA	NA	NA	NA	NA	MSV000092652_9612
18990	1.77388	TRUE	533.326	3.46204	635	CCMSLIB00010222698	"Candidate Trihydroxylated bile acid (delta mass 124.0299; sirius atomic difference: 2C, 8H, 2N, 2O, 1S; buddy atomic difference: 5C, 4H, 2N, 2O; spectral library match to CCMSLIB00006680127, TAUROCHOLIC ACID)"	M+H	NA	tauroursocholic-acid (known structural isomers: 0; isobaric peaks in run: 5);3-alpha-7-beta-12-beta-cholyl-taurine (known structural isomers: 0; isobaric peaks in run: 3)	NA	MSV000092652_18990
23606	1.77284	TRUE	488.275	4.33517	921	NA	NA	NA	NA	NA	NA	MSV000092652_23606
28620	1.77262	TRUE	179.143	6.11137	NA	NA	NA	NA	NA	NA	NA	MSV000092652_28620
15598	1.77164	FALSE	511.29	2.99296	NA	NA	NA	NA	NA	NA	NA	MSV000092652_15598
8342	1.77138	FALSE	271.166	1.94021	297	NA	NA	NA	NA	NA	NA	MSV000092652_8342
3053	1.77126	FALSE	136.076	0.337556	69	NA	NA	NA	NA	NA	NA	MSV000092652_3053
25195	1.77124	FALSE	605.406	4.70414	NA	NA	NA	NA	NA	NA	NA	MSV000092652_25195
23655	1.76936	TRUE	382.295	4.3459	NA	NA	NA	NA	NA	NA	NA	MSV000092652_23655
1280	1.76879	FALSE	130.086	0.252163	903	NA	NA	NA	NA	NA	NA	MSV000092652_1280
19160	1.76868	FALSE	619.265	3.49519	135	NA	NA	NA	NA	NA	NA	MSV000092652_19160
16815	1.76817	FALSE	454.256	3.17027	NA	NA	NA	NA	NA	NA	NA	MSV000092652_16815
22231	1.76713	FALSE	531.329	3.98411	NA	NA	NA	NA	NA	NA	NA	MSV000092652_22231
1168	1.76618	TRUE	453.101	0.245717	546	NA	NA	NA	NA	NA	NA	MSV000092652_1168
21592	1.76588	FALSE	839.564	3.88072	637	CCMSLIB00005465161	"(2S,4R)-4-((3R,5S,7R,9S,10S,13R,14S,17R)-3,7-dihydroxy-10,13-dimethylhexadecahydro-1H-cyclopenta[a]phenanthren-17-yl)-2-hydroxypentanoic acid"	2M+Na	NA	NA	NA	MSV000092652_21592
8725	1.76568	FALSE	288.18	2.00838	NA	NA	NA	NA	NA	NA	NA	MSV000092652_8725
12452	1.76498	TRUE	440.255	2.54431	264	NA	NA	NA	NA	NA	NA	MSV000092652_12452
21877	1.7649	FALSE	251.201	3.89216	178	NA	NA	NA	NA	NA	NA	MSV000092652_21877
6479	1.76474	TRUE	138.055	1.02534	NA	NA	NA	NA	NA	NA	NA	MSV000092652_6479
9946	1.76453	FALSE	297.182	2.17273	NA	NA	NA	NA	NA	NA	NA	MSV000092652_9946
8441	1.76453	FALSE	325.176	1.92014	NA	NA	NA	NA	NA	NA	NA	MSV000092652_8441
21788	1.76333	FALSE	427.325	3.92491	140	NA	NA	NA	NA	NA	NA	MSV000092652_21788
25028	1.76321	FALSE	297.243	4.59547	NA	CCMSLIB00003134969	Spectral Match to 12,13-DiHOME from NIST14	M+H-H2O	NA	NA	NA	MSV000092652_25028
4981	1.76309	TRUE	385.161	0.575901	NA	NA	NA	NA	NA	NA	NA	MSV000092652_4981
20889	1.76301	TRUE	396.221	3.71207	NA	NA	NA	NA	NA	NA	NA	MSV000092652_20889
12775	1.76252	FALSE	257.09	2.57569	647	NA	NA	NA	NA	NA	NA	MSV000092652_12775
26389	1.76243	FALSE	293.211	5.07931	NA	NA	NA	NA	NA	NA	(Z)-9,10-dihydroxy-11-(3-(pent-2-en-1-yl)oxiran-2-yl)undecanoic acid (known structural isomers: 2; isobaric peaks in run: 4)	MSV000092652_26389
8496	1.76215	FALSE	207.138	1.95095	260	NA	NA	NA	NA	NA	NA	MSV000092652_8496
15809	1.762	FALSE	414.285	3.04208	NA	NA	NA	NA	NA	NA	NA	MSV000092652_15809
13076	1.76051	TRUE	639.324	2.62732	59	NA	NA	NA	NA	NA	NA	MSV000092652_13076
26280	1.76013	FALSE	327.253	5.07056	NA	NA	NA	NA	NA	NA	NA	MSV000092652_26280
19631	1.76012	FALSE	379.247	3.58906	NA	NA	NA	NA	NA	NA	NA	MSV000092652_19631
10152	1.75946	FALSE	323.103	2.22696	90	NA	NA	NA	NA	NA	NA	MSV000092652_10152
11876	1.75896	FALSE	225.112	2.49981	NA	NA	NA	NA	NA	NA	NA	MSV000092652_11876
15143	1.7582	FALSE	286.238	2.91306	165	NA	NA	NA	NA	NA	NA	MSV000092652_15143
25326	1.75796	FALSE	408.311	4.7716	19	CCMSLIB00010236098	"Candidate Trihydroxylated bile acid (delta mass -0.9835; sirius atomic difference: 1H, 1N, -1O; buddy atomic difference: 1H, 1N, -1O)"	M+H	NA	NA	NA	MSV000092652_25326
10680	1.75787	TRUE	504.292	2.3003	NA	NA	NA	NA	NA	NA	NA	MSV000092652_10680
20743	1.75762	FALSE	438.322	3.6863	799	NA	NA	NA	NA	NA	NA	MSV000092652_20743
10387	1.75679	FALSE	256.133	2.26779	NA	NA	NA	NA	NA	NA	NA	MSV000092652_10387
17087	1.75617	FALSE	269.175	3.2734	NA	NA	NA	NA	NA	NA	NA	MSV000092652_17087
21339	1.75563	FALSE	229.144	3.7681	NA	NA	NA	NA	NA	NA	NA	MSV000092652_21339
26526	1.75536	TRUE	363.251	5.23921	NA	NA	NA	NA	NA	NA	NA	MSV000092652_26526
7169	1.75483	TRUE	286.141	1.46226	NA	NA	NA	NA	NA	NA	NA	MSV000092652_7169
13205	1.75478	FALSE	236.149	2.63928	739	NA	NA	NA	NA	NA	NA	MSV000092652_13205
4807	1.75448	TRUE	460.313	0.52749	NA	NA	NA	NA	NA	NA	NA	MSV000092652_4807
19271	1.75368	FALSE	429.261	3.50591	31	NA	NA	NA	NA	NA	NA	MSV000092652_19271
9385	1.75357	TRUE	315.121	2.11183	579	NA	NA	NA	NA	NA	NA	MSV000092652_9385
9500	1.75335	FALSE	239.139	2.11505	500	NA	NA	NA	NA	NA	NA	MSV000092652_9500
1269	1.75127	TRUE	175.058	0.246479	546	NA	NA	NA	NA	NA	NA	MSV000092652_1269
18313	1.75088	FALSE	681.216	3.35235	NA	NA	NA	NA	NA	NA	NA	MSV000092652_18313
9489	1.75061	TRUE	172.097	2.03066	NA	NA	NA	NA	NA	NA	NA	MSV000092652_9489
12792	1.75046	TRUE	771.366	2.58505	NA	NA	NA	NA	NA	NA	NA	MSV000092652_12792
3894	1.75011	TRUE	288.228	0.423677	NA	NA	NA	NA	NA	NA	NA	MSV000092652_3894
17178	1.74999	FALSE	615.316	3.19708	NA	NA	NA	NA	NA	NA	NA	MSV000092652_17178
3015	1.7499	TRUE	179.129	0.353461	546	NA	NA	NA	NA	NA	NA	MSV000092652_3015
11878	1.7498	FALSE	276.181	2.42606	NA	NA	NA	NA	NA	NA	NA	MSV000092652_11878
3197	1.74972	TRUE	270.096	0.357088	NA	NA	NA	NA	NA	NA	NA	MSV000092652_3197
15545	1.74945	TRUE	348.109	2.98928	NA	NA	NA	NA	NA	NA	NA	MSV000092652_15545
8344	1.74859	TRUE	585.313	1.89363	1019	NA	NA	NA	NA	NA	NA	MSV000092652_8344
21636	1.74787	TRUE	328.249	3.87516	NA	NA	NA	NA	NA	NA	NA	MSV000092652_21636
11675	1.74755	TRUE	587.137	2.43587	947	NA	NA	NA	NA	NA	NA	MSV000092652_11675
21342	1.7473	FALSE	472.315	3.78805	NA	NA	NA	NA	NA	NA	NA	MSV000092652_21342
18565	1.74694	FALSE	813.407	3.38933	NA	NA	NA	NA	NA	NA	NA	MSV000092652_18565
18439	1.74623	TRUE	336.219	3.35763	NA	CCMSLIB00010259900	"Candidate Trihydroxylated bile acid (delta mass -73.0788; sirius atomic difference: -5C, -11H, 1N, -1O; buddy atomic difference: -5C, -11H, 1N, -1O)"	M+H	NA	NA	NA	MSV000092652_18439
22463	1.74604	TRUE	454.316	4.04398	NA	NA	NA	NA	NA	NA	NA	MSV000092652_22463
5796	1.74537	FALSE	248.114	0.837888	NA	NA	NA	NA	NA	NA	NA	MSV000092652_5796
529	1.74415	TRUE	309.166	0.22881	759	CCMSLIB00005720267	Fructoselysine	M+H	NA	NA	NA	MSV000092652_529
3452	1.74047	TRUE	252.073	0.397369	NA	NA	NA	NA	NA	NA	NA	MSV000092652_3452
8586	1.73967	FALSE	295.165	1.94917	875	NA	NA	NA	NA	NA	NA	MSV000092652_8586
17399	1.73959	TRUE	549.322	3.25931	36	NA	NA	NA	NA	NA	NA	MSV000092652_17399
9471	1.73862	TRUE	278.103	2.1483	NA	NA	NA	NA	NA	NA	NA	MSV000092652_9471
11699	1.73843	FALSE	181.122	2.47598	207	NA	NA	NA	NA	NA	NA	MSV000092652_11699
13851	1.73734	FALSE	433.113	2.701	439	CCMSLIB00003138457	Spectral Match to Aloenin from NIST14	M+Na	NA	NA	NA	MSV000092652_13851
10064	1.73648	FALSE	355.167	2.22187	NA	NA	NA	NA	NA	NA	NA	MSV000092652_10064
25526	1.7364	TRUE	423.328	4.82394	NA	NA	NA	NA	NA	NA	NA	MSV000092652_25526
12196	1.73532	TRUE	250.108	2.55465	980	NA	NA	NA	NA	NA	NA	MSV000092652_12196
19811	1.73491	FALSE	393.263	3.57755	964	NA	NA	NA	NA	NA	NA	MSV000092652_19811
10047	1.73442	TRUE	371.196	2.25237	256	NA	NA	NA	NA	NA	NA	MSV000092652_10047
8634	1.73438	TRUE	413.141	1.95229	NA	CCMSLIB00005738446	Massbank:RP030803 N6-Threonylcarbamoyladenosine|t(6)a|(2S,3R)-2-[[9-[(2R,3R,4S,5R)-3,4-dihydroxy-5-(hydroxymethyl)oxolan-2-yl]purin-6-yl]carbamoylamino]-3-hydroxybutanoic acid	M+H	NA	NA	NA	MSV000092652_8634
23372	1.73408	FALSE	511.303	4.31476	NA	NA	NA	NA	NA	NA	NA	MSV000092652_23372
23559	1.73402	TRUE	359.187	4.27239	199	NA	NA	NA	NA	NA	NA	MSV000092652_23559
25331	1.73387	FALSE	409.314	4.76992	19	CCMSLIB00010235825	"Candidate Trihydroxylated bile acid (delta mass 0.0187; sirius atomic difference: 4C, -3O; buddy atomic difference: 4C, -3O)"	M+H	NA	NA	NA	MSV000092652_25331
26339	1.73347	FALSE	344.28	5.11108	415	NA	NA	NA	NA	NA	NA	MSV000092652_26339
9931	1.73317	TRUE	682.367	2.19923	775	NA	NA	NA	NA	NA	NA	MSV000092652_9931
10633	1.73217	FALSE	332.219	2.33711	923	CCMSLIB00010261035	"Candidate Pentahydroxylated bile acid (delta mass -109.0673; sirius atomic difference: -9C, -11H, 3N, -2O; buddy atomic difference: -9C, -11H, 3N, -2O)"	M+H	NA	NA	NA	MSV000092652_10633
27358	1.73047	FALSE	227.164	5.4617	161	NA	NA	NA	NA	NA	NA	MSV000092652_27358
15840	1.72945	FALSE	413.251	3.0187	NA	NA	NA	NA	NA	NA	NA	MSV000092652_15840
23342	1.72945	FALSE	619.347	4.26766	712	NA	NA	NA	NA	NA	NA	MSV000092652_23342
13495	1.72943	TRUE	262.108	2.6399	147	NA	NA	NA	NA	NA	NA	MSV000092652_13495
25134	1.72808	FALSE	807.575	4.73024	368	CCMSLIB00005464669	"(4R)-4-((5S,7R,9S,10S,12S,13R,14S,17R)-7,12-dihydroxy-10,13-dimethylhexadecahydro-1H-cyclopenta[a]phenanthren-17-yl)pentanoic acid"	2M+Na	NA	NA	NA	MSV000092652_25134
19994	1.72788	FALSE	426.321	3.64059	NA	CCMSLIB00010233803	"Candidate Trihydroxylated bile acid (delta mass 17.0251; buddy atomic difference: 3H, 1N)"	M+H	NA	NA	NA	MSV000092652_19994
27251	1.72775	FALSE	345.283	5.41756	161	NA	NA	NA	NA	NA	NA	MSV000092652_27251
10433	1.72646	FALSE	464.213	2.20594	183	NA	NA	NA	NA	NA	NA	MSV000092652_10433
9197	1.72631	TRUE	222.076	2.11893	NA	NA	NA	NA	NA	NA	NA	MSV000092652_9197
17330	1.72517	TRUE	463.184	3.22258	113	NA	NA	NA	NA	NA	NA	MSV000092652_17330
21782	1.72491	FALSE	432.28	3.88774	NA	NA	NA	NA	NA	NA	NA	MSV000092652_21782
2573	1.72478	TRUE	280.139	0.321986	276	NA	NA	NA	NA	NA	NA	MSV000092652_2573
3562	1.72476	TRUE	282.119	0.337611	345	NA	NA	NA	NA	NA	NA	MSV000092652_3562
11221	1.72425	TRUE	456.25	2.43614	NA	NA	NA	NA	NA	NA	NA	MSV000092652_11221
3088	1.72229	TRUE	252.109	0.33724	447	NA	NA	NA	NA	NA	NA	MSV000092652_3088
12260	1.72134	FALSE	365.254	2.68246	NA	NA	NA	NA	NA	NA	NA	MSV000092652_12260
26852	1.72045	FALSE	422.327	5.23355	131	CCMSLIB00010234463	"Candidate Trihydroxylated bile acid (delta mass 13.0326; sirius atomic difference: 1C, 3H, 1N, -1O; buddy atomic difference: 1C, 3H, 1N, -1O)"	M+H	NA	12-hydroxyoctadecanoic-acid_L-valine (known structural isomers: 3; isobaric peaks in run: 1);3a, 12k_(R)-(-)-methyl mandelate (known structural isomers: 0; isobaric peaks in run: 24)	3a, 12k_3,4-dimethoxy-5-hydroxybenzaldehyde (known structural isomers: 0; isobaric peaks in run: 24)	MSV000092652_26852
23713	1.72012	TRUE	412.306	4.36372	NA	NA	NA	NA	NA	NA	NA	MSV000092652_23713
9567	1.71975	FALSE	311.146	2.12988	NA	NA	NA	NA	NA	NA	NA	MSV000092652_9567
12447	1.71836	TRUE	534.191	2.55671	NA	NA	NA	NA	NA	NA	NA	MSV000092652_12447
21501	1.71829	TRUE	387.294	3.84899	NA	NA	NA	NA	NA	NA	NA	MSV000092652_21501
2968	1.71819	FALSE	154.086	0.333076	NA	NA	NA	NA	NA	NA	NA	MSV000092652_2968
4473	1.71794	TRUE	278.124	0.4164	NA	NA	NA	NA	NA	NA	NA	MSV000092652_4473
13970	1.71768	FALSE	625.176	2.71601	NA	CCMSLIB00004706566	5,7-dihydroxy-2-(4-hydroxy-3-methoxyphenyl)-3-[3,4,5-trihydroxy-6-[[(2R,3R,4R,5R,6S)-3,4,5-trihydroxy-6-methyloxan-2-yl]oxymethyl]oxan-2-yl]oxychromen-4-one	[M+H]+	NA	NA	NA	MSV000092652_13970
19027	1.71745	FALSE	442.21	3.4795	NA	NA	NA	NA	NA	NA	NA	MSV000092652_19027
11134	1.71619	FALSE	308.185	2.35825	NA	NA	NA	NA	NA	NA	NA	MSV000092652_11134
15003	1.71571	TRUE	209.081	2.93058	NA	CCMSLIB00003137962	Spectral Match to Genipin from NIST14	M+H-H2O	NA	NA	NA	MSV000092652_15003
22794	1.71534	FALSE	420.242	4.15577	NA	NA	NA	NA	NA	NA	NA	MSV000092652_22794
11311	1.71529	FALSE	258.207	2.37482	812	NA	NA	NA	NA	NA	NA	MSV000092652_11311
1404	1.71486	TRUE	202.154	0.273426	NA	NA	NA	NA	NA	NA	NA	MSV000092652_1404
2742	1.71402	FALSE	299.16	0.347237	NA	NA	NA	NA	NA	NA	NA	MSV000092652_2742
3595	1.71382	TRUE	314.145	0.365128	793	NA	NA	NA	NA	NA	NA	MSV000092652_3595
11863	1.71355	FALSE	213.149	2.4425	639	NA	NA	NA	NA	NA	NA	MSV000092652_11863
4559	1.71265	TRUE	511.291	0.51537	NA	NA	NA	NA	NA	NA	NA	MSV000092652_4559
6678	1.71159	TRUE	425.192	1.09714	NA	NA	NA	NA	NA	NA	NA	MSV000092652_6678
19574	1.71133	FALSE	424.306	3.51845	NA	CCMSLIB00010234095	"Candidate Tetrahydroxylated bile acid (delta mass -0.9835; buddy atomic difference: 1H, 1N, -1O)"	M+H	NA	NA	NA	MSV000092652_19574
18768	1.71101	FALSE	395.241	3.41118	NA	NA	NA	NA	NA	NA	NA	MSV000092652_18768
10338	1.71021	FALSE	273.123	2.24759	NA	NA	NA	NA	NA	NA	NA	MSV000092652_10338
6981	1.71012	FALSE	286.132	1.35715	NA	NA	NA	NA	NA	NA	NA	MSV000092652_6981
27815	1.70979	TRUE	346.272	5.67876	100	NA	NA	NA	NA	NA	NA	MSV000092652_27815
4988	1.70962	TRUE	411.181	0.557965	NA	NA	NA	NA	NA	NA	NA	MSV000092652_4988
1314	1.7094	FALSE	285.144	0.342499	NA	NA	NA	NA	NA	NA	NA	MSV000092652_1314
23170	1.70882	FALSE	469.295	4.24276	NA	NA	NA	NA	NA	NA	NA	MSV000092652_23170
6624	1.70873	TRUE	214.051	1.03349	NA	NA	NA	NA	NA	NA	NA	MSV000092652_6624
21773	1.70827	FALSE	613.219	3.87415	NA	NA	NA	NA	NA	NA	NA	MSV000092652_21773
14063	1.70796	FALSE	305.248	2.76703	858	NA	NA	NA	NA	NA	NA	MSV000092652_14063
14272	1.70744	FALSE	417.283	2.7989	NA	NA	NA	NA	NA	NA	NA	MSV000092652_14272
19134	1.70614	TRUE	428.21	3.48428	NA	NA	NA	NA	NA	NA	NA	MSV000092652_19134
21869	1.70534	TRUE	510.271	3.89404	NA	NA	NA	NA	NA	NA	NA	MSV000092652_21869
17845	1.70519	FALSE	377.29	3.27343	NA	NA	NA	NA	NA	NA	NA	MSV000092652_17845
15806	1.70494	TRUE	372.242	3.04916	NA	NA	NA	NA	NA	NA	NA	MSV000092652_15806
26975	1.70489	TRUE	272.259	5.29715	NA	NA	NA	NA	NA	NA	NA	MSV000092652_26975
21702	1.70452	FALSE	333.264	3.80531	NA	CCMSLIB00010260923	"Candidate Pentahydroxylated bile acid (delta mass -108.0217; sirius atomic difference: -6C, -4H, -2O; buddy atomic difference: -6C, -4H, -2O)"	M+H	NA	NA	NA	MSV000092652_21702
2490	1.70375	FALSE	175.002	0.306465	603	NA	NA	NA	NA	NA	NA	MSV000092652_2490
13325	1.70341	FALSE	609.182	2.69616	275	NA	NA	NA	NA	NA	NA	MSV000092652_13325
8253	1.70296	TRUE	425.194	1.88252	NA	NA	NA	NA	NA	NA	NA	MSV000092652_8253
2778	1.70285	TRUE	286.069	0.311331	NA	NA	NA	NA	NA	NA	NA	MSV000092652_2778
28327	1.70213	FALSE	293.248	5.95493	681	CCMSLIB00003137248	Spectral Match to 13(S)-HODE methyl ester from NIST14	M+H-H2O	NA	NA	NA	MSV000092652_28327
1964	1.70139	FALSE	177.958	0.262304	250	NA	NA	NA	NA	NA	NA	MSV000092652_1964
12383	1.70076	FALSE	314.164	2.51543	518	NA	NA	NA	NA	NA	NA	MSV000092652_12383
24257	1.70031	FALSE	392.288	4.46582	300	NA	NA	NA	NA	NA	NA	MSV000092652_24257
27146	1.70018	FALSE	311.258	5.30178	NA	NA	NA	NA	NA	NA	NA	MSV000092652_27146
23851	1.70008	FALSE	369.262	4.37234	593	NA	NA	NA	NA	NA	NA	MSV000092652_23851
24155	1.7	FALSE	803.543	4.46586	300	NA	NA	NA	NA	NA	NA	MSV000092652_24155
21145	1.69958	TRUE	416.247	3.77167	NA	NA	NA	NA	NA	NA	NA	MSV000092652_21145
27106	1.69916	FALSE	498.327	5.36984	21	CCMSLIB00010224085	"Candidate Trihydroxylated bile acid (delta mass 89.0311; sirius atomic difference: 3C, 7H, 1N, 1S; buddy atomic difference: 3H, 5N, 1O)"	M+H	Trihydroxylated bile acid_2-aminohexanedioic acid [M-3H2O+H]+	NA	NA	MSV000092652_27106
4873	1.69852	TRUE	180.064	0.542591	NA	NA	NA	NA	NA	NA	NA	MSV000092652_4873
8364	1.69847	FALSE	248.149	1.94815	NA	NA	NA	NA	NA	NA	NA	MSV000092652_8364
14105	1.69816	FALSE	472.218	2.74529	NA	NA	NA	NA	NA	NA	NA	MSV000092652_14105
3791	1.69798	FALSE	224.149	0.467791	NA	NA	NA	NA	NA	NA	NA	MSV000092652_3791
23076	1.69658	FALSE	288.217	4.20944	451	NA	NA	NA	NA	NA	NA	MSV000092652_23076
6625	1.69641	TRUE	192.069	1.03632	NA	CCMSLIB00005884409	N-ACETYL-DL-METHIONINE - 40.0 eV	M+H	NA	NA	NA	MSV000092652_6625
22754	1.69534	FALSE	359.183	4.10521	NA	NA	NA	NA	NA	NA	NA	MSV000092652_22754
24930	1.69512	FALSE	495.368	4.65457	NA	NA	NA	NA	NA	NA	NA	MSV000092652_24930
29207	1.69486	FALSE	328.285	6.36057	409	NA	NA	NA	NA	NA	NA	MSV000092652_29207
13437	1.69462	FALSE	267.159	2.68827	344	NA	NA	NA	NA	NA	NA	MSV000092652_13437
24037	1.69418	FALSE	230.063	4.44283	NA	NA	NA	NA	NA	NA	NA	MSV000092652_24037
23601	1.69365	TRUE	533.336	4.32075	NA	NA	NA	NA	NA	NA	NA	MSV000092652_23601
21638	1.69318	TRUE	353.249	3.82463	436	NA	NA	NA	NA	NA	NA	MSV000092652_21638
18739	1.69305	FALSE	391.248	3.43152	485	NA	NA	NA	NA	NA	NA	MSV000092652_18739
4120	1.69288	FALSE	291.192	0.454017	NA	NA	NA	NA	NA	NA	NA	MSV000092652_4120
14875	1.69285	FALSE	303.231	2.88234	NA	NA	NA	NA	NA	NA	NA	MSV000092652_14875
8349	1.6924	FALSE	340.186	1.86143	NA	NA	NA	NA	NA	NA	NA	MSV000092652_8349
16009	1.69071	TRUE	416.255	3.02988	115	NA	NA	NA	NA	NA	NA	MSV000092652_16009
20408	1.69047	FALSE	489.357	3.6538	NA	NA	NA	NA	NA	NA	NA	MSV000092652_20408
13337	1.69036	FALSE	521.178	2.63814	432	NA	NA	NA	NA	NA	NA	MSV000092652_13337
24562	1.68943	FALSE	420.277	4.54669	75	NA	NA	NA	NA	NA	NA	MSV000092652_24562
13010	1.68936	FALSE	554.224	2.62587	275	NA	NA	NA	NA	NA	NA	MSV000092652_13010
20259	1.68814	TRUE	375.101	3.62251	NA	NA	NA	NA	NA	NA	NA	MSV000092652_20259
15876	1.68787	FALSE	425.215	3.03005	NA	NA	NA	NA	NA	NA	NA	MSV000092652_15876
26321	1.68718	FALSE	353.268	5.00912	11	CCMSLIB00010249440	"Candidate Trihydroxylated bile acid (delta mass -56.0264; sirius atomic difference: -5C, -2H, -1O; buddy atomic difference: -3C, -4H, -1O)"	M+H	NA	NA	NA	MSV000092652_26321
26719	1.68667	FALSE	342.264	5.1876	NA	NA	NA	NA	NA	NA	NA	MSV000092652_26719
8780	1.68631	FALSE	297.182	1.99615	NA	NA	NA	NA	NA	NA	NA	MSV000092652_8780
22040	1.68591	FALSE	445.256	3.94491	NA	NA	NA	NA	NA	NA	NA	MSV000092652_22040
19082	1.6856	TRUE	535.305	3.48317	467	NA	NA	NA	NA	NA	NA	MSV000092652_19082
13300	1.68513	FALSE	335.223	2.68115	NA	NA	NA	NA	NA	NA	NA	MSV000092652_13300
2858	1.68505	FALSE	296.099	0.332019	NA	NA	NA	NA	NA	NA	NA	MSV000092652_2858
19173	1.68502	TRUE	424.281	3.51048	NA	NA	NA	NA	NA	NA	NA	MSV000092652_19173
10831	1.68425	FALSE	228.16	2.30272	207	NA	NA	NA	NA	NA	NA	MSV000092652_10831
15718	1.68424	FALSE	407.237	2.99951	126	NA	NA	NA	NA	NA	NA	MSV000092652_15718
21121	1.6836	TRUE	264.16	3.7573	NA	CCMSLIB00012716633	Candidate Leucine-C9:4 (delta mass:132.0572)	M+H	NA	NA	NA	MSV000092652_21121
23875	1.68339	FALSE	347.28	4.36261	NA	NA	NA	NA	NA	NA	NA	MSV000092652_23875
13782	1.6832	TRUE	625.308	2.72177	NA	NA	NA	NA	NA	NA	NA	MSV000092652_13782
8395	1.68244	TRUE	607.296	1.89927	1019	NA	NA	NA	NA	NA	NA	MSV000092652_8395
21351	1.68177	TRUE	424.253	3.78638	348	NA	NA	NA	NA	NA	NA	MSV000092652_21351
3865	1.68177	FALSE	239.102	0.419475	NA	CCMSLIB00003136179	Spectral Match to Gly-Tyr from NIST14	M+H	NA	NA	NA	MSV000092652_3865
22316	1.68142	FALSE	423.321	3.99604	269	NA	NA	NA	NA	NA	NA	MSV000092652_22316
19732	1.68129	TRUE	518.24	3.50354	862	NA	NA	NA	NA	NA	NA	MSV000092652_19732
19881	1.68065	TRUE	537.32	3.59435	862	NA	NA	NA	NA	NA	NA	MSV000092652_19881
12874	1.67971	TRUE	500.276	2.55623	NA	NA	NA	NA	NA	NA	NA	MSV000092652_12874
26336	1.67945	FALSE	483.308	5.10045	NA	NA	NA	NA	NA	NA	NA	MSV000092652_26336
23754	1.67815	FALSE	390.23	4.37816	NA	NA	NA	NA	NA	NA	NA	MSV000092652_23754
24593	1.67758	FALSE	389.269	4.5555	98	CCMSLIB00010241617	"Candidate Tetrahydroxylated bile acid (delta mass -36.0211; sirius atomic difference: -4H, -2O; buddy atomic difference: -4H, -2O; spectral library match to CCMSLIB00005465139, ""(4R)-4-((3S,5S,7S,9S,10S,13R,14S,17R)-3,7-dihydroxy-10,13-dimethyl-12-oxohexadecahydro-1H-cyclopenta[a]phenanthren-17-yl)pentanoic acid"")"	M+H	NA	NA	NA	MSV000092652_24593
17947	1.67757	TRUE	310.201	3.2835	NA	NA	NA	NA	NA	NA	NA	MSV000092652_17947
16914	1.67737	FALSE	375.108	3.13706	NA	NA	NA	NA	NA	NA	NA	MSV000092652_16914
23444	1.67641	TRUE	326.215	4.29244	146	NA	NA	NA	NA	NA	NA	MSV000092652_23444
20762	1.67628	FALSE	421.305	3.75665	NA	NA	NA	NA	NA	NA	NA	MSV000092652_20762
13262	1.67568	FALSE	474.222	2.65521	NA	NA	NA	NA	NA	NA	NA	MSV000092652_13262
5378	1.6756	FALSE	122.096	0.651576	350	NA	NA	NA	NA	NA	NA	MSV000092652_5378
21114	1.67515	TRUE	704.521	3.76577	NA	NA	NA	NA	NA	NA	NA	MSV000092652_21114
14038	1.67495	FALSE	399.273	2.78201	NA	NA	NA	NA	NA	NA	NA	MSV000092652_14038
19238	1.67492	TRUE	476.303	3.46529	NA	NA	NA	NA	NA	NA	NA	MSV000092652_19238
25131	1.67465	FALSE	785.592	4.75838	368	CCMSLIB00010218784	"Candidate Dihydroxylated bile acid (delta mass 392.2913; sirius atomic difference: 24C, 40H, 4O; buddy atomic difference: 24C, 40H, 4O; spectral library match to CCMSLIB00003136484, Spectral Match to Deoxycholic acid from NIST14)"	M+H	NA	NA	NA	MSV000092652_25131
7722	1.67424	FALSE	260.074	1.82887	NA	NA	NA	NA	NA	NA	NA	MSV000092652_7722
16417	1.67314	FALSE	241.18	3.10432	NA	NA	NA	NA	NA	NA	NA	MSV000092652_16417
7298	1.67247	FALSE	415.114	1.76862	382	NA	NA	NA	NA	NA	NA	MSV000092652_7298
16793	1.6722	TRUE	475.25	3.0968	NA	NA	NA	NA	NA	NA	NA	MSV000092652_16793
23092	1.67211	TRUE	408.242	4.20972	199	NA	NA	NA	NA	NA	NA	MSV000092652_23092
27147	1.67171	FALSE	312.262	5.29726	NA	NA	NA	NA	NA	NA	NA	MSV000092652_27147
4225	1.67098	TRUE	365.193	0.475416	NA	NA	NA	NA	NA	NA	NA	MSV000092652_4225
13487	1.67045	TRUE	559.156	2.66901	NA	NA	NA	NA	NA	NA	NA	MSV000092652_13487
3766	1.66971	FALSE	240.123	0.406893	NA	NA	NA	NA	NA	NA	NA	MSV000092652_3766
12437	1.66953	TRUE	260.186	2.55735	NA	CCMSLIB00012344563	(R)-3-CARBOXY-2-(HEXANOYLOXY)-N,N,N-TRIMETHYLPROPAN-1-AMINIUM	[M]+	NA	NA	NA	MSV000092652_12437
17522	1.66915	FALSE	417.192	3.24426	466	NA	NA	NA	NA	NA	NA	MSV000092652_17522
1672	1.66895	TRUE	252.169	0.260672	NA	NA	NA	NA	NA	NA	NA	MSV000092652_1672
4374	1.66795	TRUE	279.1	0.477436	NA	NA	NA	NA	NA	NA	NA	MSV000092652_4374
10909	1.66786	FALSE	280.175	2.35773	NA	NA	NA	NA	NA	NA	NA	MSV000092652_10909
14117	1.66741	FALSE	488.24	2.77164	259	NA	NA	NA	NA	NA	NA	MSV000092652_14117
1714	1.66734	TRUE	335.095	0.268175	546	NA	NA	NA	NA	NA	NA	MSV000092652_1714
19866	1.66709	TRUE	392.302	3.56289	NA	NA	NA	NA	NA	NA	NA	MSV000092652_19866
20679	1.66672	TRUE	879.381	3.69933	NA	NA	NA	NA	NA	NA	NA	MSV000092652_20679
8617	1.66543	TRUE	316.175	2.01041	NA	NA	NA	NA	NA	NA	NA	MSV000092652_8617
17630	1.66489	TRUE	148.71	3.24805	358	NA	NA	NA	NA	NA	NA	MSV000092652_17630
26417	1.66447	FALSE	372.311	5.08746	415	CCMSLIB00005884986	Myristoylcarnitine - eV	M+H	NA	NA	NA	MSV000092652_26417
22784	1.66414	FALSE	333.205	4.20037	NA	NA	NA	NA	NA	NA	NA	MSV000092652_22784
24219	1.664	FALSE	373.274	4.46284	300	NA	NA	NA	NA	NA	NA	MSV000092652_24219
8298	1.66302	FALSE	260.149	1.97424	NA	NA	NA	NA	NA	NA	NA	MSV000092652_8298
14872	1.6625	FALSE	334.166	2.88136	634	NA	NA	NA	NA	NA	NA	MSV000092652_14872
22284	1.66165	FALSE	420.228	3.99871	NA	NA	NA	NA	NA	NA	NA	MSV000092652_22284
24209	1.65993	FALSE	391.285	4.47185	300	CCMSLIB00003135123	Spectral Match to 12-Ketodeoxycholic acid from NIST14	M+H	NA	NA	NA	MSV000092652_24209
2696	1.65993	FALSE	197.129	0.337315	NA	NA	NA	NA	NA	NA	NA	MSV000092652_2696
3199	1.6599	FALSE	181.097	0.370045	801	NA	NA	NA	NA	NA	NA	MSV000092652_3199
12197	1.6597	FALSE	243.123	2.44344	812	NA	NA	NA	NA	NA	NA	MSV000092652_12197
12833	1.65955	TRUE	535.145	2.60356	285	NA	NA	NA	NA	NA	NA	MSV000092652_12833
19806	1.65951	TRUE	643.239	3.57586	156	NA	NA	NA	NA	NA	NA	MSV000092652_19806
15565	1.65942	TRUE	397.178	2.9331	NA	NA	NA	NA	NA	NA	NA	MSV000092652_15565
7872	1.65941	FALSE	295.202	1.81161	NA	NA	NA	NA	NA	NA	NA	MSV000092652_7872
23473	1.65915	FALSE	599.338	4.289	NA	NA	NA	NA	NA	NA	NA	MSV000092652_23473
18703	1.65866	FALSE	625.284	3.41961	NA	NA	NA	NA	NA	NA	NA	MSV000092652_18703
10835	1.65803	FALSE	193.122	2.31356	207	NA	NA	NA	NA	NA	NA	MSV000092652_10835
15726	1.65788	FALSE	332.207	2.97578	NA	NA	NA	NA	NA	NA	NA	MSV000092652_15726
27218	1.6577	FALSE	372.311	5.42577	161	CCMSLIB00005884986	Myristoylcarnitine - eV	M+H	NA	NA	NA	MSV000092652_27218
23542	1.65716	TRUE	439.317	4.36317	NA	NA	NA	NA	NA	NA	NA	MSV000092652_23542
6067	1.65681	TRUE	429.223	0.937245	822	NA	NA	NA	NA	NA	NA	MSV000092652_6067
21312	1.65611	FALSE	471.31	3.796	1011	NA	NA	NA	NA	NA	NA	MSV000092652_21312
23102	1.6555	FALSE	302.233	4.19941	NA	NA	NA	NA	NA	NA	NA	MSV000092652_23102
9676	1.65516	FALSE	393.174	2.16258	256	NA	NA	NA	NA	NA	NA	MSV000092652_9676
12112	1.65489	FALSE	266.139	2.50064	812	NA	NA	NA	NA	NA	NA	MSV000092652_12112
22444	1.65482	FALSE	423.274	4.03813	474	NA	NA	NA	NA	NA	NA	MSV000092652_22444
10356	1.65473	FALSE	151.075	2.19633	371	NA	NA	NA	NA	NA	NA	MSV000092652_10356
10465	1.6545	FALSE	241.144	2.26893	NA	NA	NA	NA	NA	NA	NA	MSV000092652_10465
7508	1.65423	FALSE	278.114	1.71037	NA	NA	NA	NA	NA	NA	NA	MSV000092652_7508
18172	1.65387	FALSE	440.3	3.34165	NA	NA	NA	NA	NA	NA	NA	MSV000092652_18172
23940	1.65379	FALSE	330.264	4.47809	541	NA	NA	NA	NA	NA	NA	MSV000092652_23940
24956	1.6537	FALSE	298.246	4.56724	NA	NA	NA	NA	NA	NA	NA	MSV000092652_24956
26849	1.65263	FALSE	405.301	5.24563	131	CCMSLIB00010238118	"Candidate Trihydroxylated bile acid (delta mass -3.9946; sirius atomic difference: 1C, -1O; buddy atomic difference: 1C, -1O)"	M+H	NA	3a, 12k_(R)-(-)-methyl mandelate (known structural isomers: 0; isobaric peaks in run: 9)	NA	MSV000092652_26849
19353	1.65232	FALSE	547.323	3.51863	NA	NA	NA	NA	NA	NA	NA	MSV000092652_19353
23589	1.65227	FALSE	513.319	4.34188	508	NA	NA	NA	NA	NA	NA	MSV000092652_23589
16247	1.65223	TRUE	305.212	3.14286	NA	NA	NA	NA	NA	NA	NA	MSV000092652_16247
4277	1.65175	FALSE	234.061	0.477755	NA	NA	NA	NA	NA	NA	NA	MSV000092652_4277
19861	1.65118	TRUE	338.234	3.58097	NA	NA	NA	NA	NA	NA	NA	MSV000092652_19861
1434	1.65112	TRUE	137.071	0.25462	NA	CCMSLIB00005884397	1-METHYLNICOTINAMIDE - 40.00 eV	M+	NA	NA	NA	MSV000092652_1434
23457	1.65085	TRUE	597.444	4.26176	NA	NA	NA	NA	NA	NA	NA	MSV000092652_23457
5812	1.65078	TRUE	304.175	0.91681	NA	NA	NA	NA	NA	NA	NA	MSV000092652_5812
16303	1.65077	FALSE	498.314	3.09962	NA	NA	NA	NA	NA	NA	NA	MSV000092652_16303
17646	1.65054	FALSE	395.241	3.25643	NA	NA	NA	NA	NA	NA	NA	MSV000092652_17646
21861	1.65019	FALSE	431.277	3.89017	NA	NA	NA	NA	NA	NA	NA	MSV000092652_21861
10284	1.64953	FALSE	555.317	2.24385	NA	NA	NA	NA	NA	NA	NA	MSV000092652_10284
1939	1.64927	TRUE	293.084	0.255991	546	NA	NA	NA	NA	NA	NA	MSV000092652_1939
3340	1.64892	TRUE	305.135	0.367255	NA	NA	NA	NA	NA	NA	NA	MSV000092652_3340
398	1.64847	TRUE	331.148	0.217257	759	NA	NA	NA	NA	NA	NA	MSV000092652_398
16201	1.64844	TRUE	439.224	3.07791	NA	NA	NA	NA	NA	NA	NA	MSV000092652_16201
3521	1.6482	FALSE	193.097	0.385189	NA	NA	NA	NA	NA	NA	NA	MSV000092652_3521
21591	1.64731	FALSE	355.246	3.80893	NA	CCMSLIB00010248600	"Candidate Trihydroxylated bile acid (delta mass -54.0304; sirius atomic difference: -6H, -3O; buddy atomic difference: -6H, -3O; spectral library match to CCMSLIB00003139523, Spectral Match to Cholic acid from NIST14)"	M+H	NA	NA	NA	MSV000092652_21591
13541	1.64668	TRUE	459.214	2.68243	275	NA	NA	NA	NA	NA	NA	MSV000092652_13541
12344	1.64523	FALSE	402.2	2.53548	NA	NA	NA	NA	NA	NA	NA	MSV000092652_12344
12097	1.64423	TRUE	297.145	2.5065	NA	NA	NA	NA	NA	NA	NA	MSV000092652_12097
10915	1.64407	FALSE	425.171	2.31545	NA	NA	NA	NA	NA	NA	NA	MSV000092652_10915
7602	1.64352	FALSE	308.196	1.80477	NA	NA	NA	NA	NA	NA	NA	MSV000092652_7602
28664	1.64301	FALSE	277.216	6.13412	101	NA	NA	NA	NA	NA	NA	MSV000092652_28664
8748	1.64208	FALSE	158.118	1.97709	NA	NA	NA	NA	NA	NA	NA	MSV000092652_8748
16073	1.64203	TRUE	374.255	3.05325	NA	NA	NA	NA	NA	NA	NA	MSV000092652_16073
13961	1.64185	TRUE	416.267	2.75398	NA	NA	NA	NA	NA	NA	NA	MSV000092652_13961
19823	1.64127	FALSE	665.221	3.57468	156	NA	NA	NA	NA	NA	NA	MSV000092652_19823
16721	1.6412	FALSE	347.243	3.08077	NA	NA	NA	NA	NA	NA	NA	MSV000092652_16721
26370	1.64107	FALSE	656.436	5.10099	NA	NA	NA	NA	NA	NA	NA	MSV000092652_26370
12615	1.64093	TRUE	470.264	2.61472	NA	NA	NA	NA	NA	NA	NA	MSV000092652_12615
10638	1.6407	FALSE	329.156	2.32061	NA	NA	NA	NA	NA	NA	NA	MSV000092652_10638
7564	1.6393	FALSE	292.013	1.74646	NA	NA	NA	NA	NA	NA	NA	MSV000092652_7564
11189	1.63929	TRUE	329.135	2.33051	629	NA	NA	NA	NA	NA	NA	MSV000092652_11189
26531	1.63898	TRUE	315.194	5.04644	NA	NA	NA	NA	NA	NA	NA	MSV000092652_26531
12334	1.63853	TRUE	226.084	2.53082	314	NA	NA	NA	NA	NA	NA	MSV000092652_12334
1948	1.63828	FALSE	177.007	0.270644	435	NA	NA	NA	NA	NA	NA	MSV000092652_1948
13902	1.63817	FALSE	401.099	2.73768	61	NA	NA	NA	NA	NA	NA	MSV000092652_13902
11393	1.63778	TRUE	523.292	2.38785	NA	NA	NA	NA	NA	NA	NA	MSV000092652_11393
15920	1.63768	TRUE	444.222	3.07023	744	NA	NA	NA	NA	NA	NA	MSV000092652_15920
19068	1.63751	FALSE	165.127	3.47575	654	NA	NA	NA	NA	NA	NA	MSV000092652_19068
4511	1.63713	TRUE	291.135	0.500065	NA	NA	NA	NA	NA	NA	NA	MSV000092652_4511
3609	1.63705	FALSE	188.092	0.388158	NA	NA	NA	NA	NA	NA	NA	MSV000092652_3609
5075	1.63543	FALSE	225.123	0.460412	NA	NA	NA	NA	NA	NA	NA	MSV000092652_5075
7535	1.6347	TRUE	425.195	1.76718	NA	NA	NA	NA	NA	NA	NA	MSV000092652_7535
20380	1.63445	TRUE	466.196	3.54758	NA	NA	NA	NA	NA	NA	NA	MSV000092652_20380
9396	1.63444	FALSE	488.123	2.10412	811	NA	NA	NA	NA	NA	NA	MSV000092652_9396
25498	1.63418	TRUE	854.551	4.7679	623	NA	NA	NA	NA	NA	NA	MSV000092652_25498
9780	1.6335	TRUE	280.12	2.20803	NA	NA	NA	NA	NA	NA	NA	MSV000092652_9780
26847	1.6322	FALSE	427.282	5.24526	131	NA	NA	NA	NA	NA	NA	MSV000092652_26847
24280	1.63196	FALSE	409.314	4.47195	300	CCMSLIB00010235823	"Candidate Trihydroxylated bile acid (delta mass 0.0204; buddy atomic difference: -2C, 4N, -2O)"	M+H	NA	NA	NA	MSV000092652_24280
2996	1.63183	TRUE	276.085	0.251265	NA	NA	NA	NA	NA	NA	NA	MSV000092652_2996
11681	1.6316	FALSE	246.143	2.4386	207	NA	NA	NA	NA	NA	NA	MSV000092652_11681
15941	1.63066	TRUE	480.233	3.03859	NA	NA	NA	NA	NA	NA	NA	MSV000092652_15941
4082	1.62964	FALSE	275.197	0.45598	NA	NA	NA	NA	NA	NA	NA	MSV000092652_4082
23533	1.62958	FALSE	453.3	4.32228	NA	NA	NA	NA	NA	NA	NA	MSV000092652_23533
12741	1.62866	FALSE	363.156	2.58697	859	NA	NA	NA	NA	NA	NA	MSV000092652_12741
24796	1.62833	TRUE	522.378	4.59699	NA	NA	NA	NA	NA	NA	NA	MSV000092652_24796
6804	1.62792	TRUE	364.101	1.19891	NA	NA	NA	NA	NA	NA	NA	MSV000092652_6804
23027	1.62777	TRUE	482.258	4.19344	824	NA	NA	NA	NA	NA	NA	MSV000092652_23027
24154	1.62745	FALSE	413.266	4.46665	300	NA	NA	NA	NA	NA	NA	MSV000092652_24154
9590	1.62738	TRUE	360.2	2.14385	NA	NA	NA	NA	NA	NA	NA	MSV000092652_9590
3750	1.62693	TRUE	321.166	0.391683	808	NA	NA	NA	NA	NA	NA	MSV000092652_3750
7813	1.62682	TRUE	315.121	1.82971	NA	NA	NA	NA	NA	NA	NA	MSV000092652_7813
528	1.62654	TRUE	202.069	0.231114	NA	NA	NA	NA	NA	NA	NA	MSV000092652_528
15537	1.62566	FALSE	241.144	2.98923	NA	NA	NA	NA	NA	NA	NA	MSV000092652_15537
24662	1.62515	TRUE	362.268	4.56841	NA	NA	NA	NA	NA	NA	NA	MSV000092652_24662
13130	1.62509	FALSE	415.267	2.65589	NA	NA	NA	NA	NA	NA	NA	MSV000092652_13130
8959	1.62433	TRUE	307.093	2.02237	NA	NA	NA	NA	NA	NA	NA	MSV000092652_8959
16783	1.62322	FALSE	700.337	3.16493	NA	NA	NA	NA	NA	NA	NA	MSV000092652_16783
3295	1.62314	FALSE	210.061	0.38462	NA	NA	NA	NA	NA	NA	Citric acid (known structural isomers: 0; isobaric peaks in run: 0)	MSV000092652_3295
18307	1.62177	FALSE	364.085	3.33889	NA	NA	NA	NA	NA	NA	NA	MSV000092652_18307
19929	1.6213	FALSE	409.314	3.60836	64	CCMSLIB00010235823	"Candidate Trihydroxylated bile acid (delta mass 0.0204; buddy atomic difference: -2C, 4N, -2O)"	M+H	NA	NA	NA	MSV000092652_19929
16132	1.62095	TRUE	135.117	3.00739	408	CCMSLIB00003138499	Adamantylidene	M+H	NA	NA	NA	MSV000092652_16132
24890	1.62049	FALSE	508.364	4.6401	658	NA	NA	NA	NA	NA	NA	MSV000092652_24890
7644	1.62023	TRUE	268.093	1.74782	NA	NA	NA	NA	NA	NA	NA	MSV000092652_7644
25363	1.61981	TRUE	372.311	4.79572	164	CCMSLIB00005884986	Myristoylcarnitine - eV	M+H	NA	NA	NA	MSV000092652_25363
21931	1.6196	TRUE	546.273	3.90936	685	NA	NA	NA	NA	NA	NA	MSV000092652_21931
15870	1.61941	FALSE	397.257	3.08407	NA	NA	NA	NA	NA	NA	NA	MSV000092652_15870
17881	1.61855	FALSE	377.234	3.2806	NA	NA	NA	NA	NA	NA	NA	MSV000092652_17881
17867	1.61849	FALSE	359.28	3.29759	NA	NA	NA	NA	NA	NA	NA	MSV000092652_17867
10193	1.61847	FALSE	251.176	2.34795	NA	NA	NA	NA	NA	NA	NA	MSV000092652_10193
9686	1.61752	FALSE	229.097	2.15155	NA	NA	NA	NA	NA	NA	NA	MSV000092652_9686
27269	1.61703	FALSE	349.235	5.43929	161	NA	NA	NA	NA	NA	NA	MSV000092652_27269
14774	1.6167	FALSE	183.078	2.87166	NA	NA	NA	NA	NA	NA	NA	MSV000092652_14774
17454	1.61668	FALSE	473.248	3.23537	1023	NA	NA	NA	NA	NA	NA	MSV000092652_17454
27369	1.61517	FALSE	267.232	5.39705	NA	NA	NA	NA	NA	NA	NA	MSV000092652_27369
25354	1.61462	TRUE	319.226	4.78346	NA	NA	NA	NA	NA	NA	NA	MSV000092652_25354
24064	1.61395	FALSE	491.336	4.46993	NA	NA	NA	NA	NA	NA	NA	MSV000092652_24064
13045	1.61366	TRUE	641.331	2.61996	59	NA	NA	NA	NA	NA	NA	MSV000092652_13045
15543	1.61352	FALSE	329.233	2.99761	NA	NA	NA	NA	NA	NA	NA	MSV000092652_15543
21639	1.61271	FALSE	362.16	3.85264	152	NA	NA	NA	NA	NA	NA	MSV000092652_21639
13048	1.61267	TRUE	661.306	2.63213	59	NA	NA	NA	NA	NA	NA	MSV000092652_13048
9345	1.6122	FALSE	351.228	2.08651	573	NA	NA	NA	NA	NA	NA	MSV000092652_9345
12811	1.61175	FALSE	236.112	2.59986	859	NA	NA	NA	NA	NA	NA	MSV000092652_12811
20578	1.61135	FALSE	316.212	3.63435	NA	NA	NA	NA	NA	NA	NA	MSV000092652_20578
12071	1.61077	FALSE	321.145	2.40537	NA	NA	NA	NA	NA	NA	NA	MSV000092652_12071
28697	1.61068	FALSE	309.243	6.13794	101	NA	NA	NA	NA	NA	NA	MSV000092652_28697
8238	1.61017	TRUE	376.101	1.87341	NA	NA	NA	NA	NA	NA	NA	MSV000092652_8238
13939	1.61001	FALSE	245.139	2.66353	448	NA	NA	NA	NA	NA	NA	MSV000092652_13939
24587	1.60937	FALSE	406.295	4.55643	98	CCMSLIB00010238071	"Candidate Trihydroxylated bile acid (delta mass -2.996; sirius atomic difference: -1H, 1N, -1O; buddy atomic difference: -1H, 1N, -1O)"	M+H	NA	NA	NA	MSV000092652_24587
17189	1.60848	FALSE	522.273	3.21356	NA	NA	NA	NA	NA	NA	NA	MSV000092652_17189
22101	1.60845	TRUE	784.502	3.94891	NA	NA	NA	NA	NA	NA	NA	MSV000092652_22101
10868	1.6078	FALSE	276.144	2.3154	NA	NA	NA	NA	NA	NA	NA	MSV000092652_10868
23075	1.60695	FALSE	265.142	4.2228	451	NA	NA	NA	NA	NA	NA	MSV000092652_23075
26519	1.60685	FALSE	277.216	5.13105	NA	CCMSLIB00003140162	Spectral Match to Stearidonic acid from NIST14	M+H	NA	NA	NA	MSV000092652_26519
5338	1.60666	FALSE	273.108	0.546916	NA	NA	NA	NA	NA	NA	NA	MSV000092652_5338
5409	1.60664	FALSE	229.155	0.709254	NA	CCMSLIB00003135124	Spectral Match to Pro-Ile from NIST14	M+H	NA	NA	NA	MSV000092652_5409
25164	1.60647	FALSE	213.149	4.69465	NA	CCMSLIB00003136040	Spectral Match to Dodecanedioic acid from NIST14	M+H-H2O	NA	NA	NA	MSV000092652_25164
4910	1.60643	FALSE	154.086	0.438763	NA	NA	NA	NA	NA	NA	NA	MSV000092652_4910
14859	1.60613	FALSE	397.307	3.03293	NA	NA	NA	NA	NA	NA	NA	MSV000092652_14859
3834	1.60577	FALSE	423.224	0.450967	NA	NA	NA	NA	NA	NA	NA	MSV000092652_3834
16124	1.60533	FALSE	390.119	3.06872	501	NA	NA	NA	NA	NA	NA	MSV000092652_16124
25237	1.60498	TRUE	409.342	4.72244	85	CCMSLIB00011436105	Lys-C18:2	M+H	NA	NA	NA	MSV000092652_25237
4174	1.60474	TRUE	257.113	0.46394	NA	NA	NA	NA	NA	NA	NA	MSV000092652_4174
10827	1.60455	FALSE	133.101	2.30176	207	NA	NA	NA	NA	NA	NA	MSV000092652_10827
22550	1.60367	TRUE	355.264	4.0532	174	CCMSLIB00010248748	"Candidate Trihydroxylated bile acid (delta mass -54.0312; sirius atomic difference: -6H, -3O; buddy atomic difference: -6H, -3O; spectral library match to CCMSLIB00003136615, Spectral Match to Cholic acid from NIST14)"	M+H	NA	3a,(8-14)?,12a-C24oic(OH)2(C=C) (known structural isomers: 0; isobaric peaks in run: 4);3a, 7a, 12a (known structural isomers: 0; isobaric peaks in run: 5)	NA	MSV000092652_22550
6651	1.6034	TRUE	294.135	1.03752	NA	NA	NA	NA	NA	NA	NA	MSV000092652_6651
25556	1.60315	FALSE	521.343	4.86628	102	NA	NA	NA	NA	NA	NA	MSV000092652_25556
14880	1.60285	TRUE	343.154	2.88191	NA	NA	NA	NA	NA	NA	NA	MSV000092652_14880
1966	1.60265	FALSE	178.108	0.289727	NA	NA	NA	NA	NA	NA	NA	MSV000092652_1966
7164	1.60247	TRUE	268.118	1.45171	NA	NA	NA	NA	NA	NA	NA	MSV000092652_7164
13521	1.59905	TRUE	431.218	2.65385	586	NA	NA	NA	NA	NA	NA	MSV000092652_13521
20906	1.59835	TRUE	394.226	3.74126	NA	NA	NA	NA	NA	NA	NA	MSV000092652_20906
5129	1.59828	TRUE	391.208	0.61185	NA	NA	NA	NA	NA	NA	NA	MSV000092652_5129
22192	1.59823	TRUE	607.311	3.89674	NA	NA	NA	NA	NA	NA	NA	MSV000092652_22192
15247	1.59814	TRUE	417.228	2.95424	162	NA	NA	NA	NA	NA	NA	MSV000092652_15247
17151	1.59803	TRUE	490.213	3.23512	208	NA	NA	NA	NA	NA	NA	MSV000092652_17151
24316	1.59781	FALSE	804.546	4.46962	NA	NA	NA	NA	NA	NA	NA	MSV000092652_24316
16084	1.5977	TRUE	459.343	3.09284	NA	NA	NA	NA	NA	NA	NA	MSV000092652_16084
23593	1.59741	TRUE	510.257	4.33614	921	NA	NA	NA	NA	NA	NA	MSV000092652_23593
12673	1.59687	FALSE	515.26	2.46989	NA	NA	NA	NA	NA	NA	NA	MSV000092652_12673
20141	1.59632	FALSE	374.277	3.6121	64	NA	NA	NA	NA	NA	NA	MSV000092652_20141
4948	1.59593	TRUE	468.197	0.554135	NA	NA	NA	NA	NA	NA	NA	MSV000092652_4948
12093	1.59531	FALSE	269.137	2.48864	9	NA	NA	NA	NA	NA	NA	MSV000092652_12093
16088	1.59527	TRUE	479.226	3.08177	840	NA	NA	NA	NA	NA	NA	MSV000092652_16088
990	1.59518	TRUE	203.15	0.242366	NA	NA	NA	NA	NA	NA	NA	MSV000092652_990
25828	1.59508	FALSE	358.296	4.81737	85	NA	NA	NA	NA	NA	NA	MSV000092652_25828
23066	1.59484	FALSE	325.201	4.13044	NA	NA	NA	NA	NA	NA	NA	MSV000092652_23066
24119	1.59446	TRUE	180.102	4.40609	NA	NA	NA	NA	NA	NA	NA	MSV000092652_24119
24712	1.59409	TRUE	441.337	4.53216	NA	NA	NA	NA	NA	NA	NA	MSV000092652_24712
5693	1.59308	FALSE	355.15	0.81919	NA	NA	NA	NA	NA	NA	NA	MSV000092652_5693
15496	1.59253	FALSE	339.135	2.96383	NA	NA	NA	NA	NA	NA	NA	MSV000092652_15496
14502	1.59242	TRUE	413.175	2.82561	834	NA	NA	NA	NA	NA	NA	MSV000092652_14502
23581	1.59226	TRUE	436.271	4.30969	199	NA	NA	NA	NA	NA	NA	MSV000092652_23581
30047	1.59221	FALSE	330.3	6.59894	237	NA	NA	NA	NA	NA	NA	MSV000092652_30047
8088	1.59175	FALSE	309.181	1.85684	NA	NA	NA	NA	NA	NA	NA	MSV000092652_8088
23222	1.59156	FALSE	260.186	4.17708	451	NA	NA	NA	NA	NA	NA	MSV000092652_23222
1733	1.59111	FALSE	126.103	0.266064	580	NA	NA	NA	NA	NA	NA	MSV000092652_1733
17781	1.59073	FALSE	458.311	3.28294	NA	NA	NA	NA	NA	NA	NA	MSV000092652_17781
491	1.58957	FALSE	211.143	0.27947	NA	NA	NA	NA	NA	NA	NA	MSV000092652_491
23681	1.58897	TRUE	452.348	4.35329	222	NA	NA	NA	NA	NA	NA	MSV000092652_23681
8321	1.58894	FALSE	251.175	1.87905	NA	NA	NA	NA	NA	NA	NA	MSV000092652_8321
21132	1.58721	FALSE	439.318	3.76556	NA	NA	NA	NA	NA	NA	NA	MSV000092652_21132
27321	1.58717	TRUE	265.216	5.41459	NA	NA	NA	NA	NA	NA	NA	MSV000092652_27321
24489	1.58705	TRUE	395.298	4.52698	NA	NA	NA	NA	NA	NA	NA	MSV000092652_24489
9845	1.58695	TRUE	346.177	2.18239	NA	NA	NA	NA	NA	NA	NA	MSV000092652_9845
15452	1.5866	FALSE	325.155	2.95976	NA	NA	NA	NA	NA	NA	4-hydroxyhydrocinnamic acid_serotonin (known structural isomers: 0; isobaric peaks in run: 1)	MSV000092652_15452
21672	1.58652	TRUE	426.314	3.84942	NA	NA	NA	NA	NA	NA	NA	MSV000092652_21672
2479	1.58534	TRUE	260.076	0.387402	NA	NA	NA	NA	NA	NA	NA	MSV000092652_2479
6352	1.58511	TRUE	281.099	0.94761	NA	NA	NA	NA	NA	NA	NA	MSV000092652_6352
18988	1.585	TRUE	325.274	3.41278	911	NA	NA	NA	NA	NA	NA	MSV000092652_18988
18174	1.58484	TRUE	292.175	3.28275	56	NA	NA	NA	NA	NA	NA	MSV000092652_18174
22081	1.58465	TRUE	355.154	3.95265	NA	CCMSLIB00000222255	Massbank:PB005728 Xanthohumol|(E)-1-[2,4-dihydroxy-6-methoxy-3-(3-methylbut-2-enyl)phenyl]-3-(4-hydroxyphenyl)prop-2-en-1-one	[M+H]+	NA	NA	NA	MSV000092652_22081
25215	1.58461	FALSE	277.216	4.69887	NA	CCMSLIB00003134757	Spectral Match to 13-Keto-9Z,11E-octadecadienoic acid from NIST14	M+H-H2O	NA	NA	NA	MSV000092652_25215
21717	1.58382	FALSE	323.184	3.84785	97	NA	NA	NA	NA	NA	NA	MSV000092652_21717
19902	1.58337	FALSE	410.317	3.6075	64	NA	NA	NA	NA	NA	NA	MSV000092652_19902
2669	1.5832	TRUE	365.135	0.418278	NA	NA	NA	NA	NA	NA	NA	MSV000092652_2669
28126	1.58298	FALSE	307.227	5.85052	496	NA	NA	NA	NA	NA	NA	MSV000092652_28126
17381	1.58277	TRUE	363.195	3.26119	513	NA	NA	NA	NA	NA	NA	MSV000092652_17381
3065	1.58212	FALSE	123.044	0.344315	69	NA	NA	NA	NA	NA	NA	MSV000092652_3065
26432	1.58171	TRUE	457.301	5.08865	NA	NA	NA	NA	NA	NA	NA	MSV000092652_26432
3692	1.58157	FALSE	253.082	0.397651	NA	NA	NA	NA	NA	NA	NA	MSV000092652_3692
17247	1.58128	TRUE	285.111	3.21213	190	NA	NA	NA	NA	NA	NA	MSV000092652_17247
15654	1.58126	FALSE	428.213	3.00193	NA	NA	NA	NA	NA	NA	NA	MSV000092652_15654
13381	1.58083	TRUE	662.308	2.60618	59	NA	NA	NA	NA	NA	NA	MSV000092652_13381
12730	1.5807	FALSE	285.132	2.58611	NA	NA	NA	NA	NA	NA	NA	MSV000092652_12730
775	1.58063	FALSE	164.128	0.234869	NA	NA	NA	NA	NA	NA	NA	MSV000092652_775
14045	1.58009	TRUE	456.259	2.78933	816	NA	NA	NA	NA	NA	NA	MSV000092652_14045
22536	1.57933	TRUE	706.374	4.06191	111	CCMSLIB00010219477	"Candidate Trihydroxylated bile acid (delta mass 297.0788; sirius atomic difference: 3C, 11H, 11N, 4O, 1S; buddy atomic difference: 15C, 11H, 3N, 4O)"	M+H	NA	NA	NA	MSV000092652_22536
15629	1.57907	FALSE	267.159	2.98457	NA	NA	NA	NA	NA	NA	NA	MSV000092652_15629
12629	1.57857	FALSE	356.174	2.573	NA	NA	NA	NA	NA	NA	NA	MSV000092652_12629
23590	1.57848	FALSE	536.395	4.33053	508	NA	NA	NA	NA	NA	NA	MSV000092652_23590
1385	1.57819	FALSE	257.149	0.288107	903	CCMSLIB00005463949	BETAINE	2M+Na	NA	NA	NA	MSV000092652_1385
24292	1.5781	FALSE	328.248	4.47453	848	NA	NA	NA	NA	NA	NA	MSV000092652_24292
8433	1.57803	FALSE	319.152	1.92206	NA	NA	NA	NA	NA	NA	NA	MSV000092652_8433
24868	1.57802	FALSE	518.323	4.64894	18	CCMSLIB00010091589	PC(18:3/0:0); [M+H]+ C26H49N1O7P1	M+H	NA	NA	NA	MSV000092652_24868
14472	1.57797	FALSE	432.187	2.77777	NA	NA	NA	NA	NA	NA	NA	MSV000092652_14472
27219	1.57738	FALSE	365.209	5.41853	161	NA	NA	NA	NA	NA	NA	MSV000092652_27219
12720	1.57717	FALSE	225.112	2.60778	812	NA	NA	NA	NA	NA	NA	MSV000092652_12720
3372	1.57673	FALSE	238.108	0.427511	NA	NA	NA	NA	NA	NA	NA	MSV000092652_3372
3689	1.57656	TRUE	281.15	0.549046	NA	NA	NA	NA	NA	NA	NA	MSV000092652_3689
17667	1.57628	FALSE	397.257	3.25623	NA	NA	NA	NA	NA	NA	NA	MSV000092652_17667
16702	1.5761	TRUE	195.138	3.13927	NA	NA	NA	NA	NA	NA	dodecanedioic acid (known structural isomers: 0; isobaric peaks in run: 3)	MSV000092652_16702
25792	1.57567	TRUE	423.272	4.93166	NA	NA	NA	NA	NA	NA	NA	MSV000092652_25792
18459	1.57477	TRUE	512.203	3.38783	81	NA	NA	NA	NA	NA	NA	MSV000092652_18459
12287	1.57445	FALSE	317.213	2.53564	528	NA	NA	NA	NA	NA	NA	MSV000092652_12287
26683	1.57438	FALSE	344.28	5.19509	415	NA	NA	NA	NA	NA	NA	MSV000092652_26683
23578	1.57436	FALSE	473.326	4.32762	263	NA	NA	NA	NA	NA	NA	MSV000092652_23578
23436	1.5743	TRUE	435.179	4.24022	199	NA	NA	NA	NA	NA	NA	MSV000092652_23436
25015	1.57427	FALSE	786.599	4.76772	NA	CCMSLIB00003134673	Spectral Match to 1-Stearoyl-2-linoleoyl-sn-glycero-3-phosphocholine from NIST14	M+H	NA	NA	NA	MSV000092652_25015
24229	1.57381	FALSE	437.346	4.4728	NA	NA	NA	NA	NA	NA	NA	MSV000092652_24229
16385	1.57325	FALSE	611.343	3.08683	NA	NA	NA	NA	NA	NA	NA	MSV000092652_16385
16061	1.5732	TRUE	389.123	3.10202	453	NA	NA	NA	NA	NA	NA	MSV000092652_16061
19050	1.57228	TRUE	267.099	3.46977	654	NA	NA	NA	NA	NA	NA	MSV000092652_19050
5096	1.5721	FALSE	268.118	0.499673	NA	NA	NA	NA	NA	NA	NA	MSV000092652_5096
18415	1.57197	FALSE	561.358	3.34302	NA	CCMSLIB00010221953	"Candidate Trihydroxylated bile acid (delta mass 152.0611; sirius atomic difference: 4C, 12H, 2N, 2O, 1S; buddy atomic difference: 8C, 4H, 6N, -2O)"	M+H	Trihydroxylated bile acid_2-amino-3-hydroxybenzoic acid [M+NH4]+	NA	NA	MSV000092652_18415
16259	1.57114	TRUE	443.218	3.08568	744	NA	NA	NA	NA	NA	2,5-dimethoxybenzoic-acid_4-hydroxy-3-methoxycinnamic-acid_cadaverine (known structural isomers: 1; isobaric peaks in run: 3)	MSV000092652_16259
10798	1.57102	FALSE	175.112	2.29916	207	NA	NA	NA	NA	NA	NA	MSV000092652_10798
3296	1.57047	FALSE	242.103	0.375076	NA	NA	NA	NA	NA	NA	NA	MSV000092652_3296
25329	1.57044	TRUE	302.306	4.69742	164	CCMSLIB00006682588	SPHINGANINE	M+H	NA	NA	NA	MSV000092652_25329
8666	1.57041	FALSE	357.188	1.98856	NA	NA	NA	NA	NA	NA	NA	MSV000092652_8666
11689	1.57004	FALSE	385.221	2.49049	NA	NA	NA	NA	NA	NA	NA	MSV000092652_11689
16320	1.56902	FALSE	428.302	3.10011	NA	NA	NA	NA	NA	NA	NA	MSV000092652_16320
21609	1.56865	FALSE	318.228	3.83267	97	NA	NA	NA	NA	NA	NA	MSV000092652_21609
23626	1.56831	FALSE	293.211	4.34381	389	NA	NA	NA	NA	NA	NA	MSV000092652_23626
3422	1.5679	FALSE	246.134	0.35756	NA	NA	NA	NA	NA	NA	NA	MSV000092652_3422
25588	1.56776	FALSE	520.34	4.86675	102	CCMSLIB00005747189	Massbank:PR310844 LPC 18:2	M+H	NA	NA	NA	MSV000092652_25588
19771	1.5676	TRUE	399.18	3.6584	NA	NA	NA	NA	NA	NA	NA	MSV000092652_19771
15802	1.56749	TRUE	302.269	3.02309	NA	NA	NA	NA	NA	NA	NA	MSV000092652_15802
22670	1.56714	TRUE	366.265	4.12384	91	NA	NA	NA	NA	NA	NA	MSV000092652_22670
6832	1.56706	TRUE	391.208	1.18101	NA	NA	NA	NA	NA	NA	NA	MSV000092652_6832
12941	1.5669	FALSE	308.207	2.65066	NA	NA	NA	NA	NA	NA	NA	MSV000092652_12941
14718	1.56677	FALSE	427.23	2.86718	NA	NA	NA	NA	NA	NA	NA	MSV000092652_14718
15476	1.56638	FALSE	483.18	2.96484	698	NA	NA	NA	NA	NA	NA	MSV000092652_15476
12849	1.56578	FALSE	235.108	2.60229	859	NA	NA	NA	NA	NA	NA	MSV000092652_12849
7754	1.5648	FALSE	206.045	1.80412	NA	CCMSLIB00012846397	3,4-dimethylthieno[2,3-b]pyridine-2-carboxylic acid	[M-H]-	NA	NA	NA	MSV000092652_7754
20987	1.56469	FALSE	531.318	3.75178	NA	NA	NA	NA	NA	NA	NA	MSV000092652_20987
14846	1.56456	TRUE	429.203	2.85764	954	NA	NA	NA	NA	NA	NA	MSV000092652_14846
17592	1.56424	TRUE	531.312	3.29821	NA	CCMSLIB00010222793	"Candidate Trihydroxylated bile acid (delta mass 122.0175; sirius atomic difference: 2C, 6H, 2N, 2O, 1S; buddy atomic difference: 2C, 6H, 2N, 2O, 1S)"	M+H	Trihydroxylated bile acid_allantoin [M-H2O+H]+	NA	NA	MSV000092652_17592
12348	1.56288	TRUE	225.076	2.51995	314	NA	NA	NA	NA	NA	NA	MSV000092652_12348
4102	1.56273	FALSE	160.076	0.446017	1014	NA	NA	NA	NA	NA	5-methylindole-3-carboxaldehyde (known structural isomers: 0; isobaric peaks in run: 3)	MSV000092652_4102
11677	1.56245	FALSE	351.193	2.43116	207	NA	NA	NA	NA	NA	NA	MSV000092652_11677
16237	1.56175	TRUE	413.208	3.07398	912	NA	NA	NA	NA	NA	4-hydroxy-3-methoxycinnamic-acid_mandelic-acid_cadaverine (known structural isomers: 7; isobaric peaks in run: 7)	MSV000092652_16237
12718	1.56137	FALSE	481.165	2.58276	NA	NA	NA	NA	NA	NA	NA	MSV000092652_12718
18524	1.56101	FALSE	295.152	3.34299	NA	NA	NA	NA	NA	NA	NA	MSV000092652_18524
20339	1.56076	FALSE	613.359	3.64014	NA	NA	NA	NA	NA	NA	NA	MSV000092652_20339
15688	1.56056	FALSE	292.212	3.00205	NA	NA	NA	NA	NA	NA	NA	MSV000092652_15688
18640	1.55996	FALSE	251.164	3.34306	NA	NA	NA	NA	NA	NA	NA	MSV000092652_18640
11209	1.55952	FALSE	271.19	2.37274	273	NA	NA	NA	NA	NA	NA	MSV000092652_11209
11471	1.559	TRUE	267.196	2.54001	NA	NA	NA	NA	NA	NA	NA	MSV000092652_11471
27214	1.55891	FALSE	344.28	5.41813	161	NA	NA	NA	NA	NA	NA	MSV000092652_27214
14623	1.55827	TRUE	376.272	2.89227	NA	NA	NA	NA	NA	NA	NA	MSV000092652_14623
17157	1.55674	FALSE	376.139	3.21384	NA	NA	NA	NA	NA	NA	NA	MSV000092652_17157
23766	1.55583	TRUE	405.309	4.37067	NA	NA	NA	NA	NA	NA	NA	MSV000092652_23766
11701	1.55424	FALSE	334.138	2.40776	NA	NA	NA	NA	NA	NA	NA	MSV000092652_11701
5259	1.55419	TRUE	232.155	0.616933	NA	NA	NA	NA	NA	NA	NA	MSV000092652_5259
4388	1.55363	FALSE	103.054	0.489041	88	NA	NA	NA	NA	NA	NA	MSV000092652_4388
11262	1.55343	FALSE	302.196	2.36601	NA	NA	NA	NA	NA	NA	NA	MSV000092652_11262
12940	1.55236	FALSE	321.227	2.62345	NA	NA	NA	NA	NA	NA	NA	MSV000092652_12940
18049	1.55232	FALSE	393.228	3.23565	NA	NA	NA	NA	NA	NA	NA	MSV000092652_18049
18648	1.5516	FALSE	667.236	3.42483	NA	NA	NA	NA	NA	NA	NA	MSV000092652_18648
24163	1.55158	FALSE	798.588	4.4637	300	CCMSLIB00010218575	"Candidate Trihydroxylated bile acid (delta mass 389.2932; sirius atomic difference: 24C, 39H, 1N, 3O; buddy atomic difference: 24C, 39H, 1N, 3O)"	M+H	Trihydroxylated bile acid_3-hydroxy-12-oxocholan-24-oic acid [M+NH4]+	7-keto-lithocholic-acid_(Z)-icos-11-enoic-acid_L-aspartic-acid-[Bile-acid] (known structural isomers: 1; isobaric peaks in run: 0)	NA	MSV000092652_24163
13009	1.5511	FALSE	373.259	2.68768	NA	NA	NA	NA	NA	NA	NA	MSV000092652_13009
8717	1.55043	TRUE	348.106	1.98569	915	NA	NA	NA	NA	NA	NA	MSV000092652_8717
21380	1.55008	TRUE	359.187	3.79816	NA	NA	NA	NA	NA	NA	NA	MSV000092652_21380
24217	1.54996	FALSE	408.31	4.47672	300	CCMSLIB00010236461	"Candidate Trihydroxylated bile acid (delta mass -0.9845; sirius atomic difference: 1H, 1N, -1O; buddy atomic difference: 1H, 1N, -1O)"	M+H	NA	NA	NA	MSV000092652_24217
20037	1.54952	FALSE	509.28	3.61073	64	NA	NA	NA	NA	NA	NA	MSV000092652_20037
13777	1.54874	FALSE	315.194	2.73844	NA	NA	NA	NA	NA	NA	NA	MSV000092652_13777
27332	1.54827	TRUE	346.287	5.4606	161	NA	NA	NA	NA	NA	NA	MSV000092652_27332
27309	1.54781	FALSE	187.133	5.45039	161	NA	NA	NA	NA	NA	NA	MSV000092652_27309
8614	1.54762	FALSE	377.192	1.96142	NA	NA	NA	NA	NA	NA	NA	MSV000092652_8614
9089	1.54747	FALSE	324.191	2.06234	NA	NA	NA	NA	NA	NA	NA	MSV000092652_9089
5701	1.54698	TRUE	375.188	0.815122	NA	NA	NA	NA	NA	NA	NA	MSV000092652_5701
4530	1.54698	TRUE	363.122	0.488763	NA	NA	NA	NA	NA	NA	NA	MSV000092652_4530
11700	1.54689	FALSE	248.186	2.4295	NA	NA	NA	NA	NA	NA	NA	MSV000092652_11700
13167	1.54537	FALSE	405.213	2.61943	440	NA	NA	NA	NA	NA	NA	MSV000092652_13167
27946	1.54504	TRUE	344.316	5.80695	NA	NA	NA	NA	NA	NA	NA	MSV000092652_27946
18888	1.54502	TRUE	424.274	3.4317	NA	NA	NA	NA	NA	NA	NA	MSV000092652_18888
3620	1.54487	FALSE	140.034	0.390059	NA	NA	NA	NA	NA	NA	NA	MSV000092652_3620
21602	1.5445	TRUE	831.58	3.84553	436	NA	NA	NA	NA	NA	NA	MSV000092652_21602
16917	1.54447	TRUE	480.278	3.19208	324	CCMSLIB00010226441	"Candidate Trihydroxylated bile acid (delta mass 70.9824; buddy atomic difference: 2C, 1H, 1N, 1S; spectral library match to CCMSLIB00005435576, taurohyocholic acid)"	M+H	Trihydroxylated bile acid_taurine [M-2H2O+H]+	NA	NA	MSV000092652_16917
26020	1.5444	FALSE	365.23	4.99349	28	NA	NA	NA	NA	NA	NA	MSV000092652_26020
7205	1.54424	TRUE	316.154	1.58714	NA	NA	NA	NA	NA	NA	NA	MSV000092652_7205
11550	1.54319	FALSE	553.302	2.41318	NA	NA	NA	NA	NA	NA	NA	MSV000092652_11550
12026	1.54288	FALSE	288.181	2.56663	812	NA	NA	NA	NA	NA	NA	MSV000092652_12026
25572	1.54257	FALSE	522.345	4.86589	102	CCMSLIB00003139248	Spectral Match to 1-(9Z-Octadecenoyl)-sn-glycero-3-phosphocholine from NIST14	M+H	NA	NA	NA	MSV000092652_25572
21413	1.54196	FALSE	356.248	3.75207	NA	NA	NA	NA	NA	NA	NA	MSV000092652_21413
23450	1.54159	FALSE	345.097	4.21917	548	NA	NA	NA	NA	NA	NA	MSV000092652_23450
6039	1.54143	TRUE	425.192	1.0258	NA	NA	NA	NA	NA	NA	NA	MSV000092652_6039
25148	1.54116	FALSE	410.326	4.72674	368	CCMSLIB00010235762	"Candidate Dihydroxylated bile acid (delta mass 17.0266; sirius atomic difference: 3H, 1N; buddy atomic difference: 3H, 1N)"	M+H	NA	NA	NA	MSV000092652_25148
13882	1.5411	FALSE	360.238	2.75097	373	NA	NA	NA	NA	NA	NA	MSV000092652_13882
11495	1.54097	FALSE	165.074	2.3976	683	NA	NA	NA	NA	NA	NA	MSV000092652_11495
19049	1.54046	FALSE	229.144	3.45656	654	CCMSLIB00006118297	Traumatic Acid - 40.0 eV	M+H	NA	NA	NA	MSV000092652_19049
13566	1.53979	TRUE	319.129	2.69859	NA	NA	NA	NA	NA	NA	NA	MSV000092652_13566
26691	1.53962	FALSE	347.22	5.18517	NA	NA	NA	NA	NA	NA	NA	MSV000092652_26691
9570	1.53929	FALSE	354.202	2.10626	NA	NA	NA	NA	NA	NA	NA	MSV000092652_9570
21750	1.53873	FALSE	545.307	3.87816	NA	NA	NA	NA	NA	NA	NA	MSV000092652_21750
26311	1.53797	TRUE	455.277	5.10154	NA	NA	NA	NA	NA	NA	NA	MSV000092652_26311
9635	1.53752	TRUE	352.142	2.17679	NA	NA	NA	NA	NA	NA	NA	MSV000092652_9635
15556	1.53734	TRUE	448.24	2.92655	103	NA	NA	NA	NA	NA	NA	MSV000092652_15556
14097	1.53704	TRUE	346.224	2.837	816	NA	NA	NA	NA	NA	NA	MSV000092652_14097
23916	1.53677	FALSE	332.28	4.43165	148	NA	NA	NA	NA	NA	NA	MSV000092652_23916
2199	1.53648	TRUE	176.092	0.287597	NA	NA	NA	NA	NA	NA	NA	MSV000092652_2199
27619	1.53534	FALSE	297.242	5.62196	NA	CCMSLIB00003135278	Spectral Match to 12(13)-Epoxy-9Z-octadecenoic acid from NIST14	M+H	NA	NA	NA	MSV000092652_27619
10116	1.53426	FALSE	289.119	2.23103	NA	NA	NA	NA	NA	NA	NA	MSV000092652_10116
20139	1.53364	FALSE	408.311	3.60922	64	CCMSLIB00010235985	"Candidate Trihydroxylated bile acid (delta mass -0.982; sirius atomic difference: 1H, 1N, -1O; buddy atomic difference: 1H, 1N, -1O)"	M+H	NA	NA	NA	MSV000092652_20139
12575	1.53354	FALSE	325.177	2.55892	618	NA	NA	NA	NA	NA	NA	MSV000092652_12575
4197	1.53289	FALSE	188.068	0.470259	NA	NA	NA	NA	NA	NA	NA	MSV000092652_4197
2230	1.5326	TRUE	211.069	0.299459	395	NA	NA	NA	NA	NA	NA	MSV000092652_2230
18854	1.53216	FALSE	274.202	3.39822	654	NA	NA	NA	NA	NA	NA	MSV000092652_18854
19183	1.531	FALSE	347.161	3.49408	NA	NA	NA	NA	NA	NA	NA	MSV000092652_19183
24620	1.53095	FALSE	301.237	4.56117	795	NA	NA	NA	NA	NA	NA	MSV000092652_24620
26794	1.53043	TRUE	469.273	5.21835	289	NA	NA	NA	NA	NA	NA	MSV000092652_26794
20049	1.53042	FALSE	410.29	3.63323	401	NA	NA	NA	NA	NA	NA	MSV000092652_20049
22283	1.53014	FALSE	509.348	3.99342	NA	NA	NA	NA	NA	NA	NA	MSV000092652_22283
8887	1.53013	TRUE	323.173	1.93625	NA	NA	NA	NA	NA	NA	NA	MSV000092652_8887
10846	1.53007	FALSE	405.178	2.34587	73	NA	NA	NA	NA	NA	NA	MSV000092652_10846
5609	1.52963	FALSE	277.176	0.772022	NA	NA	NA	NA	NA	NA	NA	MSV000092652_5609
16728	1.52937	FALSE	441.333	3.16477	NA	NA	NA	NA	NA	NA	NA	MSV000092652_16728
25833	1.5285	FALSE	335.22	4.79777	85	NA	NA	NA	NA	NA	NA	MSV000092652_25833
11350	1.52826	TRUE	249.111	2.3883	NA	NA	NA	NA	NA	NA	NA	MSV000092652_11350
8316	1.52803	FALSE	225.074	1.89975	NA	NA	NA	NA	NA	NA	NA	MSV000092652_8316
9098	1.52695	FALSE	223.133	2.13993	NA	NA	NA	NA	NA	NA	NA	MSV000092652_9098
27279	1.52618	TRUE	330.3	5.43317	NA	NA	NA	NA	NA	NA	NA	MSV000092652_27279
26415	1.5261	TRUE	465.297	5.11563	NA	NA	NA	NA	NA	NA	NA	MSV000092652_26415
25514	1.52601	FALSE	599.37	4.84496	227	NA	NA	NA	NA	NA	2-(2-oxoindolin-3-yl)acetic-acid_cholic-acid (known structural isomers: 2; isobaric peaks in run: 1)	MSV000092652_25514
25110	1.52588	FALSE	494.324	4.71569	57	CCMSLIB00006678147	Lyso PC (16:1)	M+H	NA	NA	NA	MSV000092652_25110
27877	1.52566	TRUE	275.201	5.81381	NA	CCMSLIB00012450901	71606-07-0	[M+H-H2O]+	NA	NA	NA	MSV000092652_27877
15279	1.52558	TRUE	739.219	2.93143	10	NA	NA	NA	NA	NA	NA	MSV000092652_15279
24148	1.52498	FALSE	429.24	4.46443	300	NA	NA	NA	NA	NA	NA	MSV000092652_24148
13465	1.52414	FALSE	490.232	2.63017	NA	NA	NA	NA	NA	NA	NA	MSV000092652_13465
26425	1.52402	TRUE	425.345	5.09413	NA	NA	NA	NA	NA	NA	NA	MSV000092652_26425
16062	1.52379	FALSE	319.166	3.04808	NA	NA	NA	NA	NA	NA	NA	MSV000092652_16062
18736	1.52373	TRUE	662.282	3.43364	NA	NA	NA	NA	NA	NA	NA	MSV000092652_18736
23688	1.52351	FALSE	471.309	4.33405	NA	NA	NA	NA	NA	NA	NA	MSV000092652_23688
21795	1.52343	FALSE	635.201	3.87531	NA	NA	NA	NA	NA	NA	NA	MSV000092652_21795
7434	1.52333	TRUE	427.218	1.69997	NA	NA	NA	NA	NA	NA	NA	MSV000092652_7434
21094	1.52296	FALSE	305.175	3.76589	NA	NA	NA	NA	NA	NA	NA	MSV000092652_21094
11203	1.52289	FALSE	311.184	2.38142	273	NA	NA	NA	NA	NA	NA	MSV000092652_11203
29202	1.5223	FALSE	356.316	6.36245	409	NA	NA	NA	NA	NA	NA	MSV000092652_29202
2680	1.52221	TRUE	226.083	0.310721	NA	NA	NA	NA	NA	NA	NA	MSV000092652_2680
12885	1.52162	FALSE	579.171	2.62313	275	NA	NA	NA	NA	NA	NA	MSV000092652_12885
21726	1.52099	FALSE	429.262	3.86494	NA	NA	NA	NA	NA	NA	NA	MSV000092652_21726
13409	1.52095	TRUE	350.118	2.67403	NA	NA	NA	NA	NA	NA	ampiciline (known structural isomers: 0; isobaric peaks in run: 2)	MSV000092652_13409
5731	1.52084	FALSE	236.059	0.830036	NA	NA	NA	NA	NA	NA	NA	MSV000092652_5731
20363	1.52022	FALSE	637.217	3.67591	NA	NA	NA	NA	NA	NA	NA	MSV000092652_20363
20261	1.52013	FALSE	309.16	3.62711	NA	NA	NA	NA	NA	NA	NA	MSV000092652_20261
27079	1.52	FALSE	439.321	5.36608	21	NA	NA	NA	NA	NA	NA	MSV000092652_27079
3213	1.51989	TRUE	146.165	0.37231	NA	NA	NA	NA	NA	NA	NA	MSV000092652_3213
7678	1.51987	FALSE	253.118	1.782	568	NA	NA	NA	NA	NA	NA	MSV000092652_7678
8915	1.51929	FALSE	522.227	2.01685	423	NA	NA	NA	NA	NA	NA	MSV000092652_8915
13267	1.51893	FALSE	249.149	2.66811	NA	NA	NA	NA	NA	NA	NA	MSV000092652_13267
8749	1.51826	TRUE	290.102	1.99861	NA	NA	NA	NA	NA	NA	NA	MSV000092652_8749
16809	1.51817	TRUE	383.199	3.12211	NA	NA	NA	NA	NA	NA	NA	MSV000092652_16809
20515	1.51788	FALSE	381.262	3.68668	NA	NA	NA	NA	NA	NA	NA	MSV000092652_20515
2710	1.51785	FALSE	170.081	0.315668	276	CCMSLIB00005883873	PYRIDOXINE - 70.0 eV	M+H	NA	NA	NA	MSV000092652_2710
13855	1.51758	FALSE	341.151	2.7296	NA	NA	NA	NA	NA	NA	NA	MSV000092652_13855
2739	1.51714	FALSE	250.129	0.340607	NA	NA	NA	NA	NA	NA	NA	MSV000092652_2739
8754	1.51704	FALSE	288.134	1.97917	691	NA	NA	NA	NA	NA	NA	MSV000092652_8754
24350	1.51692	TRUE	395.295	4.48171	45	NA	NA	NA	NA	NA	NA	MSV000092652_24350
9831	1.5168	FALSE	255.159	2.20585	811	NA	NA	NA	NA	NA	NA	MSV000092652_9831
3629	1.51661	FALSE	185.064	0.395058	288	NA	NA	NA	NA	NA	NA	MSV000092652_3629
4447	1.51632	FALSE	166.086	0.490062	88	CCMSLIB00005885033	Phenylalanine - 40.00 eV	M+H	NA	NA	NA	MSV000092652_4447
8513	1.51625	FALSE	249.16	1.93497	NA	NA	NA	NA	NA	NA	NA	MSV000092652_8513
11296	1.51618	FALSE	417.233	2.37648	812	NA	NA	NA	NA	NA	NA	MSV000092652_11296
21883	1.51602	TRUE	340.25	3.92936	NA	CCMSLIB00010251194	"Candidate Dihydroxylated bile acid (delta mass -53.0522; sirius atomic difference: -5C, -7H, 1N; buddy atomic difference: -5C, -7H, 1N)"	M+H	NA	NA	NA	MSV000092652_21883
11074	1.51585	FALSE	354.145	2.33471	443	NA	NA	NA	NA	NA	NA	MSV000092652_11074
21720	1.5156	FALSE	309.206	3.87858	178	NA	NA	NA	NA	NA	NA	MSV000092652_21720
24284	1.5156	FALSE	407.3	4.52654	98	NA	NA	NA	NA	NA	NA	MSV000092652_24284
10816	1.51513	FALSE	274.202	2.35871	207	NA	NA	NA	NA	NA	NA	MSV000092652_10816
2790	1.5147	FALSE	311.123	0.387408	NA	NA	NA	NA	NA	NA	NA	MSV000092652_2790
24184	1.51469	FALSE	337.2	4.47676	598	NA	NA	NA	NA	NA	NA	MSV000092652_24184
16161	1.51441	FALSE	827.31	3.04384	NA	NA	NA	NA	NA	NA	NA	MSV000092652_16161
16937	1.51435	FALSE	496.303	3.18751	NA	NA	NA	NA	NA	NA	NA	MSV000092652_16937
15691	1.51393	FALSE	406.234	2.99837	126	NA	NA	NA	NA	NA	NA	MSV000092652_15691
18177	1.51374	FALSE	809.312	3.33376	736	NA	NA	NA	NA	NA	NA	MSV000092652_18177
18068	1.51363	FALSE	394.226	3.29133	NA	NA	NA	NA	NA	NA	NA	MSV000092652_18068
23820	1.51317	FALSE	392.337	4.35876	593	NA	NA	NA	NA	NA	NA	MSV000092652_23820
11432	1.51309	FALSE	239.09	2.39861	NA	NA	NA	NA	NA	NA	NA	MSV000092652_11432
10524	1.51219	FALSE	469.17	2.3035	183	NA	NA	NA	NA	NA	NA	MSV000092652_10524
17226	1.51198	TRUE	773.258	3.21609	113	NA	NA	NA	NA	NA	NA	MSV000092652_17226
18655	1.51182	FALSE	283.191	3.33697	NA	NA	NA	NA	NA	NA	NA	MSV000092652_18655
2962	1.51139	FALSE	232.118	0.358422	NA	NA	NA	NA	NA	NA	NA	MSV000092652_2962
4165	1.51122	FALSE	283.128	0.459344	NA	NA	NA	NA	NA	NA	NA	MSV000092652_4165
27094	1.51096	FALSE	497.324	5.36919	21	NA	NA	NA	NA	NA	NA	MSV000092652_27094
22155	1.51053	FALSE	195.138	3.93643	286	NA	NA	NA	NA	NA	dodecanedioic acid (known structural isomers: 0; isobaric peaks in run: 3)	MSV000092652_22155
11607	1.51043	FALSE	186.113	2.43826	NA	CCMSLIB00012879823	Hexahydrohippurate	[M+H]+	NA	NA	NA	MSV000092652_11607
18666	1.51028	TRUE	472.326	3.41083	NA	NA	NA	NA	NA	NA	NA	MSV000092652_18666
17817	1.51004	FALSE	536.266	3.26709	349	NA	NA	NA	NA	NA	NA	MSV000092652_17817
1077	1.50874	TRUE	221.042	0.238653	903	NA	NA	NA	NA	NA	NA	MSV000092652_1077
27087	1.50869	FALSE	475.341	5.3658	21	NA	NA	NA	NA	NA	NA	MSV000092652_27087
21590	1.50852	TRUE	830.578	3.8484	436	CCMSLIB00010218206	"Candidate Tetrahydroxylated bile acid (delta mass 405.2876; sirius atomic difference: 20C, 35H, 7N, 2O; buddy atomic difference: 24C, 39H, 1N, 4O)"	M+H	Tetrahydroxylated bile acid_3-oxocholic acid [M+NH4]+	NA	NA	MSV000092652_21590
18183	1.5084	FALSE	241.18	3.30646	NA	NA	NA	NA	NA	NA	NA	MSV000092652_18183
3630	1.50775	FALSE	184.06	0.389184	288	NA	NA	NA	NA	NA	NA	MSV000092652_3630
25918	1.50697	FALSE	511.305	4.86916	NA	NA	NA	NA	NA	NA	NA	MSV000092652_25918
25077	1.50612	TRUE	506.35	4.66442	NA	NA	NA	NA	NA	NA	NA	MSV000092652_25077
24094	1.50592	FALSE	303.232	4.46093	336	NA	NA	NA	NA	NA	NA	MSV000092652_24094
15793	1.50552	TRUE	427.187	3.00833	188	NA	NA	NA	NA	NA	NA	MSV000092652_15793
20054	1.50546	FALSE	193.122	3.51714	NA	NA	NA	NA	NA	NA	NA	MSV000092652_20054
11968	1.50522	TRUE	311.124	2.39688	629	NA	NA	NA	NA	NA	NA	MSV000092652_11968
27828	1.5052	FALSE	455.335	5.68956	100	NA	NA	NA	NA	NA	NA	MSV000092652_27828
24633	1.50514	FALSE	318.264	4.59046	795	NA	NA	NA	NA	NA	NA	MSV000092652_24633
25544	1.50511	FALSE	311.222	4.84079	NA	NA	NA	NA	NA	NA	NA	MSV000092652_25544
10397	1.50497	TRUE	252.087	2.2438	NA	NA	NA	NA	NA	NA	Ferulic acid_glycine (known structural isomers: 0; isobaric peaks in run: 2)	MSV000092652_10397
21091	1.50479	FALSE	360.181	3.76001	NA	NA	NA	NA	NA	NA	NA	MSV000092652_21091
24591	1.50375	FALSE	411.251	4.55601	98	NA	NA	NA	NA	NA	NA	MSV000092652_24591
20706	1.50337	FALSE	349.2	3.78678	NA	NA	NA	NA	NA	NA	NA	MSV000092652_20706
1867	1.50269	FALSE	161.03	0.264637	435	NA	NA	NA	NA	NA	NA	MSV000092652_1867
14065	1.50243	FALSE	341.269	2.76943	858	NA	NA	NA	NA	NA	NA	MSV000092652_14065
25816	1.50221	FALSE	437.306	4.94293	209	NA	NA	NA	NA	NA	NA	MSV000092652_25816
12233	1.50215	TRUE	502.324	2.49193	NA	NA	NA	NA	NA	NA	NA	MSV000092652_12233
3755	1.50185	FALSE	150.091	0.396167	793	NA	NA	NA	NA	NA	NA	MSV000092652_3755
25827	1.5017	FALSE	330.264	4.82114	85	NA	NA	NA	NA	NA	(9Z,12Z)-15,16-dihydroxyoctadeca-9,12-dienoic acid (known structural isomers: 2; isobaric peaks in run: 2)	MSV000092652_25827
11988	1.501	TRUE	542.271	2.47812	399	NA	NA	NA	NA	NA	NA	MSV000092652_11988
7677	1.50091	FALSE	136.076	1.74369	NA	NA	NA	NA	NA	NA	NA	MSV000092652_7677
24766	1.49992	FALSE	615.364	4.59206	561	NA	NA	NA	NA	NA	NA	MSV000092652_24766
2127	1.4995	FALSE	234.134	0.34491	NA	NA	NA	NA	NA	NA	NA	MSV000092652_2127
12213	1.49932	FALSE	189.091	2.50907	812	NA	NA	NA	NA	NA	NA	MSV000092652_12213
18925	1.49864	TRUE	649.278	3.44942	431	NA	NA	NA	NA	NA	NA	MSV000092652_18925
18274	1.49861	TRUE	308.222	3.35127	917	NA	NA	NA	NA	NA	NA	MSV000092652_18274
19073	1.49803	FALSE	147.117	3.46522	654	NA	NA	NA	NA	NA	NA	MSV000092652_19073
18130	1.49792	FALSE	447.189	3.32228	736	NA	NA	NA	NA	NA	NA	MSV000092652_18130
12546	1.49686	FALSE	293.186	2.55597	NA	NA	NA	NA	NA	NA	NA	MSV000092652_12546
22363	1.4966	FALSE	378.231	4.03841	326	NA	NA	NA	NA	NA	NA	MSV000092652_22363
3734	1.49617	TRUE	276.108	0.413971	808	NA	NA	NA	NA	NA	NA	MSV000092652_3734
9825	1.49605	TRUE	459.18	2.18731	290	NA	NA	NA	NA	NA	NA	MSV000092652_9825
28605	1.49583	TRUE	314.306	6.0948	NA	CCMSLIB00003134586	Spectral Match to R-Palmitoyl-(1-methyl) ethanolamide from NIST14	M+H	NA	NA	NA	MSV000092652_28605
4296	1.4957	FALSE	280.118	0.502846	NA	NA	NA	NA	NA	NA	NA	MSV000092652_4296
25452	1.49501	FALSE	582.343	4.82331	227	NA	NA	NA	NA	NA	NA	MSV000092652_25452
3314	1.4948	TRUE	245.161	0.369008	NA	NA	NA	NA	NA	NA	NA	MSV000092652_3314
733	1.49458	TRUE	316.188	0.342058	903	NA	NA	NA	NA	NA	NA	MSV000092652_733
12050	1.49428	FALSE	271.154	2.51572	NA	NA	NA	NA	NA	NA	NA	MSV000092652_12050
13546	1.49408	FALSE	380.265	2.68989	850	NA	NA	NA	NA	NA	NA	MSV000092652_13546
20880	1.49402	TRUE	384.275	3.73751	NA	NA	NA	NA	NA	NA	NA	MSV000092652_20880
28026	1.49358	TRUE	443.33	5.7319	NA	NA	NA	NA	NA	NA	NA	MSV000092652_28026
776	1.49245	TRUE	177.061	0.232994	NA	NA	NA	NA	NA	NA	NA	MSV000092652_776
16505	1.4921	FALSE	411.236	3.10242	NA	NA	NA	NA	NA	NA	NA	MSV000092652_16505
6605	1.49165	TRUE	394.111	1.10036	317	NA	NA	NA	NA	NA	NA	MSV000092652_6605
5656	1.49139	TRUE	267.171	0.919739	822	NA	NA	NA	NA	NA	NA	MSV000092652_5656
19579	1.49137	FALSE	609.328	3.54095	NA	NA	NA	NA	NA	NA	NA	MSV000092652_19579
3807	1.49103	FALSE	216.087	0.431804	NA	NA	NA	NA	NA	NA	NA	MSV000092652_3807
22883	1.49073	TRUE	431.32	4.07335	NA	NA	NA	NA	NA	NA	NA	MSV000092652_22883
24472	1.48986	FALSE	525.3	4.53511	374	NA	NA	NA	NA	NA	NA	MSV000092652_24472
19105	1.4892	FALSE	575.336	3.50984	NA	NA	NA	NA	NA	NA	NA	MSV000092652_19105
12085	1.48888	FALSE	393.223	2.49059	812	NA	NA	NA	NA	NA	NA	MSV000092652_12085
18578	1.48853	TRUE	417.112	3.39837	719	NA	NA	NA	NA	NA	NA	MSV000092652_18578
14135	1.48805	FALSE	481.196	2.78177	NA	NA	NA	NA	NA	NA	NA	MSV000092652_14135
24969	1.4878	FALSE	513.319	4.63817	NA	NA	NA	NA	NA	NA	NA	MSV000092652_24969
2105	1.48759	FALSE	146.118	0.275207	NA	NA	NA	NA	NA	NA	NA	MSV000092652_2105
25901	1.48751	TRUE	398.327	4.93896	NA	NA	NA	NA	NA	NA	NA	MSV000092652_25901
3483	1.48638	FALSE	193.134	0.38539	NA	NA	NA	NA	NA	NA	NA	MSV000092652_3483
26033	1.48607	FALSE	414.322	4.97906	831	NA	NA	NA	NA	NA	NA	MSV000092652_26033
6514	1.48565	TRUE	345.13	1.03008	NA	NA	NA	NA	NA	NA	NA	MSV000092652_6514
16639	1.48543	FALSE	325.274	3.1545	NA	NA	NA	NA	NA	NA	NA	MSV000092652_16639
19135	1.48533	FALSE	607.314	3.48082	NA	NA	NA	NA	NA	NA	NA	MSV000092652_19135
20087	1.48494	TRUE	302.233	3.59721	862	NA	NA	NA	NA	NA	NA	MSV000092652_20087
20684	1.48395	FALSE	914.566	3.69648	329	NA	NA	NA	NA	NA	NA	MSV000092652_20684
6621	1.48357	TRUE	343.187	1.10283	NA	NA	NA	NA	NA	NA	NA	MSV000092652_6621
14736	1.48267	FALSE	473.142	2.90158	NA	NA	NA	NA	NA	NA	NA	MSV000092652_14736
16920	1.48255	TRUE	433.174	3.18313	417	NA	NA	NA	NA	NA	NA	MSV000092652_16920
25321	1.48255	FALSE	436.342	4.76409	NA	NA	NA	NA	NA	NA	NA	MSV000092652_25321
14615	1.48245	FALSE	389.118	2.84037	575	NA	NA	NA	NA	NA	NA	MSV000092652_14615
24188	1.48238	FALSE	332.243	4.46773	598	NA	NA	NA	NA	NA	NA	MSV000092652_24188
15481	1.48211	FALSE	297.168	2.99152	NA	NA	NA	NA	NA	NA	NA	MSV000092652_15481
19733	1.4815	FALSE	375.254	3.5646	401	NA	NA	NA	NA	NA	NA	MSV000092652_19733
23575	1.48124	FALSE	455.315	4.32587	263	NA	NA	NA	NA	NA	NA	MSV000092652_23575
22296	1.48103	TRUE	388.306	4.04387	871	NA	NA	NA	NA	NA	NA	MSV000092652_22296
7294	1.48089	TRUE	295.128	1.60822	NA	CCMSLIB00003139467	Spectral Match to Glu Phe from METLIN	M+H	NA	NA	NA	MSV000092652_7294
5810	1.48079	TRUE	314.17	0.824587	NA	NA	NA	NA	NA	NA	NA	MSV000092652_5810
4434	1.48079	FALSE	120.081	0.489671	88	NA	NA	NA	NA	NA	NA	MSV000092652_4434
26681	1.4806	FALSE	498.379	5.13999	NA	NA	NA	NA	NA	NA	NA	MSV000092652_26681
22259	1.47954	FALSE	483.269	3.99747	1006	NA	NA	NA	NA	NA	NA	MSV000092652_22259
27956	1.47939	FALSE	291.232	5.68213	NA	NA	NA	NA	NA	NA	NA	MSV000092652_27956
21902	1.47793	FALSE	287.222	3.90845	178	NA	NA	NA	NA	NA	NA	MSV000092652_21902
27177	1.47749	FALSE	295.227	5.41229	74	CCMSLIB00003136352	Spectral Match to 9-Oxo-10E,12Z-octadecadienoic acid from NIST14	M+H	NA	NA	NA	MSV000092652_27177
9863	1.47749	FALSE	557.332	2.20591	NA	NA	NA	NA	NA	NA	NA	MSV000092652_9863
26980	1.47745	FALSE	601.373	5.29133	NA	NA	NA	NA	NA	NA	NA	MSV000092652_26980
3345	1.47742	FALSE	209.129	0.37147	NA	NA	NA	NA	NA	NA	NA	MSV000092652_3345
24022	1.47728	FALSE	321.243	4.4352	336	NA	NA	NA	NA	NA	NA	MSV000092652_24022
21684	1.47707	FALSE	616.337	3.83863	971	NA	NA	NA	NA	NA	NA	MSV000092652_21684
27812	1.47706	FALSE	450.379	5.68512	100	NA	NA	NA	NA	NA	NA	MSV000092652_27812
27233	1.47702	TRUE	278.22	5.38862	74	NA	NA	NA	NA	NA	NA	MSV000092652_27233
8763	1.4769	FALSE	510.192	1.96119	NA	NA	NA	NA	NA	NA	NA	MSV000092652_8763
24310	1.47687	FALSE	243.211	4.4906	148	CCMSLIB00003136284	Spectral Match to 9(10)-EpOME from NIST14	243.2	NA	NA	NA	MSV000092652_24310
8341	1.47649	FALSE	306.228	1.90768	NA	NA	NA	NA	NA	NA	NA	MSV000092652_8341
21872	1.47594	TRUE	541.302	3.89519	471	NA	NA	NA	NA	NA	NA	MSV000092652_21872
14598	1.47553	FALSE	710.238	2.83666	NA	NA	NA	NA	NA	NA	NA	MSV000092652_14598
26290	1.47548	TRUE	424.342	5.07136	752	NA	NA	NA	NA	NA	NA	MSV000092652_26290
5168	1.47528	FALSE	363.142	0.683269	NA	NA	NA	NA	NA	NA	NA	MSV000092652_5168
18224	1.4752	TRUE	402.112	3.33732	NA	NA	NA	NA	NA	NA	NA	MSV000092652_18224
7585	1.47474	FALSE	225.087	1.75453	382	NA	NA	NA	NA	NA	NA	MSV000092652_7585
4168	1.47439	FALSE	277.213	0.401492	NA	NA	NA	NA	NA	NA	NA	MSV000092652_4168
27790	1.47421	TRUE	324.29	5.67958	100	CCMSLIB00003139269	Spectral Match to Linoleoyl ethanolamide from NIST14	M+H	NA	NA	NA	MSV000092652_27790
8620	1.47404	FALSE	287.064	1.95722	NA	NA	NA	NA	NA	NA	NA	MSV000092652_8620
23623	1.47404	FALSE	339.253	4.36864	NA	NA	NA	NA	NA	NA	NA	MSV000092652_23623
26667	1.47395	FALSE	346.26	5.18151	362	NA	NA	NA	NA	NA	NA	MSV000092652_26667
25936	1.47391	FALSE	253.18	4.9398	NA	NA	NA	NA	NA	NA	NA	MSV000092652_25936
9109	1.47343	FALSE	297.144	2.03994	NA	NA	NA	NA	NA	NA	NA	MSV000092652_9109
16665	1.47335	TRUE	310.201	3.23035	NA	NA	NA	NA	NA	NA	NA	MSV000092652_16665
13250	1.47241	FALSE	284.186	2.64348	NA	NA	NA	NA	NA	NA	NA	MSV000092652_13250
18819	1.47157	FALSE	243.159	3.471	46	NA	NA	NA	NA	NA	NA	MSV000092652_18819
22527	1.47101	TRUE	373.275	4.04639	174	CCMSLIB00010245619	"Candidate Trihydroxylated bile acid (delta mass -36.0215; sirius atomic difference: -4H, -2O; buddy atomic difference: -4H, -2O; spectral library match to CCMSLIB00005464896, ""(R)-4-((3R,5R,8R,9S,10S,12S,13R,14S,17R)-3,12-dihydroxy-10,13-dimethylhexadecahydro-1H-cyclopenta[a]phenanthren-17-yl)pent-2-enoic acid"")"	M+H	NA	NA	NA	MSV000092652_22527
19838	1.4707	FALSE	235.169	3.58097	NA	NA	NA	NA	NA	NA	NA	MSV000092652_19838
10053	1.47039	TRUE	258.17	2.30898	NA	NA	NA	NA	NA	NA	NA	MSV000092652_10053
7280	1.47032	FALSE	407.185	1.5882	NA	NA	NA	NA	NA	NA	NA	MSV000092652_7280
12666	1.46942	FALSE	450.26	2.57509	NA	NA	NA	NA	NA	NA	NA	MSV000092652_12666
8645	1.46857	FALSE	464.176	1.96384	549	NA	NA	NA	NA	NA	NA	MSV000092652_8645
8870	1.46832	FALSE	288.192	1.97924	NA	NA	NA	NA	NA	NA	NA	MSV000092652_8870
4854	1.46829	TRUE	307.162	0.540753	NA	NA	NA	NA	NA	NA	NA	MSV000092652_4854
2374	1.46747	TRUE	288.107	0.316554	546	NA	NA	NA	NA	NA	NA	MSV000092652_2374
21146	1.46729	FALSE	409.213	3.76742	734	NA	NA	NA	NA	NA	NA	MSV000092652_21146
22000	1.46715	TRUE	312.254	3.9269	NA	NA	NA	NA	NA	NA	NA	MSV000092652_22000
22542	1.46644	FALSE	309.205	3.97135	NA	NA	NA	NA	NA	NA	NA	MSV000092652_22542
22749	1.46617	TRUE	480.335	4.11516	NA	NA	NA	NA	NA	NA	NA	MSV000092652_22749
23877	1.46603	FALSE	333.205	4.40392	NA	NA	NA	NA	NA	NA	NA	MSV000092652_23877
6907	1.466	FALSE	225.124	1.28144	NA	NA	NA	NA	NA	NA	NA	MSV000092652_6907
12758	1.46592	FALSE	264.124	2.60799	NA	NA	NA	NA	NA	NA	NA	MSV000092652_12758
28695	1.46591	FALSE	331.224	6.13649	101	NA	NA	NA	NA	NA	NA	MSV000092652_28695
12315	1.46497	FALSE	169.122	2.52117	261	NA	NA	NA	NA	NA	NA	MSV000092652_12315
11257	1.46481	FALSE	270.166	2.39069	122	NA	NA	NA	NA	NA	NA	MSV000092652_11257
16245	1.46455	FALSE	470.265	3.07727	863	NA	NA	NA	NA	NA	NA	MSV000092652_16245
3363	1.46415	TRUE	151.062	0.338736	NA	NA	NA	NA	NA	NA	NA	MSV000092652_3363
14646	1.463	FALSE	425.214	2.89473	NA	NA	NA	NA	NA	NA	NA	MSV000092652_14646
17587	1.46233	TRUE	457.234	3.183	NA	NA	NA	NA	NA	NA	NA	MSV000092652_17587
4420	1.46212	FALSE	131.049	0.490391	88	NA	NA	NA	NA	NA	NA	MSV000092652_4420
2984	1.46211	FALSE	218.087	0.33728	NA	NA	NA	NA	NA	NA	NA	MSV000092652_2984
3527	1.4603	FALSE	256.118	0.402189	NA	NA	NA	NA	NA	NA	NA	MSV000092652_3527
21642	1.45999	FALSE	301.201	3.86143	97	NA	NA	NA	NA	NA	NA	MSV000092652_21642
21499	1.45937	FALSE	529.314	3.8326	NA	NA	NA	NA	NA	NA	NA	MSV000092652_21499
25585	1.45935	FALSE	542.322	4.86561	102	CCMSLIB00006678146	Lyso PC (20:5)	M+H	NA	NA	NA	MSV000092652_25585
12868	1.45918	TRUE	677.279	2.61572	59	NA	NA	NA	NA	NA	NA	MSV000092652_12868
19204	1.45791	FALSE	502.247	3.48108	NA	NA	NA	NA	NA	NA	NA	MSV000092652_19204
12181	1.45787	TRUE	241.144	2.61957	181	NA	NA	NA	NA	NA	NA	MSV000092652_12181
2480	1.45737	TRUE	292.103	0.342983	650	NA	NA	NA	NA	NA	NA	MSV000092652_2480
7262	1.45728	TRUE	234.134	1.70583	NA	NA	NA	NA	NA	NA	NA	MSV000092652_7262
20736	1.45714	TRUE	440.194	3.70838	NA	NA	NA	NA	NA	NA	NA	MSV000092652_20736
13305	1.45608	FALSE	366.203	2.64816	NA	NA	NA	NA	NA	NA	NA	MSV000092652_13305
3719	1.45593	FALSE	283.165	0.43463	NA	NA	NA	NA	NA	NA	NA	MSV000092652_3719
24445	1.45569	TRUE	508.273	4.52249	374	NA	NA	NA	NA	NA	NA	MSV000092652_24445
21951	1.45477	TRUE	372.276	3.91002	456	NA	NA	NA	NA	NA	NA	MSV000092652_21951
10803	1.45416	FALSE	337.168	2.29374	955	NA	NA	NA	NA	NA	NA	MSV000092652_10803
20140	1.4541	TRUE	423.236	3.63111	NA	NA	NA	NA	NA	NA	NA	MSV000092652_20140
15883	1.45404	TRUE	685.345	3.03608	NA	NA	NA	NA	NA	NA	NA	MSV000092652_15883
15373	1.45402	TRUE	267.121	2.91622	NA	NA	NA	NA	NA	NA	NA	MSV000092652_15373
27151	1.4538	TRUE	205.122	5.37592	21	NA	NA	NA	NA	NA	NA	MSV000092652_27151
27014	1.45325	TRUE	448.365	5.32442	360	NA	NA	NA	NA	NA	NA	MSV000092652_27014
12265	1.45322	TRUE	455.237	2.49679	181	NA	NA	NA	NA	NA	NA	MSV000092652_12265
11638	1.45249	FALSE	191.107	2.42577	207	NA	NA	NA	NA	NA	NA	MSV000092652_11638
16455	1.4524	FALSE	518.287	3.10735	NA	NA	NA	NA	NA	NA	NA	MSV000092652_16455
2889	1.45148	TRUE	227.103	0.43963	NA	CCMSLIB00003135898	Spectral Match to PyroGlu-Pro from NIST14	M+H	NA	NA	NA	MSV000092652_2889
10987	1.45142	FALSE	333.181	2.30787	NA	NA	NA	NA	NA	NA	NA	MSV000092652_10987
25814	1.45135	FALSE	496.312	4.96554	NA	NA	NA	NA	NA	NA	NA	MSV000092652_25814
16005	1.45089	FALSE	350.262	3.02725	919	NA	NA	NA	NA	NA	NA	MSV000092652_16005
15064	1.45075	FALSE	411.236	2.99795	NA	NA	NA	NA	NA	NA	NA	MSV000092652_15064
11879	1.45074	FALSE	278.103	2.45764	NA	NA	NA	NA	NA	NA	NA	MSV000092652_11879
5146	1.45055	FALSE	332.15	0.577103	NA	NA	NA	NA	NA	NA	NA	MSV000092652_5146
18878	1.4501	FALSE	283.153	3.45661	46	NA	NA	NA	NA	NA	NA	MSV000092652_18878
6567	1.45009	TRUE	283.093	1.05632	317	NA	NA	NA	NA	NA	NA	MSV000092652_6567
24296	1.44888	FALSE	363.217	4.45216	NA	NA	NA	NA	NA	NA	NA	MSV000092652_24296
4377	1.44879	FALSE	250.039	0.494121	NA	NA	NA	NA	NA	NA	NA	MSV000092652_4377
12986	1.44839	FALSE	351.275	2.62118	NA	NA	NA	NA	NA	NA	NA	MSV000092652_12986
16502	1.44807	FALSE	393.228	3.16798	768	NA	NA	NA	NA	NA	NA	MSV000092652_16502
3066	1.44789	FALSE	195.113	0.368263	NA	NA	NA	NA	NA	NA	NA	MSV000092652_3066
10613	1.44788	FALSE	276.181	2.28478	811	NA	NA	NA	NA	NA	NA	MSV000092652_10613
6286	1.44784	FALSE	293.162	0.96147	NA	NA	NA	NA	NA	NA	NA	MSV000092652_6286
25880	1.4476	FALSE	495.309	4.93693	209	CCMSLIB00010224720	"Candidate Monohydroxylated bile acid (delta mass 117.9993; buddy atomic difference: 2C, 2H, 2N, 4O)"	M+H	Monohydroxylated bile acid_3,4-dihydroxybenzoic acid [M-H2O+H]+	NA	NA	MSV000092652_25880
20493	1.44741	TRUE	392.21	3.6711	NA	NA	NA	NA	NA	NA	NA	MSV000092652_20493
16281	1.44727	FALSE	382.26	3.11703	NA	NA	NA	NA	NA	NA	NA	MSV000092652_16281
13977	1.44652	FALSE	352.221	2.8044	NA	NA	NA	NA	NA	NA	NA	MSV000092652_13977
15228	1.4461	FALSE	339.193	2.91732	NA	NA	NA	NA	NA	NA	NA	MSV000092652_15228
7570	1.44583	TRUE	449.2	1.77156	NA	NA	NA	NA	NA	NA	NA	MSV000092652_7570
7400	1.44527	TRUE	322.213	1.65884	NA	NA	NA	NA	NA	NA	NA	MSV000092652_7400
15687	1.44526	FALSE	286.144	2.98072	NA	NA	NA	NA	NA	NA	NA	MSV000092652_15687
14741	1.445	FALSE	321.243	2.94208	NA	NA	NA	NA	NA	NA	NA	MSV000092652_14741
3823	1.44444	FALSE	239.139	0.374996	NA	NA	NA	NA	NA	NA	NA	MSV000092652_3823
19449	1.44424	FALSE	666.278	3.48934	NA	NA	NA	NA	NA	NA	NA	MSV000092652_19449
1366	1.44416	TRUE	122.081	0.222807	NA	NA	NA	NA	NA	NA	NA	MSV000092652_1366
3999	1.44404	FALSE	290.172	0.436508	NA	NA	NA	NA	NA	NA	NA	MSV000092652_3999
15791	1.44394	TRUE	390.201	2.9501	956	NA	NA	NA	NA	NA	NA	MSV000092652_15791
11522	1.44347	TRUE	497.133	2.41588	378	NA	NA	NA	NA	NA	NA	MSV000092652_11522
5391	1.44342	FALSE	226.107	0.613672	NA	NA	NA	NA	NA	NA	NA	MSV000092652_5391
18289	1.44326	FALSE	340.256	3.38721	NA	NA	NA	NA	NA	NA	NA	MSV000092652_18289
3453	1.44109	FALSE	171.113	0.352439	NA	NA	NA	NA	NA	NA	NA	MSV000092652_3453
19060	1.44075	FALSE	349.259	3.34578	NA	NA	NA	NA	NA	NA	NA	MSV000092652_19060
7065	1.44058	TRUE	419.19	1.40938	705	NA	NA	NA	NA	NA	NA	MSV000092652_7065
14499	1.44021	FALSE	190.05	2.81513	NA	NA	NA	NA	NA	NA	NA	MSV000092652_14499
27764	1.43989	TRUE	326.296	5.67885	NA	CCMSLIB00003134807	Spectral Match to N-Oleoylethanolamine from NIST14	M+H	NA	NA	NA	MSV000092652_27764
17618	1.43906	TRUE	363.31	3.26471	NA	NA	NA	NA	NA	NA	NA	MSV000092652_17618
15467	1.43828	FALSE	500.206	2.96663	698	NA	NA	NA	NA	NA	NA	MSV000092652_15467
15960	1.43814	FALSE	399.272	3.04557	NA	NA	NA	NA	NA	NA	NA	MSV000092652_15960
25878	1.43795	FALSE	518.384	4.94015	209	NA	NA	NA	NA	NA	NA	MSV000092652_25878
21187	1.43793	FALSE	367.21	3.74934	NA	NA	NA	NA	NA	NA	NA	MSV000092652_21187
5614	1.43774	TRUE	304.151	0.761407	NA	NA	NA	NA	NA	NA	NA	MSV000092652_5614
24727	1.43673	TRUE	389.315	4.57344	NA	NA	NA	NA	NA	NA	NA	MSV000092652_24727
12991	1.43637	FALSE	283.203	2.62215	NA	NA	NA	NA	NA	NA	NA	MSV000092652_12991
13946	1.43637	FALSE	343.211	2.79526	NA	NA	NA	NA	NA	NA	NA	MSV000092652_13946
1185	1.43629	TRUE	304.08	0.246995	NA	NA	NA	NA	NA	NA	NA	MSV000092652_1185
25496	1.436	FALSE	604.325	4.8393	227	NA	NA	NA	NA	NA	NA	MSV000092652_25496
23515	1.43582	FALSE	299.259	4.3311	490	NA	NA	NA	NA	NA	NA	MSV000092652_23515
22312	1.43549	TRUE	365.317	4.00521	1015	NA	NA	NA	NA	NA	NA	MSV000092652_22312
10487	1.43539	FALSE	419.185	2.26003	811	NA	NA	NA	NA	NA	NA	MSV000092652_10487
14674	1.43483	TRUE	470.266	2.8297	NA	NA	NA	NA	NA	NA	NA	MSV000092652_14674
7189	1.43456	TRUE	256.117	1.6015	NA	NA	NA	NA	NA	NA	NA	MSV000092652_7189
1549	1.43431	TRUE	274.106	0.298436	NA	NA	NA	NA	NA	NA	NA	MSV000092652_1549
13532	1.43415	TRUE	388.235	2.70853	NA	NA	NA	NA	NA	NA	NA	MSV000092652_13532
16643	1.43404	FALSE	321.182	3.14489	367	NA	NA	NA	NA	NA	NA	MSV000092652_16643
1096	1.43382	TRUE	381.08	0.243973	903	NA	NA	NA	NA	NA	NA	MSV000092652_1096
21363	1.43364	FALSE	359.279	3.75932	NA	NA	NA	NA	NA	NA	NA	MSV000092652_21363
27132	1.43352	FALSE	340.285	5.38776	74	NA	NA	NA	NA	NA	NA	MSV000092652_27132
9990	1.43309	FALSE	300.148	2.20611	979	NA	NA	NA	NA	NA	NA	MSV000092652_9990
25719	1.43305	TRUE	471.272	4.90073	427	NA	NA	NA	NA	NA	NA	MSV000092652_25719
27066	1.43263	FALSE	317.209	5.35028	74	NA	NA	NA	NA	NA	NA	MSV000092652_27066
23562	1.4317	FALSE	514.322	4.33207	508	NA	NA	NA	NA	NA	NA	MSV000092652_23562
23085	1.43122	FALSE	243.159	4.20726	451	NA	NA	NA	NA	NA	NA	MSV000092652_23085
30054	1.43087	FALSE	313.274	6.61732	237	NA	NA	NA	NA	NA	NA	MSV000092652_30054
3831	1.43034	TRUE	112.076	0.400154	NA	NA	NA	NA	NA	NA	NA	MSV000092652_3831
7499	1.43009	FALSE	260.103	1.71417	NA	NA	NA	NA	NA	NA	NA	MSV000092652_7499
10541	1.43004	FALSE	223.133	2.29686	NA	NA	NA	NA	NA	NA	NA	MSV000092652_10541
26926	1.42946	FALSE	428.285	5.25433	131	NA	NA	NA	NA	NA	NA	MSV000092652_26926
6284	1.42917	FALSE	241.064	0.976361	591	NA	NA	NA	NA	NA	NA	MSV000092652_6284
24201	1.42839	TRUE	727.512	4.47285	NA	NA	NA	NA	NA	NA	NA	MSV000092652_24201
27716	1.42817	FALSE	462.358	5.64323	238	NA	NA	NA	NA	NA	NA	MSV000092652_27716
25553	1.42787	TRUE	422.326	4.84967	NA	NA	NA	NA	NA	NA	NA	MSV000092652_25553
13997	1.42767	FALSE	248.149	2.69812	NA	NA	NA	NA	NA	NA	NA	MSV000092652_13997
17496	1.42673	FALSE	472.244	3.23104	1023	NA	NA	NA	NA	NA	NA	MSV000092652_17496
1650	1.42646	FALSE	173.092	0.269371	NA	NA	NA	NA	NA	NA	NA	MSV000092652_1650
4721	1.42547	FALSE	304.187	0.520873	NA	NA	NA	NA	NA	NA	NA	MSV000092652_4721
29297	1.42465	TRUE	479.314	6.30164	NA	NA	NA	NA	NA	NA	NA	MSV000092652_29297
11482	1.42406	TRUE	322.131	2.42605	599	NA	NA	NA	NA	NA	NA	MSV000092652_11482
20686	1.42347	TRUE	405.264	3.71092	NA	CCMSLIB00010238304	"Candidate Pentahydroxylated bile acid (delta mass -36.0207; sirius atomic difference: -4H, -2O; buddy atomic difference: -4H, -2O)"	M+H	NA	NA	NA	MSV000092652_20686
15967	1.4232	FALSE	198.149	3.04427	NA	NA	NA	NA	NA	NA	NA	MSV000092652_15967
6870	1.42267	FALSE	251.176	1.25325	NA	NA	NA	NA	NA	NA	NA	MSV000092652_6870
18588	1.4225	FALSE	566.336	3.39583	NA	CCMSLIB00010221894	"Candidate Dihydroxylated bile acid (delta mass 173.0346; sirius atomic difference: 6C, 7H, 1N, 5O; buddy atomic difference: 6C, 7H, 1N, 5O)"	M+H	Dihydroxylated bile acid_juglone [M+NH4]+	NA	NA	MSV000092652_18588
15915	1.42231	TRUE	457.199	3.01133	309	NA	NA	NA	NA	NA	NA	MSV000092652_15915
22435	1.4219	FALSE	336.181	4.02799	NA	NA	NA	NA	NA	NA	NA	MSV000092652_22435
9822	1.42175	FALSE	291.146	2.18237	NA	NA	NA	NA	NA	NA	NA	MSV000092652_9822
22682	1.42102	FALSE	257.175	4.06642	NA	NA	NA	NA	NA	NA	NA	MSV000092652_22682
10403	1.42038	FALSE	359.206	2.26017	NA	NA	NA	NA	NA	NA	NA	MSV000092652_10403
659	1.42029	TRUE	175.119	0.229124	903	CCMSLIB00000221715	Massbank:PB000420 Arginine|2-amino-5-(diaminomethylideneamino)pentanoic acid	[M+H]+	NA	NA	NA	MSV000092652_659
24297	1.4202	TRUE	381.261	4.48814	NA	NA	NA	NA	NA	NA	NA	MSV000092652_24297
18798	1.41979	TRUE	849.37	3.411	NA	NA	NA	NA	NA	NA	NA	MSV000092652_18798
7017	1.41951	TRUE	392.096	1.32385	370	NA	NA	NA	NA	NA	NA	MSV000092652_7017
11624	1.41916	FALSE	411.286	2.49364	NA	NA	NA	NA	NA	NA	NA	MSV000092652_11624
21025	1.41899	FALSE	345.245	3.80685	329	NA	NA	NA	NA	NA	NA	MSV000092652_21025
8695	1.41889	FALSE	257.195	2.0136	423	NA	NA	NA	NA	NA	NA	MSV000092652_8695
3180	1.4179	TRUE	316.138	0.363294	447	NA	NA	NA	NA	NA	NA	MSV000092652_3180
16985	1.41749	FALSE	339.253	3.26319	867	NA	NA	NA	NA	NA	NA	MSV000092652_16985
24389	1.4169	TRUE	445.333	4.54795	NA	NA	NA	NA	NA	NA	NA	MSV000092652_24389
23493	1.4167	TRUE	316.285	4.30654	NA	NA	NA	NA	NA	NA	NA	MSV000092652_23493
3832	1.41663	FALSE	202.144	0.412757	NA	NA	NA	NA	NA	NA	NA	MSV000092652_3832
15485	1.41616	FALSE	202.144	2.89742	NA	CCMSLIB00012716101	Candidate Leucine-C4:0 (delta mass:70.0411)	M+H	NA	NA	NA	MSV000092652_15485
23025	1.41591	TRUE	409.246	4.18735	199	NA	NA	NA	NA	NA	NA	MSV000092652_23025
23174	1.41576	TRUE	450.323	4.22339	NA	CCMSLIB00006118582	Glycodeoxycholic acid - 40.0 eV	M+H	NA	NA	NA	MSV000092652_23174
14602	1.41575	TRUE	555.312	2.8494	NA	NA	NA	NA	NA	NA	NA	MSV000092652_14602
25971	1.41561	FALSE	594.402	4.97551	NA	NA	NA	NA	NA	NA	NA	MSV000092652_25971
10683	1.41529	FALSE	334.223	2.31366	NA	NA	NA	NA	NA	NA	NA	MSV000092652_10683
7297	1.41478	TRUE	309.193	1.61292	NA	NA	NA	NA	NA	NA	NA	MSV000092652_7297
29362	1.41469	FALSE	311.258	6.36182	409	NA	NA	NA	NA	NA	NA	MSV000092652_29362
26842	1.41441	TRUE	409.195	5.22182	NA	NA	NA	NA	NA	NA	NA	MSV000092652_26842
11214	1.4144	FALSE	253.18	2.36856	273	NA	NA	NA	NA	NA	NA	MSV000092652_11214
26777	1.41423	FALSE	313.274	5.11492	NA	NA	NA	NA	NA	NA	NA	MSV000092652_26777
1068	1.4126	TRUE	266.16	0.256973	NA	NA	NA	NA	NA	NA	NA	MSV000092652_1068
7460	1.41256	TRUE	256.116	1.69803	NA	NA	NA	NA	NA	NA	NA	MSV000092652_7460
1611	1.41253	FALSE	293.021	0.249281	435	NA	NA	NA	NA	NA	NA	MSV000092652_1611
10807	1.41245	FALSE	151.112	2.30814	207	NA	NA	NA	NA	NA	NA	MSV000092652_10807
4091	1.41156	FALSE	178.107	0.377189	NA	NA	NA	NA	NA	NA	NA	MSV000092652_4091
23954	1.41144	FALSE	295.227	4.3707	541	CCMSLIB00003137868	Spectral Match to 13-Keto-9Z,11E-octadecadienoic acid from NIST14	M+H	NA	NA	NA	MSV000092652_23954
15860	1.41116	FALSE	457.148	3.01558	NA	NA	NA	NA	NA	NA	NA	MSV000092652_15860
20930	1.41095	FALSE	274.184	3.74237	NA	NA	NA	NA	NA	NA	NA	MSV000092652_20930
22575	1.41049	TRUE	454.353	4.07058	174	NA	NA	NA	NA	NA	NA	MSV000092652_22575
6293	1.41036	FALSE	238.071	0.959809	NA	NA	NA	NA	NA	NA	NA	MSV000092652_6293
8684	1.41001	FALSE	243.16	1.95631	260	NA	NA	NA	NA	NA	NA	MSV000092652_8684
16642	1.40989	FALSE	322.186	3.20745	367	NA	NA	NA	NA	NA	NA	MSV000092652_16642
12360	1.40978	FALSE	381.222	2.53562	944	NA	NA	NA	NA	NA	NA	MSV000092652_12360
14978	1.40955	FALSE	293.137	2.94178	NA	NA	NA	NA	NA	NA	NA	MSV000092652_14978
2514	1.40934	FALSE	169.097	0.320937	NA	NA	NA	NA	NA	NA	NA	MSV000092652_2514
5692	1.40895	TRUE	293.149	0.805506	942	NA	NA	NA	NA	NA	NA	MSV000092652_5692
16094	1.40881	FALSE	299.185	3.0454	NA	NA	NA	NA	NA	NA	NA	MSV000092652_16094
14579	1.40849	TRUE	306.191	2.85475	NA	NA	NA	NA	NA	NA	NA	MSV000092652_14579
27807	1.40837	FALSE	370.296	5.70344	NA	NA	NA	NA	NA	NA	NA	MSV000092652_27807
17173	1.40825	FALSE	255.159	3.12536	NA	NA	NA	NA	NA	NA	NA	MSV000092652_17173
3658	1.40803	FALSE	136.039	0.388756	NA	NA	NA	NA	NA	NA	NA	MSV000092652_3658
2682	1.40803	FALSE	143.118	0.314368	965	NA	NA	NA	NA	NA	NA	MSV000092652_2682
3177	1.4074	FALSE	215.103	0.35866	NA	NA	NA	NA	NA	NA	NA	MSV000092652_3177
27584	1.40735	FALSE	325.238	5.68906	139	NA	NA	NA	NA	NA	NA	MSV000092652_27584
13052	1.40734	FALSE	265.192	2.63047	NA	NA	NA	NA	NA	NA	NA	MSV000092652_13052
11829	1.40722	TRUE	285.206	2.55305	NA	NA	NA	NA	NA	NA	NA	MSV000092652_11829
20899	1.40721	FALSE	398.29	3.73714	329	NA	NA	NA	NA	NA	C22 3a, 7a, 12a (known structural isomers: 0; isobaric peaks in run: 3)	MSV000092652_20899
9423	1.40697	FALSE	658.425	2.10846	571	NA	NA	NA	NA	NA	NA	MSV000092652_9423
14693	1.40661	FALSE	223.17	2.92563	NA	NA	NA	NA	NA	NA	NA	MSV000092652_14693
28372	1.40652	TRUE	310.274	5.94168	681	NA	NA	NA	NA	NA	NA	MSV000092652_28372
23144	1.40648	FALSE	339.252	4.2579	NA	NA	NA	NA	NA	NA	NA	MSV000092652_23144
18905	1.40637	FALSE	248.168	3.45198	989	NA	NA	NA	NA	NA	NA	MSV000092652_18905
12225	1.40628	FALSE	307.176	2.49573	NA	NA	NA	NA	NA	NA	NA	MSV000092652_12225
10621	1.40567	FALSE	298.213	2.27951	NA	NA	NA	NA	NA	NA	NA	MSV000092652_10621
12468	1.40537	FALSE	275.186	2.60992	NA	NA	NA	NA	NA	NA	NA	MSV000092652_12468
7102	1.40478	TRUE	321.063	1.41812	NA	NA	NA	NA	NA	NA	NA	MSV000092652_7102
3311	1.40471	FALSE	232.027	0.377355	NA	NA	NA	NA	NA	NA	NA	MSV000092652_3311
1170	1.40399	FALSE	341.111	0.249063	435	NA	NA	NA	NA	NA	NA	MSV000092652_1170
20853	1.40396	FALSE	363.255	3.75855	NA	NA	NA	NA	NA	NA	C22 3a, 7a, 12a (known structural isomers: 0; isobaric peaks in run: 3)	MSV000092652_20853
7357	1.40341	FALSE	220.06	1.59608	NA	NA	NA	NA	NA	NA	NA	MSV000092652_7357
2672	1.40334	FALSE	159.028	0.316406	603	NA	NA	NA	NA	NA	NA	MSV000092652_2672
7596	1.40285	TRUE	343.198	1.70173	NA	NA	NA	NA	NA	NA	NA	MSV000092652_7596
3981	1.40227	FALSE	253.118	0.445628	523	CCMSLIB00003138137	Spectral Match to Ser-Phe from NIST14	M+H	NA	NA	NA	MSV000092652_3981
20089	1.40222	TRUE	451.235	3.60704	711	NA	NA	NA	NA	NA	NA	MSV000092652_20089
18892	1.40103	TRUE	517.331	3.51441	NA	CCMSLIB00010223265	"Candidate Dihydroxylated bile acid (delta mass 124.0294; buddy atomic difference: 2C, 8H, 2N, 2O, 1S; spectral library match to CCMSLIB00006680044, TAUROURSODEOXYCHOLIC ACID)"	M+H	NA	3a,6a-taurohydeoxycholic-acid (known structural isomers: 0; isobaric peaks in run: 0);3a,12a-taurodeoxycholic-acid (known structural isomers: 0; isobaric peaks in run: 2);taurochenodeoxy-cholic-acid (known structural isomers: 0; isobaric peaks in run: 7);tauroursodeoxcholic acid (known structural isomers: 0; isobaric peaks in run: 1);taurohydeoxycholic-acid (known structural isomers: 0; isobaric …	NA	MSV000092652_18892
10016	1.401	FALSE	347.163	2.22098	979	NA	NA	NA	NA	NA	NA	MSV000092652_10016
10840	1.40079	FALSE	479.262	2.29622	207	NA	NA	NA	NA	NA	NA	MSV000092652_10840
23091	1.40058	TRUE	391.214	4.21985	199	NA	NA	NA	NA	NA	NA	MSV000092652_23091
12555	1.40041	FALSE	506.149	2.56427	NA	NA	NA	NA	NA	NA	NA	MSV000092652_12555
23941	1.4	FALSE	345.264	4.43911	NA	NA	NA	NA	NA	NA	NA	MSV000092652_23941
16956	1.39991	TRUE	413.198	3.19245	262	NA	NA	NA	NA	NA	NA	MSV000092652_16956
2789	1.39988	TRUE	213.124	0.325385	NA	NA	NA	NA	NA	NA	NA	MSV000092652_2789
15174	1.39981	FALSE	457.233	2.91674	165	NA	NA	NA	NA	NA	NA	MSV000092652_15174
1114	1.39978	TRUE	305.084	0.253371	546	NA	NA	NA	NA	NA	NA	MSV000092652_1114
10380	1.39908	FALSE	322.176	2.25498	NA	NA	NA	NA	NA	NA	NA	MSV000092652_10380
27082	1.39851	FALSE	520.4	5.36731	21	NA	NA	NA	NA	NA	NA	MSV000092652_27082
22458	1.39778	TRUE	368.28	4.07165	NA	NA	NA	NA	NA	NA	NA	MSV000092652_22458
22439	1.39756	TRUE	354.265	4.01809	NA	NA	NA	NA	NA	NA	NA	MSV000092652_22439
12694	1.39706	FALSE	231.113	2.46602	NA	NA	NA	NA	NA	NA	NA	MSV000092652_12694
16720	1.39685	TRUE	285.112	3.08929	190	NA	NA	NA	NA	NA	NA	MSV000092652_16720
13864	1.39573	FALSE	314.196	2.73952	NA	NA	NA	NA	NA	NA	NA	MSV000092652_13864
24917	1.39567	FALSE	536.395	4.65195	658	NA	NA	NA	NA	NA	NA	MSV000092652_24917
22774	1.39547	FALSE	291.196	4.03036	NA	NA	NA	NA	NA	NA	NA	MSV000092652_22774
27772	1.3953	TRUE	325.293	5.67753	100	NA	NA	NA	NA	NA	NA	MSV000092652_27772
8899	1.39506	FALSE	256.191	2.01574	423	NA	NA	NA	NA	NA	NA	MSV000092652_8899
4415	1.39477	FALSE	270.181	0.482425	NA	NA	NA	NA	NA	NA	NA	MSV000092652_4415
26018	1.39445	FALSE	325.238	4.9764	28	NA	NA	NA	NA	NA	NA	MSV000092652_26018
11445	1.39378	TRUE	321.218	2.39641	NA	NA	NA	NA	NA	NA	NA	MSV000092652_11445
7715	1.39316	FALSE	173.117	1.7671	NA	NA	NA	NA	NA	NA	NA	MSV000092652_7715
10855	1.39285	FALSE	155.07	2.29892	207	NA	NA	NA	NA	NA	NA	MSV000092652_10855
24839	1.39159	TRUE	500.359	4.62498	NA	NA	NA	NA	NA	NA	NA	MSV000092652_24839
15225	1.39156	TRUE	392.229	2.98612	NA	CCMSLIB00004714467	2-[2-[(Z)-pent-2-enyl]-3-[3,4,5-trihydroxy-6-(hydroxymethyl)oxan-2-yl]oxycyclopentyl]acetic acid	[M+NH4]+	NA	NA	NA	MSV000092652_15225
24573	1.39135	FALSE	397.202	4.57232	75	NA	NA	NA	NA	NA	NA	MSV000092652_24573
17473	1.391	FALSE	277.216	3.31536	NA	CCMSLIB00003140162	Spectral Match to Stearidonic acid from NIST14	M+H	NA	NA	NA	MSV000092652_17473
28725	1.39082	TRUE	739.503	6.14452	167	NA	NA	NA	NA	NA	NA	MSV000092652_28725
23850	1.38945	FALSE	381.226	4.3695	985	NA	NA	NA	NA	NA	NA	MSV000092652_23850
2819	1.38843	FALSE	137.046	0.326343	NA	NA	NA	NA	NA	NA	NA	MSV000092652_2819
28064	1.38775	FALSE	501.356	5.77449	722	NA	NA	NA	NA	NA	NA	MSV000092652_28064
4085	1.38773	TRUE	262.012	0.451128	NA	NA	NA	NA	NA	NA	NA	MSV000092652_4085
24824	1.3876	TRUE	468.378	4.62826	785	NA	NA	NA	NA	NA	NA	MSV000092652_24824
23412	1.38663	TRUE	526.247	4.28256	NA	NA	NA	NA	NA	NA	NA	MSV000092652_23412
6251	1.38638	TRUE	295.202	0.978675	NA	NA	NA	NA	NA	NA	NA	MSV000092652_6251
6971	1.38617	TRUE	169.05	1.38804	NA	NA	NA	NA	NA	NA	NA	MSV000092652_6971
28744	1.38607	TRUE	347.199	6.14521	101	NA	NA	NA	NA	NA	NA	MSV000092652_28744
15305	1.3855	FALSE	247.154	2.92138	482	NA	NA	NA	NA	NA	NA	MSV000092652_15305
24997	1.38533	FALSE	456.334	4.64079	NA	NA	NA	NA	NA	NA	NA	MSV000092652_24997
20071	1.38517	FALSE	373.275	3.60749	64	CCMSLIB00010245912	"Candidate Trihydroxylated bile acid (delta mass -36.0216; sirius atomic difference: -4H, -2O; buddy atomic difference: -4H, -2O; spectral library match to CCMSLIB00003139278, Spectral Match to Cholic acid from NIST14)"	M+H	NA	3-alpha-6-keto (known structural isomers: 0; isobaric peaks in run: 3)	cholic-acid (known structural isomers: 0; isobaric peaks in run: 2)	MSV000092652_20071
25986	1.38451	TRUE	386.327	4.98439	NA	NA	NA	NA	NA	NA	NA	MSV000092652_25986
26812	1.38435	TRUE	265.216	5.27887	NA	NA	NA	NA	NA	NA	NA	MSV000092652_26812
16395	1.38409	FALSE	391.287	3.18513	NA	CCMSLIB00003137830	Spectral Match to Bis(2-ethylhexyl) phthalate from NIST14	M+H	NA	NA	NA	MSV000092652_16395
24434	1.38384	FALSE	582.342	4.5208	NA	NA	NA	NA	NA	NA	NA	MSV000092652_24434
9229	1.38302	FALSE	303.134	2.07583	256	NA	NA	NA	NA	NA	NA	MSV000092652_9229
867	1.38298	TRUE	205.068	0.239126	546	NA	NA	NA	NA	NA	NA	MSV000092652_867
15109	1.38275	TRUE	673.342	2.91489	764	NA	NA	NA	NA	NA	NA	MSV000092652_15109
16855	1.3825	FALSE	415.317	3.17544	NA	NA	NA	NA	NA	NA	NA	MSV000092652_16855
16330	1.38232	FALSE	363.238	3.08583	NA	NA	NA	NA	NA	NA	NA	MSV000092652_16330
13442	1.38187	TRUE	514.287	2.66574	NA	CCMSLIB00010223517	"Candidate Tetrahydroxylated bile acid (delta mass 88.9957; sirius atomic difference: 2C, 3H, 1N, 1O, 1S; buddy atomic difference: 11C, -5H, 3N, -5O; spectral library match to CCMSLIB00005465786, ""2-((4R)-4-((5R,7R,8R,9S,10S,12S,13R,17R)-7,12-dihydroxy-10,13-dimethyl-3-oxohexadecahydro-1H-cyclopenta[a]phenanthren-17-yl)pentanamido)ethane-1-sulfonic acid"")"	M+H	NA	NA	NA	MSV000092652_13442
24923	1.38104	FALSE	327.253	4.65123	NA	NA	NA	NA	NA	NA	NA	MSV000092652_24923
19985	1.38094	TRUE	528.318	3.60664	738	NA	NA	NA	NA	NA	NA	MSV000092652_19985
13771	1.38083	FALSE	358.26	2.66618	NA	NA	NA	NA	NA	NA	NA	MSV000092652_13771
23194	1.38067	FALSE	527.298	4.22922	NA	NA	NA	NA	NA	NA	NA	MSV000092652_23194
26846	1.38034	FALSE	423.33	5.2415	131	NA	NA	NA	NA	NA	NA	MSV000092652_26846
21288	1.37995	FALSE	715.443	3.78713	NA	NA	NA	NA	NA	NA	NA	MSV000092652_21288
18992	1.37979	TRUE	462.261	3.43653	NA	NA	NA	NA	NA	NA	NA	MSV000092652_18992
23744	1.37957	FALSE	291.232	4.3644	NA	NA	NA	NA	NA	NA	NA	MSV000092652_23744
26908	1.3795	FALSE	479.373	5.26579	386	CCMSLIB00010226719	"Candidate Trihydroxylated bile acid (delta mass 70.0788; sirius atomic difference: 5C, 10H; buddy atomic difference: 5C, 10H)"	M+H	NA	NA	NA	MSV000092652_26908
21520	1.37948	TRUE	836.537	3.84318	NA	NA	NA	NA	NA	NA	NA	MSV000092652_21520
16936	1.37911	FALSE	319.227	3.17848	NA	NA	NA	NA	NA	NA	NA	MSV000092652_16936
9353	1.379	TRUE	263.103	2.11635	414	NA	NA	NA	NA	NA	NA	MSV000092652_9353
6797	1.37837	FALSE	146.06	1.07539	NA	NA	NA	NA	NA	NA	NA	MSV000092652_6797
16012	1.3781	TRUE	791.399	3.05293	115	NA	NA	NA	NA	NA	NA	MSV000092652_16012
19606	1.37802	FALSE	504.263	3.54635	110	CCMSLIB00010223868	"Candidate Trihydroxylated bile acid (delta mass 94.9681; buddy atomic difference: 1C, -3H, 5N, -1O, 1S)"	M+H	NA	NA	NA	MSV000092652_19606
16346	1.378	FALSE	279.159	3.13619	NA	NA	NA	NA	NA	NA	NA	MSV000092652_16346
9458	1.3778	FALSE	232.155	2.17714	371	CCMSLIB00005885050	Butyrylcarnitine - 30.00 eV	M+H	NA	NA	NA	MSV000092652_9458
14181	1.37745	TRUE	301.144	2.76932	NA	NA	NA	NA	NA	NA	NA	MSV000092652_14181
1329	1.37737	TRUE	569.168	0.267429	546	NA	NA	NA	NA	NA	NA	MSV000092652_1329
11666	1.37697	FALSE	337.213	2.42879	207	NA	NA	NA	NA	NA	NA	MSV000092652_11666
20114	1.37689	FALSE	355.264	3.61209	64	CCMSLIB00003136615	Spectral Match to Cholic acid from NIST14	M+H-3H2O	NA	NA	pentanoyl chloride_dehydroepiandrosterone (known structural isomers: 0; isobaric peaks in run: 4)	MSV000092652_20114
16913	1.37677	FALSE	341.195	3.18712	NA	NA	NA	NA	NA	NA	NA	MSV000092652_16913
14020	1.37634	TRUE	376.104	2.80213	NA	NA	NA	NA	NA	NA	NA	MSV000092652_14020
5642	1.37632	FALSE	299.159	0.788786	NA	NA	NA	NA	NA	NA	NA	MSV000092652_5642
3153	1.3763	FALSE	190.144	0.340006	42	NA	NA	NA	NA	NA	NA	MSV000092652_3153
5214	1.3762	FALSE	216.123	0.676801	NA	NA	NA	NA	NA	NA	NA	MSV000092652_5214
24096	1.37601	FALSE	805.55	4.46405	300	NA	NA	NA	NA	NA	NA	MSV000092652_24096
25882	1.37557	FALSE	331.285	4.93883	25	NA	NA	NA	NA	NA	NA	MSV000092652_25882
12262	1.37515	TRUE	360.213	2.50447	NA	NA	NA	NA	NA	NA	NA	MSV000092652_12262
22033	1.37453	TRUE	345.091	3.9417	NA	NA	NA	NA	NA	NA	NA	MSV000092652_22033
25203	1.37428	FALSE	253.228	4.79074	NA	NA	NA	NA	NA	NA	NA	MSV000092652_25203
14497	1.37395	TRUE	430.271	2.91375	NA	NA	NA	NA	NA	NA	NA	MSV000092652_14497
9235	1.37394	FALSE	277.155	2.09078	NA	NA	NA	NA	NA	NA	NA	MSV000092652_9235
24129	1.37379	FALSE	668.437	4.43099	NA	NA	NA	NA	NA	NA	NA	MSV000092652_24129
9071	1.37372	FALSE	251.139	2.00992	NA	NA	NA	NA	NA	NA	NA	MSV000092652_9071
12440	1.37364	FALSE	424.245	2.53716	518	NA	NA	NA	NA	NA	NA	MSV000092652_12440
25001	1.37333	FALSE	330.264	4.65188	85	NA	NA	NA	NA	NA	(9Z,12Z)-15,16-dihydroxyoctadeca-9,12-dienoic acid (known structural isomers: 2; isobaric peaks in run: 2)	MSV000092652_25001
1820	1.37329	TRUE	136.087	0.283391	NA	NA	NA	NA	NA	NA	NA	MSV000092652_1820
20420	1.37324	TRUE	375.184	3.6664	NA	NA	NA	NA	NA	NA	NA	MSV000092652_20420
3149	1.37314	TRUE	330.138	0.347182	NA	NA	NA	NA	NA	NA	NA	MSV000092652_3149
8546	1.37282	TRUE	336.108	1.96494	NA	NA	NA	NA	NA	NA	NA	MSV000092652_8546
21141	1.37221	FALSE	387.192	3.77995	NA	NA	NA	NA	NA	NA	NA	MSV000092652_21141
24772	1.37211	TRUE	432.239	4.59443	15	CCMSLIB00013583446	C. rotalis terpenoid	M+H	NA	NA	cyclopropanecarboxylic-acid_abscisic-acid_L-proline (known structural isomers: 0; isobaric peaks in run: 1)	MSV000092652_24772
4253	1.37168	TRUE	298.092	0.517167	808	NA	NA	NA	NA	NA	NA	MSV000092652_4253
24206	1.37093	FALSE	355.264	4.46588	300	CCMSLIB00010248667	"Candidate Trihydroxylated bile acid (delta mass -54.0309; sirius atomic difference: -6H, -3O; buddy atomic difference: -6H, -3O; spectral library match to CCMSLIB00003136615, Spectral Match to Cholic acid from NIST14)"	M+H	NA	NA	NA	MSV000092652_24206
7363	1.37074	TRUE	243.122	1.74008	NA	NA	NA	NA	NA	NA	NA	MSV000092652_7363
10341	1.3703	FALSE	684.466	2.24857	927	NA	NA	NA	NA	NA	NA	MSV000092652_10341
14494	1.37021	FALSE	209.154	2.73022	197	NA	NA	NA	NA	NA	NA	MSV000092652_14494
12366	1.37004	FALSE	380.219	2.53433	944	NA	NA	NA	NA	NA	NA	MSV000092652_12366
23586	1.37002	FALSE	490.354	4.32971	263	NA	NA	NA	NA	NA	NA	MSV000092652_23586
18633	1.36994	FALSE	823.391	3.41423	NA	NA	NA	NA	NA	NA	NA	MSV000092652_18633
27721	1.36977	FALSE	467.313	5.6481	238	NA	NA	NA	NA	NA	NA	MSV000092652_27721
23040	1.36928	FALSE	147.117	4.19071	451	NA	NA	NA	NA	NA	NA	MSV000092652_23040
8712	1.36872	FALSE	351.168	1.98569	915	NA	NA	NA	NA	NA	NA	MSV000092652_8712
11025	1.36845	FALSE	391.2	2.30496	122	NA	NA	NA	NA	NA	NA	MSV000092652_11025
21936	1.3684	FALSE	304.249	3.90869	178	NA	NA	NA	NA	NA	NA	MSV000092652_21936
18958	1.3681	FALSE	431.316	3.46976	NA	NA	NA	NA	NA	NA	NA	MSV000092652_18958
8995	1.36769	TRUE	451.252	2.10753	NA	NA	NA	NA	NA	NA	NA	MSV000092652_8995
12596	1.3674	TRUE	484.245	2.56903	432	NA	NA	NA	NA	NA	NA	MSV000092652_12596
20992	1.36637	TRUE	417.25	3.75131	136	NA	NA	NA	NA	NA	NA	MSV000092652_20992
10791	1.36635	FALSE	147.117	2.30135	207	NA	NA	NA	NA	NA	NA	MSV000092652_10791
9494	1.36579	FALSE	281.1	2.13311	256	NA	NA	NA	NA	NA	Methionine-Methionine (known structural isomers: 0; isobaric peaks in run: 4)	MSV000092652_9494
17089	1.36571	TRUE	486.26	3.21481	113	NA	NA	NA	NA	NA	NA	MSV000092652_17089
24555	1.36535	FALSE	293.248	4.55164	75	CCMSLIB00003137248	Spectral Match to 13(S)-HODE methyl ester from NIST14	M+H-H2O	NA	NA	NA	MSV000092652_24555
24666	1.36524	FALSE	434.326	4.57606	98	NA	NA	NA	NA	NA	NA	MSV000092652_24666
676	1.36515	FALSE	215.088	0.232291	761	NA	NA	NA	NA	NA	NA	MSV000092652_676
8745	1.36505	TRUE	355.15	2.00272	NA	NA	NA	NA	NA	NA	NA	MSV000092652_8745
22864	1.3649	FALSE	450.358	4.16208	NA	NA	NA	NA	NA	NA	NA	MSV000092652_22864
24552	1.3643	FALSE	392.247	4.553	75	NA	NA	NA	NA	NA	NA	MSV000092652_24552
20112	1.36426	FALSE	511.233	3.61029	64	NA	NA	NA	NA	NA	NA	MSV000092652_20112
12773	1.36425	TRUE	523.277	2.59368	913	NA	NA	NA	NA	NA	NA	MSV000092652_12773
16922	1.36388	FALSE	336.239	3.18669	842	CCMSLIB00010259877	"Candidate Trihydroxylated bile acid (delta mass -73.0555; sirius atomic difference: -8C, -7H, 1N, 1O; buddy atomic difference: -7C, -11H, 5N, -3O)"	M+H	NA	NA	NA	MSV000092652_16922
7011	1.36351	TRUE	368.128	1.39949	NA	NA	NA	NA	NA	NA	NA	MSV000092652_7011
15890	1.36321	FALSE	349.259	3.03352	919	CCMSLIB00010250568	"Candidate Pentahydroxylated bile acid (delta mass -92.0241; sirius atomic difference: -6C, -4H, -1O; buddy atomic difference: -6C, -4H, -1O)"	M+H	NA	NA	NA	MSV000092652_15890
25346	1.36215	FALSE	511.306	4.81074	NA	NA	NA	NA	NA	NA	NA	MSV000092652_25346
21397	1.36202	TRUE	545.38	3.79622	NA	NA	NA	NA	NA	NA	NA	MSV000092652_21397
4367	1.36102	FALSE	166.098	0.488418	88	NA	NA	NA	NA	NA	NA	MSV000092652_4367
4458	1.36077	TRUE	241.069	0.564228	NA	NA	NA	NA	NA	NA	NA	MSV000092652_4458
29897	1.36047	FALSE	485.361	6.55555	32	NA	NA	NA	NA	NA	NA	MSV000092652_29897
9714	1.36037	TRUE	209.128	2.1558	377	NA	NA	NA	NA	NA	NA	MSV000092652_9714
27103	1.35983	FALSE	420.311	5.37432	406	NA	NA	NA	NA	NA	3k, 12k_3,4-dimethoxy-5-hydroxybenzaldehyde (known structural isomers: 0; isobaric peaks in run: 4)	MSV000092652_27103
2618	1.35949	FALSE	167.082	0.342867	NA	NA	NA	NA	NA	NA	NA	MSV000092652_2618
22974	1.35882	FALSE	524.359	4.16617	NA	NA	NA	NA	NA	NA	NA	MSV000092652_22974
3214	1.35864	FALSE	387.272	0.362177	NA	NA	NA	NA	NA	NA	NA	MSV000092652_3214
4616	1.35859	TRUE	359.229	0.490992	NA	NA	NA	NA	NA	NA	NA	MSV000092652_4616
27053	1.35853	TRUE	322.274	5.34647	NA	CCMSLIB00003138070	Spectral Match to .alpha.-Linolenoyl ethanolamide from NIST14	M+H	NA	NA	NA	MSV000092652_27053
22412	1.35798	FALSE	313.238	4.01694	NA	NA	NA	NA	NA	NA	NA	MSV000092652_22412
8123	1.3578	TRUE	191.053	1.84469	568	NA	NA	NA	NA	NA	NA	MSV000092652_8123
2997	1.35681	FALSE	216.123	0.345472	NA	NA	NA	NA	NA	NA	NA	MSV000092652_2997
23141	1.35665	TRUE	404.209	4.18126	176	NA	NA	NA	NA	NA	NA	MSV000092652_23141
13668	1.35655	TRUE	498.26	2.73154	NA	NA	NA	NA	NA	NA	N1-(3-aminopropyl)butane-1,4-diamine_ferulic-acid_ferulic-acid (known structural isomers: 0; isobaric peaks in run: 0)	MSV000092652_13668
14355	1.35608	FALSE	391.267	2.81479	NA	NA	NA	NA	NA	NA	NA	MSV000092652_14355
18286	1.35558	FALSE	442.317	3.33466	679	CCMSLIB00010231405	"Candidate Tetrahydroxylated bile acid (delta mass 17.0276; sirius atomic difference: 3H, 1N; buddy atomic difference: 1C, -1H, 5N, -4O)"	M+H	NA	NA	NA	MSV000092652_18286
4976	1.35555	TRUE	240.051	0.560227	NA	NA	NA	NA	NA	NA	NA	MSV000092652_4976
4735	1.35532	FALSE	201.171	0.52755	NA	NA	NA	NA	NA	NA	NA	MSV000092652_4735
25388	1.35522	FALSE	702.351	4.80302	7	NA	NA	NA	NA	NA	NA	MSV000092652_25388
20043	1.35517	FALSE	506.354	3.59794	NA	NA	NA	NA	NA	NA	NA	MSV000092652_20043
8467	1.35508	FALSE	261.17	1.92961	260	NA	NA	NA	NA	NA	NA	MSV000092652_8467
19326	1.35495	TRUE	404.301	3.56649	NA	NA	NA	NA	NA	NA	NA	MSV000092652_19326
11079	1.3549	FALSE	225.112	2.42473	812	NA	NA	NA	NA	NA	NA	MSV000092652_11079
22611	1.35476	TRUE	571.312	4.0746	NA	NA	NA	NA	NA	NA	NA	MSV000092652_22611
8481	1.3546	TRUE	283.128	1.92259	NA	NA	NA	NA	NA	NA	NA	MSV000092652_8481
10167	1.35407	TRUE	301.213	2.23574	90	NA	NA	NA	NA	NA	NA	MSV000092652_10167
29179	1.35402	TRUE	342.3	6.36044	NA	NA	NA	NA	NA	NA	NA	MSV000092652_29179
10190	1.35393	FALSE	375.176	2.22594	NA	NA	NA	NA	NA	NA	NA	MSV000092652_10190
5163	1.35387	TRUE	370.114	0.613946	NA	NA	NA	NA	NA	NA	NA	MSV000092652_5163
20189	1.35374	FALSE	627.208	3.62776	NA	NA	NA	NA	NA	NA	NA	MSV000092652_20189
8980	1.35367	FALSE	541.248	2.03591	NA	NA	NA	NA	NA	NA	NA	MSV000092652_8980
11412	1.35338	FALSE	337.176	2.40101	NA	NA	NA	NA	NA	NA	NA	MSV000092652_11412
6501	1.35262	TRUE	399.26	1.02502	NA	NA	NA	NA	NA	NA	NA	MSV000092652_6501
975	1.35243	FALSE	187.144	0.336928	NA	CCMSLIB00012435053	N-(5-acetamidopentyl)acetamide	[M+H]+	NA	NA	NA	MSV000092652_975
9145	1.3523	TRUE	339.109	2.08329	NA	NA	NA	NA	NA	NA	NA	MSV000092652_9145
24475	1.35207	FALSE	478.353	4.54034	NA	NA	NA	NA	NA	NA	NA	MSV000092652_24475
13920	1.35146	TRUE	423.188	2.82252	551	NA	NA	NA	NA	NA	NA	MSV000092652_13920
11947	1.35138	TRUE	486.259	2.40838	NA	NA	NA	NA	NA	NA	NA	MSV000092652_11947
15315	1.3513	TRUE	417.155	2.94454	968	NA	NA	NA	NA	NA	NA	MSV000092652_15315
20103	1.35111	FALSE	506.278	3.61073	64	CCMSLIB00010223811	"Candidate Trihydroxylated bile acid (delta mass 96.9834; sirius atomic difference: 3C, -1H, 1N, 3O; buddy atomic difference: 4C, -5H, 5N, -1O; spectral library match to CCMSLIB00010123244, Candidate sulfated cholic acid)"	M+H	NA	cholic-acid_(3-sulfoxy)-[Bile-acid] (known structural isomers: 0; isobaric peaks in run: 1);[Bile acid]Cholyl_sulfate (known structural isomers: 0; isobaric peaks in run: 1)	NA	MSV000092652_20103
13363	1.35082	FALSE	336.192	2.64142	NA	CCMSLIB00003137728	Spectral Match to Leucine Enkephalin from NIST14	M+H-C11H12N2O3	NA	NA	NA	MSV000092652_13363
22554	1.35001	TRUE	834.609	4.06187	174	CCMSLIB00010218143	"Candidate Trihydroxylated bile acid (delta mass 425.3133; sirius atomic difference: 20C, 39H, 7N, 3O; buddy atomic difference: 24C, 43H, 1N, 5O; spectral library match to CCMSLIB00005435981, Cholic acid)"	M+H	Trihydroxylated bile acid_dopamine-c20:2 [M+H]+	3a,12a-7-OAc-dihydroxy-5b-cholanoic-acid_3-methoxypropanoic-acid_(R,Z)-12-hydroxyoctadec-9-enoic-acid (known structural isomers: 3; isobaric peaks in run: 1);cholic-acid_pent-4-enoic-acid_(6Z,9Z,12Z)-octadeca-6,9,12-trienoic-acid_4-(2-aminoethyl)phenol (known structural isomers: 33; isobaric peaks in run: 0);hyocholic-acid_(E)-2-methylbut-2-enoic-acid_(6Z,9Z,12Z)-octadeca-6,9,12-trienoic-acid_4-(…	NA	MSV000092652_22554
22006	1.34945	FALSE	269.211	4.00968	NA	NA	NA	NA	NA	NA	NA	MSV000092652_22006
11215	1.34906	FALSE	235.17	2.36071	273	CCMSLIB00012434391	CHEBI:182811	[M+H-H2O]+	NA	NA	NA	MSV000092652_11215
5739	1.34905	FALSE	295.179	0.824503	NA	NA	NA	NA	NA	NA	NA	MSV000092652_5739
6374	1.34876	TRUE	342.176	0.988558	NA	NA	NA	NA	NA	NA	NA	MSV000092652_6374
25531	1.34846	TRUE	441.26	4.85574	NA	NA	NA	NA	NA	NA	NA	MSV000092652_25531
17594	1.34713	TRUE	543.315	3.31188	NA	NA	NA	NA	NA	NA	NA	MSV000092652_17594
16071	1.34674	TRUE	330.229	3.06781	NA	NA	NA	NA	NA	NA	NA	MSV000092652_16071
16173	1.34658	FALSE	342.134	3.06491	468	NA	NA	NA	NA	NA	NA	MSV000092652_16173
22328	1.34616	FALSE	657.42	3.93687	NA	NA	NA	NA	NA	NA	NA	MSV000092652_22328
5847	1.34598	TRUE	286.14	0.885052	929	NA	NA	NA	NA	NA	NA	MSV000092652_5847
11225	1.34537	TRUE	319.128	2.41209	874	NA	NA	NA	NA	NA	NA	MSV000092652_11225
11396	1.34522	TRUE	618.301	2.45712	NA	NA	NA	NA	NA	NA	NA	MSV000092652_11396
23999	1.345	FALSE	305.211	4.52983	NA	NA	NA	NA	NA	NA	NA	MSV000092652_23999
22239	1.34485	FALSE	478.298	3.96886	NA	CCMSLIB00010226779	"Candidate Trihydroxylated bile acid (delta mass 69.0032; sirius atomic difference: 3C, 3H, 1N, -1O, 1S; buddy atomic difference: 3C, 3H, 1N, -1O, 1S)"	M+H	NA	NA	NA	MSV000092652_22239
20354	1.34417	FALSE	333.264	3.64503	322	CCMSLIB00010260923	"Candidate Pentahydroxylated bile acid (delta mass -108.0217; sirius atomic difference: -6C, -4H, -2O; buddy atomic difference: -6C, -4H, -2O)"	M+H	NA	NA	NA	MSV000092652_20354
2030	1.34415	FALSE	244.059	0.271064	798	NA	NA	NA	NA	NA	NA	MSV000092652_2030
21589	1.34357	TRUE	520.349	3.84245	864	NA	NA	NA	NA	NA	NA	MSV000092652_21589
10706	1.34346	FALSE	541.339	2.29272	539	NA	NA	NA	NA	NA	NA	MSV000092652_10706
[truncated: 1,197 more rows]

## Sheet: Table S7
index_new	mz	RT	dataset_ante	dataset_post	VIP_ante	VIP_post	GroupContrib_ante	GroupContrib_post	Compound_Name	rev_cosine	ba_lib	syn_lib	Concordance	mean_vip	Canopus
[truncated: 668 more rows]

[truncated: 2 more sheets: Table S8, Table S9]
